# Supplementary material for: Phylogenetic detection of numerous gene duplications shared by animals, fungi and plants
Source: Genome Biol. 2010 Apr 6;11(4):R38. doi: 10.1186/gb-2010-11-4-r38 (PMC2884541; doi:10.1186/gb-2010-11-4-r38)
Supplement: Additional file 2 — Information about all the gene clusters analyzed in analyses I, II and III, including gene cluster ID, accession number for each cluster member and information about whether the cluster exhibit early eukaryotic duplication with different phylogenetic methods and bootstrap support levels. In addition, for gene clusters analyzed with additional sequences from divergent protists, information about the protist species included in each cluster and the phyletic pattern is provided. [file gb-2010-11-4-r38-S2.XLS]

## Sheet: Analysis I
Gene Cluster ID	Accession number of cluster members	ML BS >= 50%	ML BS >= 70%	ML aLRT >= 50%	MLaLRT >= 70%	NJ BS >= 50%	NJ BS >= 70%
2	AT1G01140.1_Arabidopsis AT1G01140.2_Arabidopsis AT1G01140.3_Arabidopsis AT1G08650.1_Arabidopsis AT1G10940.1_Arabidopsis AT1G12580.1_Arabidopsis AT1G12680.1_Arabidopsis AT1G18890.1_Arabidopsis AT1G29230.1_Arabidopsis AT1G30270.1_Arabidopsis AT1G30270.2_Arabidopsis AT1G35670.1_Arabidopsis AT1G48260.1_Arabidopsis AT1G49180.1_Arabidopsis AT1G49580.1_Arabidopsis AT1G50700.1_Arabidopsis AT1G60940.1_Ara…
4	AT1G02970.1_Arabidopsis AT1G04210.1_Arabidopsis AT1G05100.1_Arabidopsis AT1G07150.1_Arabidopsis AT1G09000.1_Arabidopsis AT1G18350.1_Arabidopsis AT1G23700.1_Arabidopsis AT1G32320.1_Arabidopsis AT1G33940.1_Arabidopsis AT1G49160.1_Arabidopsis AT1G49160.2_Arabidopsis AT1G50240.2_Arabidopsis AT1G51660.1_Arabidopsis AT1G53165.1_Arabidopsis AT1G53165.2_Arabidopsis AT1G53570.1_Arabidopsis AT1G53570.2_Ara…
5	AT1G12770.1_Arabidopsis AT1G16280.1_Arabidopsis AT1G20920.1_Arabidopsis AT1G20920.2_Arabidopsis AT1G31970.1_Arabidopsis AT1G51380.1_Arabidopsis AT1G54270.1_Arabidopsis AT1G55150.1_Arabidopsis AT1G59990.1_Arabidopsis AT1G63250.1_Arabidopsis AT1G71280.1_Arabidopsis AT1G71370.1_Arabidopsis AT1G72730.1_Arabidopsis AT1G77030.1_Arabidopsis AT1G77050.1_Arabidopsis AT2G07750.1_Arabidopsis AT2G33730.1_Ara…
6	AT1G65410.1_Arabidopsis AT1G67940.1_Arabidopsis AT2G41700.1_Arabidopsis AT2G41700.2_Arabidopsis AT3G47730.1_Arabidopsis AT3G47740.1_Arabidopsis AT3G47750.1_Arabidopsis AT3G47760.1_Arabidopsis AT3G47770.1_Arabidopsis AT3G47780.1_Arabidopsis AT3G47790.1_Arabidopsis AT4G33460.1_Arabidopsis AT5G14100.1_Arabidopsis AT5G61690.1_Arabidopsis AT5G61700.1_Arabidopsis AT5G61730.1_Arabidopsis AT5G61740.1_Ara…
7	AT1G02890.1_Arabidopsis AT1G02890.2_Arabidopsis AT1G03000.1_Arabidopsis AT1G05910.1_Arabidopsis AT1G06430.1_Arabidopsis AT1G07510.1_Arabidopsis AT1G08270.1_Arabidopsis AT1G08270.2_Arabidopsis AT1G09100.1_Arabidopsis AT1G45000.1_Arabidopsis AT1G45000.2_Arabidopsis AT1G50140.1_Arabidopsis AT1G50140.2_Arabidopsis AT1G50250.1_Arabidopsis AT1G53750.1_Arabidopsis AT1G53780.1_Arabidopsis AT1G62130.1_Ara…
8	AT1G02520.1_Arabidopsis AT1G02530.1_Arabidopsis AT1G04120.1_Arabidopsis AT1G10680.1_Arabidopsis AT1G27940.1_Arabidopsis AT1G28010.1_Arabidopsis AT1G30400.1_Arabidopsis AT1G30400.2_Arabidopsis AT1G30410.1_Arabidopsis AT1G30420.1_Arabidopsis AT1G70610.1_Arabidopsis AT1G71330.1_Arabidopsis AT2G07680.1_Arabidopsis AT2G34660.1_Arabidopsis AT2G36910.1_Arabidopsis AT2G39480.1_Arabidopsis AT2G47000.1_Ara…
9	AT1G02670.1_Arabidopsis AT1G03750.1_Arabidopsis AT1G05120.1_Arabidopsis AT1G05490.1_Arabidopsis AT1G08600.1_Arabidopsis AT1G11100.1_Arabidopsis AT1G48310.1_Arabidopsis AT1G50410.1_Arabidopsis AT1G61140.1_Arabidopsis AT1G61140.2_Arabidopsis AT1G61140.3_Arabidopsis AT2G02090.1_Arabidopsis AT2G13370.1_Arabidopsis AT2G18760.1_Arabidopsis AT2G25170.1_Arabidopsis AT2G28290.1_Arabidopsis AT2G28290.2_Ara…
10	AT1G07440.1_Arabidopsis AT1G07440.2_Arabidopsis AT1G07450.1_Arabidopsis AT1G10310.1_Arabidopsis AT1G24360.1_Arabidopsis AT1G36580.1_Arabidopsis AT1G52340.1_Arabidopsis AT1G54870.1_Arabidopsis AT1G62610.1_Arabidopsis AT1G62610.2_Arabidopsis AT1G62610.3_Arabidopsis AT1G63380.1_Arabidopsis AT2G07640.1_Arabidopsis AT2G17845.1_Arabidopsis AT2G29150.1_Arabidopsis AT2G29170.1_Arabidopsis AT2G29260.1_Ara…
11	AT1G01940.1_Arabidopsis AT1G44478.1_Arabidopsis AT1G53720.1_Arabidopsis AT2G15790.1_Arabidopsis AT2G16600.1_Arabidopsis AT2G16600.2_Arabidopsis AT2G21130.1_Arabidopsis AT2G29960.1_Arabidopsis AT2G29960.2_Arabidopsis AT2G36130.1_Arabidopsis AT2G38730.1_Arabidopsis AT3G22920.1_Arabidopsis AT3G44600.1_Arabidopsis AT3G55920.1_Arabidopsis AT3G56070.1_Arabidopsis AT3G56070.2_Arabidopsis AT3G62030.1_Ara…
13	AT1G20480.1_Arabidopsis AT1G20490.1_Arabidopsis AT1G20500.1_Arabidopsis AT1G20510.1_Arabidopsis AT1G20510.2_Arabidopsis AT1G20560.1_Arabidopsis AT1G20560.2_Arabidopsis AT1G21530.1_Arabidopsis AT1G21530.2_Arabidopsis AT1G21540.1_Arabidopsis AT1G30520.1_Arabidopsis AT1G51680.1_Arabidopsis AT1G51680.2_Arabidopsis AT1G51680.3_Arabidopsis AT1G55320.1_Arabidopsis AT1G55320.2_Arabidopsis AT1G62940.1_Ara…
14	AT1G09080.1_Arabidopsis AT1G11660.1_Arabidopsis AT1G11660.2_Arabidopsis AT1G16030.1_Arabidopsis AT1G56410.1_Arabidopsis AT1G79920.1_Arabidopsis AT1G79920.2_Arabidopsis AT1G79930.1_Arabidopsis AT1G79930.2_Arabidopsis AT2G32120.1_Arabidopsis AT2G32120.2_Arabidopsis AT3G09440.1_Arabidopsis AT3G12580.1_Arabidopsis AT4G16660.1_Arabidopsis AT4G24280.1_Arabidopsis AT4G32208.1_Arabidopsis AT4G37910.1_Ara…
15	AT1G06670.1_Arabidopsis AT1G26370.1_Arabidopsis AT1G27900.1_Arabidopsis AT1G32490.1_Arabidopsis AT1G33390.1_Arabidopsis AT1G48650.1_Arabidopsis AT1G58050.1_Arabidopsis AT1G58060.1_Arabidopsis AT2G01130.1_Arabidopsis AT2G30800.1_Arabidopsis AT2G35340.1_Arabidopsis AT2G35920.1_Arabidopsis AT2G47250.1_Arabidopsis AT2G47680.1_Arabidopsis AT3G26560.1_Arabidopsis AT3G62310.1_Arabidopsis AT4G01020.1_Ara…
16	AT1G05030.1_Arabidopsis AT1G07340.1_Arabidopsis AT1G08890.1_Arabidopsis AT1G08900.1_Arabidopsis AT1G08900.2_Arabidopsis AT1G08900.3_Arabidopsis AT1G08920.1_Arabidopsis AT1G08920.2_Arabidopsis AT1G08920.3_Arabidopsis AT1G08930.1_Arabidopsis AT1G08930.2_Arabidopsis AT1G11260.1_Arabidopsis AT1G19450.1_Arabidopsis AT1G20840.1_Arabidopsis AT1G30220.1_Arabidopsis AT1G34580.1_Arabidopsis AT1G50310.1_Ara…
17	AT1G23800.1_Arabidopsis AT1G44170.1_Arabidopsis AT1G44170.2_Arabidopsis AT1G44170.3_Arabidopsis AT1G54100.1_Arabidopsis AT1G54100.2_Arabidopsis AT1G74920.1_Arabidopsis AT1G79440.1_Arabidopsis AT2G14170.1_Arabidopsis AT2G14170.2_Arabidopsis AT2G14170.3_Arabidopsis AT2G24270.1_Arabidopsis AT2G24270.2_Arabidopsis AT3G24503.1_Arabidopsis AT3G48000.1_Arabidopsis AT3G48170.1_Arabidopsis AT3G66658.1_Ara…
18	NP_009974.1_Yeast NP_010854.1_Yeast NP_014645.1_Yeast NP_388911.1_Bacillus NP_388958.1_Bacillus NP_389202.1_Bacillus NP_389413.1_Bacillus NP_389608.1_Bacillus NP_391719.1_Bacillus NP_559678.1_Pyrobaculum NP_777596.2_Homo OVA_Chlre2_kg.scaffold_10000257_Chlamydomonas SPAC1006.01_Yeast SPAC4A8.04_Yeast XP_001175561.1_Strongylocentrotus XP_001175991.1_Strongylocentrotus XP_001176139.1_Strongylocentr…
19	AT1G03445.1_Arabidopsis AT1G08420.1_Arabidopsis AT1G10430.1_Arabidopsis AT1G50370.1_Arabidopsis AT1G59830.1_Arabidopsis AT1G59830.2_Arabidopsis AT1G64040.1_Arabidopsis AT1G69960.1_Arabidopsis AT2G27210.1_Arabidopsis AT2G29400.1_Arabidopsis AT2G39840.1_Arabidopsis AT2G42500.1_Arabidopsis AT2G42500.2_Arabidopsis AT2G42810.1_Arabidopsis AT2G42810.2_Arabidopsis AT3G05580.1_Arabidopsis AT3G19980.1_Ara…
20	NP_000046.1_Homo NP_000656.1_Homo NP_001020365.1_Homo NP_001020366.1_Homo NP_001257.4_Homo NP_001798.2_Homo NP_003226.4_Homo NP_003860.2_Homo NP_055708.2_Homo NP_055747.1_Homo NP_056646.1_Homo NP_061850.2_Homo NP_065793.1_Homo NP_065846.1_Homo NP_079198.2_Homo NP_391319.1_Bacillus NP_659461.1_Homo NP_776176.3_Homo NP_851849.1_Homo NP_932327.1_Homo OVA_fgenesh2_pg.C_scaffold_5000250_Chlamydomonas …
22	AT1G07670.1_Arabidopsis AT1G07810.1_Arabidopsis AT1G10130.1_Arabidopsis AT1G17260.1_Arabidopsis AT1G27770.1_Arabidopsis AT1G27770.2_Arabidopsis AT1G80660.1_Arabidopsis AT2G07560.1_Arabidopsis AT2G18960.1_Arabidopsis AT2G22950.1_Arabidopsis AT2G24520.1_Arabidopsis AT2G41560.1_Arabidopsis AT3G21180.1_Arabidopsis AT3G22910.1_Arabidopsis AT3G42640.1_Arabidopsis AT3G47950.1_Arabidopsis AT3G57330.1_Ara…
23	AT1G04310.1_Arabidopsis AT1G27320.1_Arabidopsis AT1G66340.1_Arabidopsis AT2G01830.1_Arabidopsis AT2G01830.2_Arabidopsis AT2G01830.3_Arabidopsis AT2G17820.1_Arabidopsis AT2G40940.1_Arabidopsis AT2G47430.1_Arabidopsis AT3G04580.1_Arabidopsis AT3G04580.2_Arabidopsis AT3G23150.1_Arabidopsis AT5G10720.1_Arabidopsis AT5G35750.1_Arabidopsis Chlre2_kg.scaffold_48000084_Chlamydomonas NP_012119.1_Yeast NP_…
24	AT1G02850.1_Arabidopsis AT1G02850.2_Arabidopsis AT1G02850.3_Arabidopsis AT1G02850.4_Arabidopsis AT1G02850.5_Arabidopsis AT1G26560.1_Arabidopsis AT1G45191.2_Arabidopsis AT1G47600.1_Arabidopsis AT1G51470.1_Arabidopsis AT1G51490.1_Arabidopsis AT1G52400.1_Arabidopsis AT1G52400.2_Arabidopsis AT1G60090.1_Arabidopsis AT1G61810.1_Arabidopsis AT1G61810.2_Arabidopsis AT1G61820.1_Arabidopsis AT1G61820.3_Ara…
25	AT1G47710.1_Arabidopsis AT1G51330.1_Arabidopsis AT1G62170.1_Arabidopsis AT1G63280.1_Arabidopsis AT1G64010.1_Arabidopsis AT1G64020.1_Arabidopsis AT1G64030.1_Arabidopsis AT2G14540.1_Arabidopsis AT2G25240.1_Arabidopsis AT2G26390.1_Arabidopsis AT2G35580.1_Arabidopsis AT3G45220.1_Arabidopsis NP_000020.1_Homo NP_000053.2_Homo NP_000176.2_Homo NP_000286.3_Homo NP_000345.1_Homo NP_000479.1_Homo NP_000593…
26	AT1G24510.1_Arabidopsis AT1G24510.2_Arabidopsis AT1G67760.1_Arabidopsis AT3G02530.1_Arabidopsis AT3G03960.1_Arabidopsis AT3G11830.1_Arabidopsis AT3G18190.1_Arabidopsis AT3G20050.1_Arabidopsis AT4G08640.1_Arabidopsis AT5G16070.1_Arabidopsis AT5G20890.1_Arabidopsis AT5G26360.1_Arabidopsis NP_001008800.1_Homo NP_001008883.1_Homo NP_001008897.1_Homo NP_001009186.1_Homo NP_001009570.1_Homo NP_00102503…
27	AT1G06220.1_Arabidopsis AT1G06220.2_Arabidopsis AT1G45332.1_Arabidopsis AT1G56070.1_Arabidopsis AT1G62750.1_Arabidopsis AT2G31060.1_Arabidopsis AT2G31060.2_Arabidopsis AT2G45030.1_Arabidopsis AT3G22980.1_Arabidopsis AT5G08650.1_Arabidopsis AT5G13650.1_Arabidopsis AT5G13650.2_Arabidopsis AT5G25230.1_Arabidopsis AT5G39900.1_Arabidopsis NP_001035700.1_Homo NP_001952.1_Homo NP_004238.2_Homo NP_010673…
28	NP_001070253.1_Homo NP_003477.4_Homo NP_003973.2_Homo NP_003974.3_Homo NP_011569.1_Yeast NP_011827.1_Yeast NP_036376.2_Homo NP_055085.1_Homo NP_055146.1_Homo NP_062823.1_Homo NP_388537.1_Bacillus NP_389169.1_Bacillus NP_417829.2_Ecoli NP_418565.1_Ecoli NP_620172.2_Homo NP_877392.1_Homo XP_001175614.1_Strongylocentrotus XP_001177180.1_Strongylocentrotus XP_001177739.1_Strongylocentrotus XP_0011788…
29	AT1G16470.1_Arabidopsis AT1G16470.2_Arabidopsis AT1G47250.1_Arabidopsis AT1G53850.1_Arabidopsis AT1G53850.2_Arabidopsis AT1G79210.1_Arabidopsis AT1G79210.2_Arabidopsis AT1G79210.3_Arabidopsis AT2G05840.1_Arabidopsis AT2G05840.2_Arabidopsis AT2G27020.1_Arabidopsis AT3G14290.1_Arabidopsis AT3G22110.1_Arabidopsis AT3G51260.1_Arabidopsis AT3G51260.2_Arabidopsis AT5G35590.1_Arabidopsis AT5G42790.1_Ara…
30	AT1G01960.1_Arabidopsis AT1G13980.1_Arabidopsis AT3G43300.1_Arabidopsis AT3G60860.1_Arabidopsis AT4G35380.1_Arabidopsis AT4G38200.1_Arabidopsis AT5G19610.1_Arabidopsis AT5G39500.1_Arabidopsis Chlre2_kg.scaffold_24000228_Chlamydomonas NP_002770.3_Homo NP_004184.1_Homo NP_004218.1_Homo NP_004219.2_Homo NP_004753.1_Homo NP_006411.2_Homo NP_006412.2_Homo NP_010454.1_Yeast NP_010892.1_Yeast NP_012565.…
31	AT1G09150.1_Arabidopsis AT2G41880.1_Arabidopsis AT3G06200.1_Arabidopsis AT3G57550.1_Arabidopsis AT3G57550.2_Arabidopsis NP_000849.1_Homo NP_001091894.1_Homo NP_001355.2_Homo NP_001356.1_Homo NP_001923.2_Homo NP_002427.1_Homo NP_003248.3_Homo NP_003679.1_Homo NP_004078.2_Homo NP_004738.3_Homo NP_004808.2_Homo NP_005365.3_Homo NP_010742.1_Yeast NP_010923.1_Yeast NP_054779.1_Homo NP_055243.1_Homo NP…
32	AT1G11670.1_Arabidopsis AT1G12950.1_Arabidopsis AT1G15150.1_Arabidopsis AT1G15160.1_Arabidopsis AT1G15170.1_Arabidopsis AT1G15180.1_Arabidopsis AT1G15180.2_Arabidopsis AT1G23300.1_Arabidopsis AT1G33080.1_Arabidopsis AT1G33080.2_Arabidopsis AT1G33090.1_Arabidopsis AT1G33100.1_Arabidopsis AT1G33110.1_Arabidopsis AT1G33110.2_Arabidopsis AT1G47530.1_Arabidopsis AT1G58340.1_Arabidopsis AT1G61890.1_Ara…
33	AT1G22430.1_Arabidopsis AT1G22430.2_Arabidopsis AT1G22440.1_Arabidopsis AT1G32780.1_Arabidopsis AT1G64710.1_Arabidopsis AT1G64710.2_Arabidopsis AT1G77120.1_Arabidopsis AT4G22110.1_Arabidopsis AT4G22110.2_Arabidopsis AT5G24760.1_Arabidopsis AT5G24760.2_Arabidopsis AT5G24760.3_Arabidopsis AT5G42250.1_Arabidopsis AT5G43940.1_Arabidopsis AT5G51970.1_Arabidopsis AT5G51970.2_Arabidopsis AT5G63620.1_Ara…
34	AT1G16800.1_Arabidopsis AT1G65780.1_Arabidopsis AT1G65810.1_Arabidopsis AT2G03270.1_Arabidopsis AT2G19120.1_Arabidopsis AT2G38770.1_Arabidopsis AT3G24530.1_Arabidopsis AT4G05540.1_Arabidopsis AT4G15570.1_Arabidopsis AT4G30100.1_Arabidopsis AT5G35970.1_Arabidopsis AT5G37030.1_Arabidopsis AT5G37140.1_Arabidopsis AT5G37150.1_Arabidopsis AT5G37160.1_Arabidopsis AT5G47010.1_Arabidopsis AT5G52090.1_Ara…
35	AT1G63770.1_Arabidopsis AT1G63770.2_Arabidopsis AT1G63770.3_Arabidopsis AT4G33090.1_Arabidopsis AT5G13520.1_Arabidopsis NP_000886.1_Homo NP_001035548.1_Homo NP_001141.2_Homo NP_001968.3_Homo NP_005566.2_Homo NP_006301.2_Homo NP_011913.1_Yeast NP_012129.1_Yeast NP_012765.2_Yeast NP_014353.1_Yeast NP_037513.1_Homo NP_057526.3_Homo NP_060696.3_Homo NP_064601.3_Homo NP_071745.1_Homo NP_343540.1_Sulfo…
36	AT3G03350.1_Arabidopsis AT5G10050.1_Arabidopsis AT5G65205.1_Arabidopsis NP_000404.1_Homo NP_001099041.1_Homo NP_002026.1_Homo NP_012142.1_Yeast NP_013953.1_Yeast NP_056325.2_Homo NP_056540.1_Homo NP_057113.1_Homo NP_116168.2_Homo NP_391177.1_Bacillus NP_616257.1_Methano NP_617011.1_Methano SPAC977.08_Yeast SPBC1348.09_Yeast SPCC162.03_Yeast XP_001175764.1_Strongylocentrotus XP_001180025.1_Strongy…
37	AT1G01510.1_Arabidopsis AT1G12550.1_Arabidopsis AT1G17745.1_Arabidopsis AT1G68010.1_Arabidopsis AT1G72190.1_Arabidopsis AT1G79870.1_Arabidopsis AT2G45630.1_Arabidopsis AT2G45630.2_Arabidopsis AT3G19480.1_Arabidopsis AT4G34200.1_Arabidopsis AT5G14780.1_Arabidopsis AT5G28310.1_Arabidopsis Chlre2_kg.scaffold_1000146_Chlamydomonas NP_001012632.1_Homo NP_001077383.1_Homo NP_001319.1_Homo NP_001320.1_H…
38	AT1G05460.1_Arabidopsis AT1G08840.1_Arabidopsis AT1G77680.1_Arabidopsis AT2G17510.1_Arabidopsis AT5G02250.1_Arabidopsis Chlre2_kg.scaffold_19000124_Chlamydomonas NP_001032412.2_Homo NP_001073918.1_Homo NP_010579.1_Yeast NP_012034.1_Yeast NP_012908.1_Yeast NP_014014.1_Yeast NP_014621.1_Yeast NP_055692.2_Homo NP_055768.2_Homo NP_066014.1_Homo NP_208384.3_Homo NP_391241.1_Bacillus NP_415802.1_Ecoli …
39	AT1G08460.1_Arabidopsis AT3G18520.1_Arabidopsis AT3G18520.2_Arabidopsis AT3G44490.1_Arabidopsis AT3G44660.1_Arabidopsis AT3G44680.1_Arabidopsis AT4G33470.1_Arabidopsis AT4G38130.1_Arabidopsis AT4G38130.2_Arabidopsis AT5G26040.1_Arabidopsis AT5G26040.2_Arabidopsis AT5G35600.1_Arabidopsis AT5G61050.1_Arabidopsis AT5G61060.1_Arabidopsis AT5G61070.1_Arabidopsis AT5G63110.1_Arabidopsis Chlre2_kg.scaff…
40	AT1G58450.1_Arabidopsis AT3G12340.1_Arabidopsis AT3G21640.1_Arabidopsis AT3G25220.1_Arabidopsis AT3G25230.1_Arabidopsis AT3G25230.2_Arabidopsis AT3G54010.1_Arabidopsis AT3G54010.2_Arabidopsis AT3G55520.1_Arabidopsis AT4G25340.1_Arabidopsis AT4G39710.1_Arabidopsis AT5G05420.1_Arabidopsis AT5G45680.1_Arabidopsis AT5G48570.1_Arabidopsis AT5G48580.1_Arabidopsis AT5G64350.1_Arabidopsis NP_000792.1_Hom…
41	AT1G03680.1_Arabidopsis AT1G11530.1_Arabidopsis AT1G19730.1_Arabidopsis AT1G31020.1_Arabidopsis AT1G43560.1_Arabidopsis AT1G45145.1_Arabidopsis AT1G50320.1_Arabidopsis AT1G59730.1_Arabidopsis AT1G69880.1_Arabidopsis AT1G76760.1_Arabidopsis AT2G15570.1_Arabidopsis AT2G35010.1_Arabidopsis AT2G35010.2_Arabidopsis AT2G40790.1_Arabidopsis AT3G02730.1_Arabidopsis AT3G04780.1_Arabidopsis AT3G06730.1_Ara…
42	AT1G07920.1_Arabidopsis AT1G07930.1_Arabidopsis AT1G07930.2_Arabidopsis AT1G07940.1_Arabidopsis AT1G07940.2_Arabidopsis AT1G18070.1_Arabidopsis AT1G18070.2_Arabidopsis AT1G35550.1_Arabidopsis AT4G02930.1_Arabidopsis AT4G20360.1_Arabidopsis AT5G10630.1_Arabidopsis AT5G60390.1_Arabidopsis AT5G60390.2_Arabidopsis AT5G60390.3_Arabidopsis NP_001393.1_Homo NP_001949.1_Homo NP_002085.1_Homo NP_003312.3_…
43	AT1G11390.1_Arabidopsis AT1G61640.1_Arabidopsis AT1G61640.2_Arabidopsis AT1G65950.1_Arabidopsis AT1G71810.1_Arabidopsis AT1G79600.1_Arabidopsis AT2G39190.1_Arabidopsis AT2G39190.2_Arabidopsis AT2G40090.1_Arabidopsis AT3G07700.1_Arabidopsis AT3G07700.2_Arabidopsis AT3G24190.1_Arabidopsis AT4G01660.1_Arabidopsis AT4G24810.1_Arabidopsis AT4G24810.2_Arabidopsis AT4G31390.1_Arabidopsis AT4G31390.2_Ara…
44	AT3G06810.1_Arabidopsis AT3G45300.1_Arabidopsis AT3G51840.1_Arabidopsis NP_000007.1_Homo NP_000008.1_Homo NP_000009.1_Homo NP_000150.1_Homo NP_001029031.1_Homo NP_001599.1_Homo NP_001600.1_Homo NP_002216.1_Homo NP_039663.1_Homo NP_054768.2_Homo NP_055199.1_Homo NP_079523.3_Homo NP_115545.3_Homo NP_342614.1_Sulfolobuss NP_343454.1_Sulfolobuss NP_343854.1_Sulfolobuss NP_344082.1_Sulfolobuss NP_3441…
45	AT1G04180.1_Arabidopsis AT1G04610.1_Arabidopsis AT1G12130.1_Arabidopsis AT1G12140.1_Arabidopsis AT1G12140.2_Arabidopsis AT1G12160.1_Arabidopsis AT1G12200.1_Arabidopsis AT1G19250.1_Arabidopsis AT1G21430.1_Arabidopsis AT1G48910.1_Arabidopsis AT1G62540.1_Arabidopsis AT1G62560.1_Arabidopsis AT1G62570.1_Arabidopsis AT1G62580.1_Arabidopsis AT1G62600.1_Arabidopsis AT1G62620.1_Arabidopsis AT1G63340.1_Ara…
46	AT1G01620.1_Arabidopsis AT1G01620.2_Arabidopsis AT1G17810.1_Arabidopsis AT1G31885.1_Arabidopsis AT1G52180.1_Arabidopsis AT1G73190.1_Arabidopsis AT1G80760.1_Arabidopsis AT2G16850.1_Arabidopsis AT2G25810.1_Arabidopsis AT2G29870.1_Arabidopsis AT2G34390.1_Arabidopsis AT2G36830.1_Arabidopsis AT2G37170.1_Arabidopsis AT2G37180.1_Arabidopsis AT2G39010.1_Arabidopsis AT2G45960.1_Arabidopsis AT2G45960.2_Ara…
47	AT2G29650.1_Arabidopsis AT2G29650.2_Arabidopsis AT2G29650.3_Arabidopsis AT2G38060.1_Arabidopsis AT3G46980.1_Arabidopsis AT3G46980.2_Arabidopsis AT3G46980.3_Arabidopsis AT4G00370.1_Arabidopsis AT5G20380.1_Arabidopsis AT5G44370.1_Arabidopsis Chlre2_kg.scaffold_1000223_Chlamydomonas NP_001091956.1_Homo NP_005065.2_Homo NP_005486.1_Homo NP_005826.1_Homo NP_006623.2_Homo NP_036566.1_Homo NP_064705.1_H…
48	Chlre2_kg.scaffold_10000234_Chlamydomonas NP_000208.2_Homo NP_001034663.1_Homo NP_002223.3_Homo NP_002224.1_Homo NP_002225.2_Homo NP_002226.1_Homo NP_002227.2_Homo NP_002228.2_Homo NP_002242.2_Homo NP_002243.3_Homo NP_004761.2_Homo NP_004965.1_Homo NP_004966.1_Homo NP_004967.1_Homo NP_004968.2_Homo NP_004969.2_Homo NP_004970.3_Homo NP_004971.2_Homo NP_005540.1_Homo NP_036413.1_Homo NP_036415.1_Ho…
49	AT1G04420.1_Arabidopsis AT1G04690.1_Arabidopsis AT1G06690.1_Arabidopsis AT1G10810.1_Arabidopsis AT1G60680.1_Arabidopsis AT1G60690.1_Arabidopsis AT1G60710.1_Arabidopsis AT1G60730.1_Arabidopsis AT1G60730.2_Arabidopsis AT4G33670.1_Arabidopsis AT5G53580.1_Arabidopsis Chlre2_kg.scaffold_19000057_Chlamydomonas Chlre2_kg.scaffold_40000004_Chlamydomonas NP_003462.2_Homo NP_003627.1_Homo NP_003680.2_Homo …
51	AT1G17290.1_Arabidopsis AT1G23310.1_Arabidopsis AT1G23310.2_Arabidopsis AT1G70580.1_Arabidopsis AT1G70580.2_Arabidopsis AT1G70580.3_Arabidopsis AT1G70580.4_Arabidopsis AT1G72330.1_Arabidopsis AT1G72330.2_Arabidopsis AT1G77670.1_Arabidopsis AT1G80360.1_Arabidopsis AT2G20610.1_Arabidopsis AT2G20610.2_Arabidopsis AT2G22250.1_Arabidopsis AT2G22250.2_Arabidopsis AT2G22250.3_Arabidopsis AT2G24850.1_Ara…
52	AT1G16820.1_Arabidopsis AT1G20260.1_Arabidopsis AT1G20260.2_Arabidopsis AT1G76030.1_Arabidopsis AT1G78900.1_Arabidopsis AT1G78900.2_Arabidopsis AT2G07698.1_Arabidopsis AT4G38510.1_Arabidopsis AT4G38510.2_Arabidopsis AT4G38510.3_Arabidopsis AT4G38510.4_Arabidopsis AT5G08670.1_Arabidopsis AT5G08680.1_Arabidopsis AT5G08690.1_Arabidopsis ATCG00120.1_Arabidopsis ATCG00480.1_Arabidopsis ATMG01190.1_Ara…
53	AT1G44900.1_Arabidopsis AT2G07690.1_Arabidopsis AT2G14050.1_Arabidopsis AT2G16440.1_Arabidopsis AT3G09660.1_Arabidopsis AT4G02060.1_Arabidopsis AT5G44635.1_Arabidopsis AT5G46280.1_Arabidopsis Chlre2_kg.scaffold_50000017_Chlamydomonas NP_002379.2_Homo NP_004517.2_Homo NP_005905.2_Homo NP_005906.2_Homo NP_005907.3_Homo NP_006730.2_Homo NP_009530.1_Yeast NP_009761.1_Yeast NP_010882.1_Yeast NP_011314…
54	AT1G49430.1_Arabidopsis AT1G64400.1_Arabidopsis AT1G77590.1_Arabidopsis AT2G04350.1_Arabidopsis AT2G04350.2_Arabidopsis AT2G47240.1_Arabidopsis AT2G47240.2_Arabidopsis AT3G05970.1_Arabidopsis AT3G23790.1_Arabidopsis AT4G11030.1_Arabidopsis AT4G14070.1_Arabidopsis AT4G23850.1_Arabidopsis AT5G27600.1_Arabidopsis NP_001009185.1_Homo NP_001986.2_Homo NP_004448.2_Homo NP_004449.1_Homo NP_010931.1_Yeas…
55	AT1G59950.1_Arabidopsis AT1G59960.1_Arabidopsis AT2G21250.1_Arabidopsis AT2G21250.2_Arabidopsis AT2G21260.1_Arabidopsis AT2G37760.1_Arabidopsis AT2G37760.2_Arabidopsis AT2G37760.3_Arabidopsis AT2G37760.4_Arabidopsis AT2G37760.5_Arabidopsis AT2G37770.1_Arabidopsis AT2G37770.2_Arabidopsis AT2G37790.1_Arabidopsis AT3G53880.1_Arabidopsis AT5G01670.1_Arabidopsis AT5G01670.2_Arabidopsis AT5G62420.1_Ara…
56	AT1G68560.1_Arabidopsis AT3G23640.1_Arabidopsis AT3G23640.2_Arabidopsis AT3G45940.1_Arabidopsis AT5G11720.1_Arabidopsis AT5G63840.1_Arabidopsis MHS_e_gwW.19.61.1_Chlamydomonas NP_000143.2_Homo NP_001032.2_Homo NP_001073271.1_Homo NP_001073272.1_Homo NP_004659.1_Homo NP_009788.1_Yeast NP_344333.1_Sulfolobuss NP_344361.1_Sulfolobuss NP_418113.1_Ecoli NP_559666.1_Pyrobaculum NP_937784.2_Homo NP_9381…
57	AT2G37250.1_Arabidopsis AT2G39270.1_Arabidopsis AT3G01820.1_Arabidopsis AT3G60180.1_Arabidopsis AT3G60180.2_Arabidopsis AT3G60961.1_Arabidopsis AT4G25280.1_Arabidopsis AT5G26667.1_Arabidopsis AT5G26667.2_Arabidopsis AT5G26667.3_Arabidopsis AT5G35170.1_Arabidopsis AT5G35170.2_Arabidopsis AT5G47840.1_Arabidopsis AT5G50370.1_Arabidopsis AT5G63400.1_Arabidopsis AT5G63400.2_Arabidopsis NP_000467.1_Hom…
58	AT3G04240.1_Arabidopsis AT3G11540.1_Arabidopsis AT3G11540.2_Arabidopsis AT5G63200.1_Arabidopsis NP_001073137.1_Homo NP_116202.2_Homo NP_343573.1_Sulfolobuss NP_344031.1_Sulfolobuss NP_615053.1_Methano NP_616298.1_Methano NP_616300.1_Methano NP_616546.1_Methano NP_616798.1_Methano NP_616867.1_Methano NP_616891.1_Methano NP_616893.1_Methano NP_617109.1_Methano NP_617222.1_Methano NP_617725.1_Methan…
59	AT1G03090.1_Arabidopsis AT1G03090.2_Arabidopsis AT1G36160.1_Arabidopsis AT1G36180.1_Arabidopsis AT1G36180.2_Arabidopsis AT5G35360.1_Arabidopsis AT5G35360.2_Arabidopsis NP_000273.2_Homo NP_000911.2_Homo NP_001035806.1_Homo NP_001084.3_Homo NP_009767.1_Yeast NP_009777.1_Yeast NP_011453.1_Yeast NP_013934.1_Yeast NP_014413.1_Yeast NP_064551.3_Homo NP_071504.2_Homo NP_220985.1_Rickettsia NP_343813.1_S…
60	AT1G22150.1_Arabidopsis AT1G23090.1_Arabidopsis AT1G77990.1_Arabidopsis AT1G78000.1_Arabidopsis AT1G78000.2_Arabidopsis AT3G12520.1_Arabidopsis AT3G15990.1_Arabidopsis AT3G51895.1_Arabidopsis AT4G02700.1_Arabidopsis AT4G08620.1_Arabidopsis AT5G10180.1_Arabidopsis AT5G13550.1_Arabidopsis AT5G19600.1_Arabidopsis Chlre2_kg.scaffold_32000067_Chlamydomonas NP_000102.1_Homo NP_000103.2_Homo NP_000432.1…
61	AT1G80600.1_Arabidopsis AT2G38400.1_Arabidopsis AT3G08860.1_Arabidopsis AT3G22200.1_Arabidopsis AT3G48730.1_Arabidopsis AT4G39660.1_Arabidopsis AT5G46180.1_Arabidopsis AT5G63570.1_Arabidopsis NP_000265.1_Homo NP_000654.2_Homo NP_011533.1_Yeast NP_013542.1_Yeast NP_014456.1_Yeast NP_014501.1_Yeast NP_065737.2_Homo NP_112569.2_Homo NP_114106.1_Homo NP_341716.1_Sulfolobuss NP_341738.1_Sulfolobuss NP…
62	AT1G20960.1_Arabidopsis AT2G42270.1_Arabidopsis AT3G27730.1_Arabidopsis AT4G32700.2_Arabidopsis AT5G61140.1_Arabidopsis Chlre2_kg.scaffold_3000333_Chlamydomonas Chlre2_kg.scaffold_4000022_Chlamydomonas NP_001017975.3_Homo NP_006819.2_Homo NP_011099.1_Yeast NP_011263.2_Yeast NP_011787.1_Yeast NP_054733.2_Homo NP_071374.1_Homo NP_343811.1_Sulfolobuss NP_558924.1_Pyrobaculum NP_598375.2_Homo NP_6163…
63	AT1G48030.1_Arabidopsis AT1G48030.2_Arabidopsis AT3G16950.1_Arabidopsis AT3G16950.2_Arabidopsis AT3G17240.1_Arabidopsis AT3G17240.2_Arabidopsis AT3G17240.3_Arabidopsis AT3G24170.1_Arabidopsis AT3G24170.2_Arabidopsis AT3G24170.3_Arabidopsis AT3G54660.1_Arabidopsis AT4G16155.1_Arabidopsis NP_000099.2_Homo NP_000628.2_Homo NP_001087240.1_Homo NP_003321.3_Homo NP_006431.2_Homo NP_015234.1_Yeast NP_01…
64	AT1G63020.1_Arabidopsis AT2G40030.1_Arabidopsis AT3G57660.1_Arabidopsis AT4G35800.1_Arabidopsis AT5G60040.1_Arabidopsis ATCG00170.1_Arabidopsis ATCG00180.1_Arabidopsis NP_000928.1_Homo NP_008986.2_Homo NP_010141.1_Yeast NP_014759.1_Yeast NP_014986.1_Yeast NP_056240.2_Homo NP_220532.1_Rickettsia NP_341775.1_Sulfolobuss NP_341776.1_Sulfolobuss NP_387989.1_Bacillus NP_418415.1_Ecoli NP_558753.1_Pyro…
65	AT1G23740.1_Arabidopsis AT3G15090.1_Arabidopsis AT3G56460.1_Arabidopsis AT4G13010.1_Arabidopsis AT4G21580.1_Arabidopsis AT4G21580.2_Arabidopsis AT4G21580.3_Arabidopsis AT5G61510.1_Arabidopsis NP_001880.2_Homo NP_004872.2_Homo NP_006364.2_Homo NP_009602.1_Yeast NP_065978.1_Homo NP_116119.2_Homo NP_343697.1_Sulfolobuss NP_344123.1_Sulfolobuss NP_389725.1_Bacillus NP_418475.1_Ecoli NP_560184.1_Pyrob…
66	AT1G69820.1_Arabidopsis AT4G29210.1_Arabidopsis AT4G29210.2_Arabidopsis AT4G39640.1_Arabidopsis AT4G39640.2_Arabidopsis AT4G39650.1_Arabidopsis NP_001027536.1_Homo NP_001027537.1_Homo NP_001093251.1_Homo NP_001093252.1_Homo NP_004112.2_Homo NP_005256.2_Homo NP_013402.1_Yeast NP_038347.2_Homo NP_344523.1_Sulfolobuss NP_389723.1_Bacillus NP_391491.1_Bacillus NP_417904.1_Ecoli NP_560690.1_Pyrobaculu…
67	AT1G65070.1_Arabidopsis AT3G18524.1_Arabidopsis AT3G20475.1_Arabidopsis AT3G24320.1_Arabidopsis AT3G24495.1_Arabidopsis AT4G02070.1_Arabidopsis AT4G17380.1_Arabidopsis AT4G25540.1_Arabidopsis AT5G54090.1_Arabidopsis Chlre2_kg.scaffold_1000077_Chlamydomonas Chlre2_kg.scaffold_1000536_Chlamydomonas NP_000170.1_Homo NP_000242.1_Homo NP_002430.2_Homo NP_002431.2_Homo NP_002432.1_Homo NP_010016.2_Yeas…
68	AT1G04710.1_Arabidopsis AT2G33150.1_Arabidopsis AT5G47720.1_Arabidopsis AT5G47720.2_Arabidopsis AT5G47720.3_Arabidopsis AT5G47720.4_Arabidopsis AT5G47720.5_Arabidopsis AT5G48230.1_Arabidopsis AT5G48230.2_Arabidopsis AT5G48880.1_Arabidopsis AT5G48880.2_Arabidopsis AT5G48880.3_Arabidopsis NP_000010.1_Homo NP_000174.1_Homo NP_001598.1_Homo NP_005882.2_Homo NP_006102.1_Homo NP_012106.1_Yeast NP_01529…
69	AT1G08200.1_Arabidopsis AT1G53500.1_Arabidopsis AT1G63000.1_Arabidopsis AT1G78570.1_Arabidopsis AT2G27860.1_Arabidopsis AT2G28755.1_Arabidopsis AT2G28760.1_Arabidopsis AT2G28760.2_Arabidopsis AT2G28760.3_Arabidopsis AT2G47650.1_Arabidopsis AT3G14790.1_Arabidopsis AT3G46440.1_Arabidopsis AT3G46440.2_Arabidopsis AT3G53520.1_Arabidopsis AT3G53520.2_Arabidopsis AT3G53520.3_Arabidopsis AT3G62830.1_Ara…
70	AT1G17410.1_Arabidopsis AT4G09320.1_Arabidopsis AT4G11010.1_Arabidopsis AT4G23900.1_Arabidopsis AT5G63310.1_Arabidopsis Chlre2_kg.scaffold_54000044_Chlamydomonas NP_000260.1_Homo NP_001018146.1_Homo NP_001018147.1_Homo NP_001018148.1_Homo NP_001018149.1_Homo NP_002503.1_Homo NP_002504.2_Homo NP_003542.1_Homo NP_005000.1_Homo NP_005784.1_Homo NP_012856.1_Yeast NP_037462.1_Homo NP_057700.3_Homo NP_…
71	AT1G14610.1_Arabidopsis AT1G27160.1_Arabidopsis AT4G10320.1_Arabidopsis AT5G16715.1_Arabidopsis AT5G49030.1_Arabidopsis AT5G49030.2_Arabidopsis FER_e_gwW.3.56.1_Chlamydomonas NP_002152.2_Homo NP_006286.1_Homo NP_009477.1_Yeast NP_011608.1_Yeast NP_015285.1_Yeast NP_038203.2_Homo NP_060530.3_Homo NP_065175.3_Homo NP_068756.2_Homo NP_220984.1_Rickettsia NP_221048.1_Rickettsia NP_342230.1_Sulfolobus…
72	AT1G29940.1_Arabidopsis AT3G18090.1_Arabidopsis AT3G23780.1_Arabidopsis AT4G21710.1_Arabidopsis AT5G45140.1_Arabidopsis ATCG00190.1_Arabidopsis NP_000929.1_Homo NP_014794.1_Yeast NP_014850.1_Yeast NP_015335.1_Yeast NP_060552.3_Homo NP_061887.2_Homo NP_220531.1_Rickettsia NP_341777.1_Sulfolobuss NP_341778.1_Sulfolobuss NP_387988.1_Bacillus NP_418414.1_Ecoli NP_558752.1_Pyrobaculum NP_616203.1_Meth…
73	AT1G34430.1_Arabidopsis AT1G54220.1_Arabidopsis AT1G54220.2_Arabidopsis AT3G06850.1_Arabidopsis AT3G06850.2_Arabidopsis AT3G13930.1_Arabidopsis AT3G25860.1_Arabidopsis AT3G52200.1_Arabidopsis AT4G26910.1_Arabidopsis AT4G26910.2_Arabidopsis AT4G26910.3_Arabidopsis AT5G55070.1_Arabidopsis Chlre2_kg.scaffold_16000078_Chlamydomonas Chlre2_kg.scaffold_25000188_Chlamydomonas MHS_53765321_Chlamydomonas …
74	AT1G28350.1_Arabidopsis AT2G33840.1_Arabidopsis AT2G40660.1_Arabidopsis AT3G55400.1_Arabidopsis AT3G55400.2_Arabidopsis AT3G59980.1_Arabidopsis AT4G13780.1_Arabidopsis NP_003671.1_Homo NP_004748.2_Homo NP_004981.2_Homo NP_011410.1_Yeast NP_011687.1_Yeast NP_011701.1_Yeast NP_011780.1_Yeast NP_221044.1_Rickettsia NP_341649.1_Sulfolobuss NP_342085.1_Sulfolobuss NP_342146.1_Sulfolobuss NP_387919.1_B…
75	AT1G05940.1_Arabidopsis AT1G17120.1_Arabidopsis AT1G58030.1_Arabidopsis AT2G34960.1_Arabidopsis AT3G03720.1_Arabidopsis AT3G10600.1_Arabidopsis AT4G21120.1_Arabidopsis AT5G04770.1_Arabidopsis AT5G36940.1_Arabidopsis NP_001008539.2_Homo NP_001041629.1_Homo NP_003036.1_Homo NP_003037.3_Homo NP_004164.2_Homo NP_066000.1_Homo NP_116192.4_Homo NP_220691.1_Rickettsia NP_342901.1_Sulfolobuss NP_388615.1…
76	AT3G06860.1_Arabidopsis AT3G15290.1_Arabidopsis AT4G16800.1_Arabidopsis AT4G29010.1_Arabidopsis NP_000173.2_Homo NP_001689.1_Homo NP_001957.2_Homo NP_005318.2_Homo NP_060751.2_Homo NP_220931.1_Rickettsia NP_341625.1_Sulfolobuss NP_342169.1_Sulfolobuss NP_342757.1_Sulfolobuss NP_343413.1_Sulfolobuss NP_343855.1_Sulfolobuss NP_343954.1_Sulfolobuss NP_344188.1_Sulfolobuss NP_344312.1_Sulfolobuss NP_…
77	AT3G14130.1_Arabidopsis AT3G14150.1_Arabidopsis AT3G14150.2_Arabidopsis AT3G14415.1_Arabidopsis AT3G14420.1_Arabidopsis AT3G14420.2_Arabidopsis AT3G14420.3_Arabidopsis AT3G14420.4_Arabidopsis AT3G14420.5_Arabidopsis AT3G14420.6_Arabidopsis AT4G18360.1_Arabidopsis AT4G18360.2_Arabidopsis NP_001005783.1_Homo NP_013658.1_Yeast NP_057611.1_Homo NP_060015.1_Homo NP_418062.1_Ecoli SPAPB1A11.03_Yeast XP…
78	AT1G78560.1_Arabidopsis AT2G26900.1_Arabidopsis AT3G25410.1_Arabidopsis AT4G12030.1_Arabidopsis AT4G12030.2_Arabidopsis AT4G22840.1_Arabidopsis NP_000443.1_Homo NP_001010893.1_Homo NP_003040.1_Homo NP_062822.1_Homo NP_389817.1_Bacillus NP_616926.1_Methano NP_689892.1_Homo NP_932069.1_Homo XP_001177787.1_Strongylocentrotus XP_001179382.1_Strongylocentrotus XP_001184499.1_Strongylocentrotus XP_0011…
79	AT1G48130.1_Arabidopsis AT3G11630.1_Arabidopsis AT3G26060.1_Arabidopsis AT5G06290.1_Arabidopsis Chlre2_kg.scaffold_3000336_Chlamydomonas NP_002565.1_Homo NP_004896.1_Homo NP_005800.3_Homo NP_006397.1_Homo NP_006784.1_Homo NP_009489.1_Yeast NP_010741.1_Yeast NP_012255.1_Yeast NP_013684.1_Yeast NP_054817.2_Homo NP_220710.1_Rickettsia NP_343463.1_Sulfolobuss NP_343510.1_Sulfolobuss NP_343632.1_Sulfo…
80	AT1G32440.1_Arabidopsis AT2G36580.1_Arabidopsis AT3G04050.1_Arabidopsis AT3G22960.1_Arabidopsis AT3G25960.1_Arabidopsis AT3G49160.1_Arabidopsis AT3G52990.1_Arabidopsis AT3G52990.2_Arabidopsis AT3G55650.1_Arabidopsis AT3G55810.1_Arabidopsis AT4G26390.1_Arabidopsis AT5G08570.1_Arabidopsis AT5G52920.1_Arabidopsis AT5G56350.1_Arabidopsis AT5G63680.1_Arabidopsis MHS_fgenesh1_pg.C_scaffold_26000067_Chl…
81	AT1G31180.1_Arabidopsis AT1G32480.1_Arabidopsis AT1G80555.1_Arabidopsis AT1G80560.1_Arabidopsis AT2G17130.1_Arabidopsis AT2G17130.2_Arabidopsis AT3G09810.1_Arabidopsis AT4G35260.1_Arabidopsis AT4G35650.1_Arabidopsis AT5G03290.1_Arabidopsis AT5G14200.1_Arabidopsis AT5G14200.2_Arabidopsis AT5G14200.3_Arabidopsis NP_004126.1_Homo NP_005521.1_Homo NP_008830.2_Homo NP_009911.2_Yeast NP_012172.1_Yeast …
82	AT1G63440.1_Arabidopsis AT2G19110.1_Arabidopsis AT4G30110.1_Arabidopsis AT4G30120.1_Arabidopsis AT4G33520.1_Arabidopsis AT4G33520.2_Arabidopsis AT4G33520.3_Arabidopsis AT4G37270.1_Arabidopsis AT5G21930.1_Arabidopsis AT5G21930.2_Arabidopsis AT5G44790.1_Arabidopsis HAN_159065_Chlamydomonas HAN_e_gwW.35.64.1_Chlamydomonas NP_000043.3_Homo NP_000044.2_Homo NP_001005918.1_Homo NP_009854.1_Yeast NP_010…
83	AT3G02280.1_Arabidopsis AT3G24710.1_Arabidopsis AT4G24520.1_Arabidopsis AT4G30210.1_Arabidopsis AT4G30210.2_Arabidopsis NP_000594.2_Homo NP_000611.1_Homo NP_000616.3_Homo NP_000932.3_Homo NP_002445.1_Homo NP_011908.1_Yeast NP_015373.1_Yeast NP_055249.1_Homo NP_076915.1_Homo NP_116686.1_Yeast NP_388606.1_Bacillus NP_388644.1_Bacillus NP_390594.1_Bacillus NP_391224.1_Bacillus NP_417244.1_Ecoli NP_4…
84	AT1G13060.1_Arabidopsis AT3G26340.1_Arabidopsis AT3G27430.1_Arabidopsis AT3G27430.2_Arabidopsis AT4G31300.1_Arabidopsis AT4G31300.2_Arabidopsis AT5G40580.1_Arabidopsis AT5G40580.2_Arabidopsis NP_001093250.1_Homo NP_002788.1_Homo NP_002789.1_Homo NP_002790.1_Homo NP_002791.1_Homo NP_002792.1_Homo NP_004150.1_Homo NP_012533.1_Yeast NP_014800.1_Yeast NP_015428.1_Yeast NP_341826.1_Sulfolobuss NP_3422…
85	AT3G48780.1_Arabidopsis AT3G48790.1_Arabidopsis AT4G36480.1_Arabidopsis AT4G36480.2_Arabidopsis AT5G04620.1_Arabidopsis AT5G04620.2_Arabidopsis AT5G23670.1_Arabidopsis AT5G23670.2_Arabidopsis Chlre2_kg.scaffold_144000001_Chlamydomonas NP_000023.2_Homo NP_000679.1_Homo NP_001033056.1_Homo NP_001033057.1_Homo NP_001033058.1_Homo NP_004854.1_Homo NP_006406.1_Homo NP_010347.1_Yeast NP_010518.1_Yeast …
86	AST_1_query_Chlamydomonas AT1G74960.1_Arabidopsis AT1G74960.2_Arabidopsis AT2G04540.1_Arabidopsis AT5G46290.1_Arabidopsis AT5G46290.2_Arabidopsis NP_004095.4_Homo NP_010983.1_Yeast NP_060367.1_Homo NP_221116.1_Rickettsia NP_389016.1_Bacillus NP_389592.1_Bacillus NP_389594.1_Bacillus NP_389598.2_Bacillus NP_389600.2_Bacillus NP_389601.2_Bacillus NP_389602.2_Bacillus NP_389604.1_Bacillus NP_415613.…
87	AT1G10930.1_Arabidopsis AT1G27880.1_Arabidopsis AT1G31360.1_Arabidopsis AT1G31360.2_Arabidopsis AT1G60930.1_Arabidopsis AT3G05740.1_Arabidopsis AT4G35740.1_Arabidopsis AT4G35740.2_Arabidopsis AT5G27680.1_Arabidopsis Chlre2_kg.scaffold_28000031_Chlamydomonas NP_000048.1_Homo NP_000544.2_Homo NP_001003715.1_Homo NP_001003716.1_Homo NP_002898.2_Homo NP_004250.4_Homo NP_004251.2_Homo NP_013915.1_Yeas…
88	AT1G55810.1_Arabidopsis AT1G55810.2_Arabidopsis AT1G55810.3_Arabidopsis AT3G27190.1_Arabidopsis AT3G27440.1_Arabidopsis AT3G53900.1_Arabidopsis AT3G53900.2_Arabidopsis AT4G26510.1_Arabidopsis AT4G26510.2_Arabidopsis AT5G40870.1_Arabidopsis NP_010303.1_Yeast NP_011996.2_Yeast NP_014409.1_Yeast NP_036606.2_Homo NP_060329.2_Homo NP_113620.1_Homo NP_341784.1_Sulfolobuss NP_390611.1_Bacillus NP_391570…
89	AT1G64550.1_Arabidopsis AT3G54540.1_Arabidopsis AT5G09930.1_Arabidopsis AT5G60790.1_Arabidopsis AT5G64840.1_Arabidopsis Chlre2_kg.scaffold_15000084_Chlamydomonas Chlre2_kg.scaffold_5000434_Chlamydomonas NP_001020262.1_Homo NP_001081.1_Homo NP_005683.2_Homo NP_009120.1_Homo NP_010953.1_Yeast NP_013350.1_Yeast NP_014384.1_Yeast NP_015098.1_Yeast NP_060828.2_Homo NP_116664.1_Yeast NP_220454.1_Ricket…
90	AT1G02590.1_Arabidopsis AT1G04580.1_Arabidopsis AT2G27150.1_Arabidopsis AT2G27150.2_Arabidopsis AT3G04390.1_Arabidopsis AT3G43600.1_Arabidopsis AT4G31196.1_Arabidopsis AT4G34890.1_Arabidopsis AT4G34900.1_Arabidopsis AT4G37500.1_Arabidopsis AT5G20960.1_Arabidopsis AT5G20960.2_Arabidopsis NP_000370.2_Homo NP_001150.3_Homo NP_342667.1_Sulfolobuss NP_343480.1_Sulfolobuss NP_343536.1_Sulfolobuss NP_34…
91	AT1G26320.1_Arabidopsis AT1G49670.1_Arabidopsis AT1G65560.1_Arabidopsis AT3G03080.1_Arabidopsis AT3G59845.1_Arabidopsis AT3G59845.2_Arabidopsis AT5G16960.1_Arabidopsis AT5G16970.1_Arabidopsis AT5G16980.1_Arabidopsis AT5G16990.1_Arabidopsis AT5G17000.1_Arabidopsis AT5G37940.1_Arabidopsis AT5G37960.1_Arabidopsis AT5G37980.1_Arabidopsis AT5G38000.1_Arabidopsis NP_013575.1_Yeast NP_036344.1_Homo NP_3…
92	AT1G30450.1_Arabidopsis AT1G30450.2_Arabidopsis AT1G30450.3_Arabidopsis NP_000329.2_Homo NP_000330.1_Homo NP_001035959.1_Homo NP_001035960.1_Homo NP_001035961.1_Homo NP_001035962.1_Homo NP_001037.1_Homo NP_005063.1_Homo NP_005126.1_Homo NP_006589.2_Homo NP_009794.1_Yeast NP_064631.2_Homo NP_065759.1_Homo NP_078904.3_Homo NP_598408.1_Homo NP_619366.1_Methano SPBC18H10.16_Yeast XP_001177652.1_Stron…
93	AT2G22400.1_Arabidopsis AT3G13180.1_Arabidopsis AT4G26600.1_Arabidopsis AT4G40000.1_Arabidopsis AT5G26180.1_Arabidopsis AT5G26180.2_Arabidopsis AT5G55920.1_Arabidopsis NP_001028886.1_Homo NP_001034576.1_Homo NP_001034664.1_Homo NP_001034665.1_Homo NP_006161.2_Homo NP_009529.1_Yeast NP_014338.1_Yeast NP_014376.1_Yeast NP_060225.4_Homo NP_060514.1_Homo NP_078953.2_Homo NP_115534.2_Homo NP_341687.1_…
94	AT1G29900.1_Arabidopsis AT3G20330.1_Arabidopsis AT3G27740.1_Arabidopsis AT3G27740.2_Arabidopsis NP_001866.2_Homo NP_004332.2_Homo NP_012405.1_Yeast NP_012643.1_Yeast NP_014947.1_Yeast NP_342132.1_Sulfolobuss NP_342135.1_Sulfolobuss NP_342158.1_Sulfolobuss NP_342159.1_Sulfolobuss NP_389005.1_Bacillus NP_389006.2_Bacillus NP_389432.1_Bacillus NP_389434.1_Bacillus NP_389435.1_Bacillus NP_414573.1_Ec…
95	AT1G50480.1_Arabidopsis AT2G12200.1_Arabidopsis AT2G12280.1_Arabidopsis AT2G38660.1_Arabidopsis AT2G38660.2_Arabidopsis AT2G38660.3_Arabidopsis AT3G12290.1_Arabidopsis AT4G00600.1_Arabidopsis AT4G00620.1_Arabidopsis NP_001004346.2_Homo NP_001035499.1_Homo NP_005947.2_Homo NP_006627.2_Homo NP_009640.1_Yeast NP_011720.1_Yeast NP_013006.1_Yeast NP_056255.2_Homo NP_220891.1_Rickettsia NP_390311.1_Bac…
96	AT1G06130.1_Arabidopsis AT1G06130.2_Arabidopsis AT1G53580.1_Arabidopsis AT1G53580.2_Arabidopsis AT2G31350.1_Arabidopsis AT2G31350.2_Arabidopsis AT2G43430.1_Arabidopsis AT2G43430.2_Arabidopsis AT3G10850.1_Arabidopsis Chlre2_kg.scaffold_100000004_Chlamydomonas NP_001035517.1_Homo NP_005317.2_Homo NP_010558.1_Yeast NP_014683.1_Yeast NP_055112.2_Homo NP_056303.3_Homo NP_072094.1_Homo NP_115680.1_Homo…
97	AT1G17050.1_Arabidopsis AT1G49530.1_Arabidopsis AT1G78510.1_Arabidopsis AT1G78510.2_Arabidopsis AT2G18620.1_Arabidopsis AT2G18640.1_Arabidopsis AT2G23800.1_Arabidopsis AT2G34630.1_Arabidopsis AT2G34630.2_Arabidopsis AT3G14510.1_Arabidopsis AT3G14530.1_Arabidopsis AT3G14550.1_Arabidopsis AT3G20160.1_Arabidopsis AT3G29420.1_Arabidopsis AT3G29430.1_Arabidopsis AT3G32040.1_Arabidopsis AT4G36810.1_Ara…
98	AT3G25660.1_Arabidopsis AT4G34880.1_Arabidopsis AT5G07360.1_Arabidopsis AT5G07360.2_Arabidopsis AT5G64440.1_Arabidopsis NP_014021.1_Yeast NP_060762.2_Homo NP_220543.1_Rickettsia NP_342272.1_Sulfolobuss NP_342441.1_Sulfolobuss NP_343511.1_Sulfolobuss NP_388550.1_Bacillus NP_559357.1_Pyrobaculum NP_619383.1_Methano NP_777572.1_Homo SKA_Chlre2_kg.scaffold_77000027_Chlamydomonas SPAC869.01_Yeast SPBC…
99	AT3G53180.1_Arabidopsis NP_057655.1_Homo NP_220871.1_Rickettsia NP_341906.1_Sulfolobuss NP_343793.1_Sulfolobuss NP_343892.1_Sulfolobuss NP_343893.1_Sulfolobuss NP_389628.1_Bacillus NP_415813.4_Ecoli NP_418306.1_Ecoli NP_560094.1_Pyrobaculum NP_560736.1_Pyrobaculum NP_618271.1_Methano NP_619081.1_Methano XP_001185549.1_Strongylocentrotus XP_001186001.1_Strongylocentrotus XP_001186464.1_Strongyloce…
100	AT4G02460.1_Arabidopsis AT4G09140.1_Arabidopsis AT4G35520.1_Arabidopsis Chlre2_kg.scaffold_1000457_Chlamydomonas NP_000240.1_Homo NP_000525.1_Homo NP_000526.1_Homo NP_001035197.1_Homo NP_005386.2_Homo NP_013135.1_Yeast NP_013890.1_Yeast NP_014317.2_Yeast NP_015161.1_Yeast NP_055196.2_Homo NP_221226.1_Rickettsia NP_389587.1_Bacillus NP_418591.1_Ecoli NP_615486.1_Methano NP_777590.1_Homo SPAC19G12.…
101	AT2G27170.1_Arabidopsis AT2G27170.2_Arabidopsis AT3G28925.1_Arabidopsis AT3G47460.1_Arabidopsis AT3G54670.1_Arabidopsis AT3G54670.2_Arabidopsis AT5G48600.1_Arabidopsis AT5G62410.1_Arabidopsis Chlre2_kg.scaffold_4000005_Chlamydomonas NP_001002800.1_Homo NP_001036015.1_Homo NP_001036016.1_Homo NP_005436.1_Homo NP_005487.3_Homo NP_006297.2_Homo NP_006435.2_Homo NP_012461.1_Yeast NP_013187.1_Yeast NP…
102	AT2G28560.1_Arabidopsis AT2G28560.2_Arabidopsis AT2G28560.3_Arabidopsis AT2G45280.1_Arabidopsis AT3G22880.1_Arabidopsis AT5G20850.1_Arabidopsis AT5G57450.1_Arabidopsis AT5G57450.2_Arabidopsis NP_001093588.1_Homo NP_001093589.1_Homo NP_002866.2_Homo NP_002867.1_Homo NP_002868.1_Homo NP_005423.1_Homo NP_008999.2_Homo NP_010287.1_Yeast NP_011021.1_Yeast NP_011106.1_Yeast NP_341799.1_Sulfolobuss NP_4…
103	AT1G55880.1_Arabidopsis AT1G55880.2_Arabidopsis AT2G43750.1_Arabidopsis AT3G03630.1_Arabidopsis AT3G04940.1_Arabidopsis AT3G22460.1_Arabidopsis AT3G59760.1_Arabidopsis AT3G59760.2_Arabidopsis AT3G59760.3_Arabidopsis AT3G61440.1_Arabidopsis AT3G61440.2_Arabidopsis AT4G14880.1_Arabidopsis AT4G14880.2_Arabidopsis AT5G28020.1_Arabidopsis AT5G28020.2_Arabidopsis AT5G28020.3_Arabidopsis AT5G28020.4_Ara…
104	AT2G05710.1_Arabidopsis AT4G13430.1_Arabidopsis AT4G26970.1_Arabidopsis AT4G35830.1_Arabidopsis AT4G35830.2_Arabidopsis AT5G54950.1_Arabidopsis NP_001089.1_Homo NP_002188.1_Homo NP_004127.1_Homo NP_010520.1_Yeast NP_011506.1_Yeast NP_012335.1_Yeast NP_012439.2_Yeast NP_013407.1_Yeast NP_221149.1_Rickettsia NP_342564.1_Sulfolobuss NP_343818.1_Sulfolobuss NP_389683.1_Bacillus NP_390704.1_Bacillus N…
105	AT5G40270.1_Arabidopsis AT5G40290.1_Arabidopsis Chlre2_kg.scaffold_14000124_Chlamydomonas NP_056289.2_Homo NP_341662.1_Sulfolobuss NP_343231.1_Sulfolobuss NP_344436.1_Sulfolobuss NP_388459.1_Bacillus NP_391640.1_Bacillus NP_558725.1_Pyrobaculum NP_615673.1_Methano XP_001175623.1_Strongylocentrotus XP_001181148.1_Strongylocentrotus XP_001184912.1_Strongylocentrotus XP_001184952.1_Strongylocentrotu…
106	NP_009624.1_Yeast NP_009625.1_Yeast NP_009690.1_Yeast NP_009905.3_Yeast NP_010331.1_Yeast NP_010444.1_Yeast NP_010796.1_Yeast NP_010851.1_Yeast NP_011707.1_Yeast NP_012965.1_Yeast NP_013039.1_Yeast NP_014129.1_Yeast NP_014131.1_Yeast NP_014622.1_Yeast NP_014993.1_Yeast NP_015049.1_Yeast NP_015058.1_Yeast NP_116600.1_Yeast NP_388088.1_Bacillus NP_388122.1_Bacillus NP_388193.1_Bacillus NP_388443.1_…
107	AT1G21690.1_Arabidopsis AT1G21690.2_Arabidopsis AT1G63160.1_Arabidopsis AT1G77470.1_Arabidopsis AT5G27740.1_Arabidopsis FER_estExt_gwp_1W.C_30248_Chlamydomonas NP_002905.2_Homo NP_002906.1_Homo NP_002907.1_Homo NP_009644.1_Yeast NP_012602.1_Yeast NP_014109.1_Yeast NP_014547.1_Yeast NP_031396.1_Homo NP_342275.1_Sulfolobuss NP_558807.1_Pyrobaculum NP_559445.1_Pyrobaculum NP_615114.1_Methano NP_6156…
108	AT4G27585.1_Arabidopsis AT5G54100.1_Arabidopsis NP_004090.4_Homo NP_004800.2_Homo NP_038470.1_Homo NP_055440.1_Homo NP_220711.1_Rickettsia NP_343577.1_Sulfolobuss NP_415022.1_Ecoli NP_558821.1_Pyrobaculum NP_615869.1_Methano NP_660329.1_Homo NP_937837.1_Homo SPBC16G5.07c_Yeast XP_001176708.1_Strongylocentrotus XP_001182578.1_Strongylocentrotus XP_001185917.1_Strongylocentrotus XP_001187853.1_Stro…
109	AT3G49640.1_Arabidopsis AT3G49640.2_Arabidopsis AT4G38890.1_Arabidopsis AT5G67220.1_Arabidopsis NP_013505.2_Yeast NP_013509.1_Yeast NP_013631.1_Yeast NP_014412.1_Yeast NP_060273.1_Homo NP_064560.1_Homo NP_071439.3_Homo NP_220406.1_Rickettsia NP_387962.1_Bacillus NP_416645.1_Ecoli NP_417726.1_Ecoli NP_615009.1_Methano NP_853559.1_Homo SPAC16.04_Yeast SPBC1709.06_Yeast SPBC36B7.04_Yeast SPCC777.15_…
110	Chlre2_kg.scaffold_4000199_Chlamydomonas NP_003029.2_Homo NP_004161.4_Homo NP_004162.2_Homo NP_004163.2_Homo NP_005062.1_Homo NP_005619.1_Homo NP_006662.2_Homo NP_220566.1_Rickettsia NP_388116.1_Bacillus NP_388328.1_Bacillus NP_388794.1_Bacillus NP_388903.1_Bacillus NP_416243.1_Ecoli NP_417560.1_Ecoli NP_417985.1_Ecoli NP_418501.1_Ecoli NP_617854.1_Methano XP_001176614.1_Strongylocentrotus XP_001…
111	AT1G03190.1_Arabidopsis AT1G03190.2_Arabidopsis AT1G09995.1_Arabidopsis AT1G20720.1_Arabidopsis AT1G20750.1_Arabidopsis AT1G79890.1_Arabidopsis AT1G79950.1_Arabidopsis AT2G05635.1_Arabidopsis NP_000391.1_Homo NP_004390.3_Homo NP_011098.1_Yeast NP_015317.1_Yeast NP_057518.1_Homo NP_085911.2_Homo NP_114432.1_Homo NP_116575.2_Homo NP_615308.1_Methano NP_689651.1_Homo SPAC1D4.12_Yeast SPAC3G6.11_Yeas…
112	AT1G12900.1_Arabidopsis AT1G12900.2_Arabidopsis AT1G12900.3_Arabidopsis AT1G13440.1_Arabidopsis AT1G13440.2_Arabidopsis AT1G16300.1_Arabidopsis AT1G42970.1_Arabidopsis AT1G79530.1_Arabidopsis AT3G04120.1_Arabidopsis AT3G26650.1_Arabidopsis MHS_estExt_gwp_1W.C_710047_Chlamydomonas NP_002037.2_Homo NP_011708.1_Yeast NP_012483.1_Yeast NP_012542.1_Yeast NP_055179.1_Homo NP_390780.1_Bacillus NP_391274…
113	AT1G63460.1_Arabidopsis AT2G25080.1_Arabidopsis AT2G31570.1_Arabidopsis AT2G43350.1_Arabidopsis AT2G48150.1_Arabidopsis AT3G63080.1_Arabidopsis AT4G11600.1_Arabidopsis AT4G31870.1_Arabidopsis Chlre2_kg.scaffold_4000245_Chlamydomonas NP_000572.2_Homo NP_001008398.1_Homo NP_001034936.1_Homo NP_001034937.1_Homo NP_001500.1_Homo NP_002074.2_Homo NP_002075.2_Homo NP_002076.2_Homo NP_003987.2_Homo NP_0…
114	AT1G64780.1_Arabidopsis AT2G38290.1_Arabidopsis AT2G38290.2_Arabidopsis AT3G24290.1_Arabidopsis AT3G24300.1_Arabidopsis AT4G13510.1_Arabidopsis AT4G28700.1_Arabidopsis NP_011636.1_Yeast NP_014257.1_Yeast NP_015464.1_Yeast NP_342528.1_Sulfolobuss NP_391532.1_Bacillus NP_414985.1_Ecoli NP_618788.1_Methano NP_618789.1_Methano NP_619073.1_Methano SKA_estExt_gwp_1W.C_250055_Chlamydomonas SPAC2E1P3.02c…
115	AT1G16540.1_Arabidopsis AT1G30910.1_Arabidopsis AT2G23520.1_Arabidopsis AT4G22980.1_Arabidopsis AT4G37100.1_Arabidopsis AT5G44720.1_Arabidopsis AT5G44720.2_Arabidopsis AT5G51920.1_Arabidopsis AT5G66950.1_Arabidopsis NP_060368.2_Homo NP_060417.2_Homo NP_073583.2_Homo NP_415467.1_Ecoli NP_616873.1_Methano STE_estExt_fgenesh2_kg.C_40067_Chlamydomonas XP_001177164.1_Strongylocentrotus XP_001186791.1_…
116	AT1G51980.1_Arabidopsis AT1G51980.2_Arabidopsis AT3G02090.1_Arabidopsis AT3G02090.2_Arabidopsis AT3G16480.1_Arabidopsis NP_003356.2_Homo NP_003357.2_Homo NP_004270.2_Homo NP_009508.1_Yeast NP_011889.1_Yeast NP_013264.1_Yeast NP_015517.1_Yeast NP_055975.1_Homo NP_220605.1_Rickettsia NP_389553.1_Bacillus NP_389568.1_Bacillus NP_391622.1_Bacillus NP_558562.1_Pyrobaculum OVA_Chlre2_kg.scaffold_320000…
117	AT2G39460.1_Arabidopsis AT3G55280.1_Arabidopsis AT3G55280.2_Arabidopsis AT3G55280.3_Arabidopsis NP_000975.2_Homo NP_001087227.2_Homo NP_001095138.1_Homo NP_014514.1_Yeast NP_342226.1_Sulfolobuss NP_559670.1_Pyrobaculum NP_976047.1_Homo NP_982307.1_Homo SPBC106.18_Yeast SPBC4F6.04_Yeast XP_001129776.1_Homo XP_001131315.1_Homo XP_001133763.1_Homo XP_001133867.1_Homo XP_001183510.1_Strongylocentrotu…
118	AT1G04400.1_Arabidopsis AT1G04400.2_Arabidopsis AT2G47590.1_Arabidopsis AT3G15620.1_Arabidopsis AT3G15620.2_Arabidopsis AT4G08920.1_Arabidopsis AT5G24850.1_Arabidopsis Chlre2_kg.scaffold_18000089_Chlamydomonas NP_004066.1_Homo NP_015031.1_Yeast NP_065829.3_Homo NP_066940.1_Homo NP_343819.1_Sulfolobuss NP_415236.1_Ecoli NP_443179.3_Homo OVA_Chlre2_kg.scaffold_38000018_Chlamydomonas XP_001183029.1_…
119	AT1G22020.1_Arabidopsis AT1G36370.1_Arabidopsis AT4G13890.1_Arabidopsis AT4G13930.1_Arabidopsis AT4G32520.1_Arabidopsis AT4G32520.2_Arabidopsis AT4G37930.1_Arabidopsis AT5G26780.1_Arabidopsis AT5G26780.2_Arabidopsis AT5G26780.3_Arabidopsis BTM_chlre3.69.14.1.1_Chlamydomonas BTM_estExt_gwp_1W.C_300088_Chlamydomonas NP_004160.3_Homo NP_005403.2_Homo NP_009822.2_Yeast NP_013159.1_Yeast NP_221095.1_R…
120	AT1G74910.1_Arabidopsis AT1G74910.2_Arabidopsis AT1G74910.3_Arabidopsis AT2G04650.1_Arabidopsis AT2G39770.1_Arabidopsis AT3G55590.1_Arabidopsis AT4G30570.1_Arabidopsis NP_010228.1_Yeast NP_037466.2_Homo NP_037467.2_Homo NP_068806.1_Homo NP_341863.1_Sulfolobuss NP_341919.1_Sulfolobuss NP_342250.1_Sulfolobuss NP_342336.1_Sulfolobuss NP_342471.1_Sulfolobuss NP_343184.1_Sulfolobuss NP_343826.1_Sulfol…
121	AT2G04030.1_Arabidopsis AT2G04030.2_Arabidopsis AT3G07770.1_Arabidopsis AT4G24190.1_Arabidopsis AT4G24190.2_Arabidopsis AT5G52640.1_Arabidopsis AT5G56000.1_Arabidopsis AT5G56010.1_Arabidopsis AT5G56030.1_Arabidopsis Chlre2_kg.scaffold_83000033_Chlamydomonas NP_001017963.2_Homo NP_003290.1_Homo NP_005339.3_Homo NP_013911.1_Yeast NP_015084.1_Yeast NP_031381.2_Homo NP_057376.2_Homo NP_221188.1_Ricke…
122	AT1G02000.1_Arabidopsis AT1G12780.1_Arabidopsis AT1G30620.1_Arabidopsis AT1G30620.2_Arabidopsis AT1G30620.3_Arabidopsis AT1G63180.1_Arabidopsis AT1G64440.1_Arabidopsis AT2G34850.1_Arabidopsis AT2G45310.1_Arabidopsis AT3G23820.1_Arabidopsis AT4G00110.1_Arabidopsis AT4G10960.1_Arabidopsis AT4G12250.1_Arabidopsis AT4G20460.1_Arabidopsis AT4G23920.1_Arabidopsis AT4G30440.1_Arabidopsis AT5G44480.1_Ara…
123	AT1G15310.1_Arabidopsis AT1G48900.1_Arabidopsis AT1G48900.2_Arabidopsis AT2G45770.1_Arabidopsis AT4G30600.1_Arabidopsis AT5G03940.1_Arabidopsis AT5G49500.1_Arabidopsis AT5G66970.1_Arabidopsis NP_003127.1_Homo NP_003130.2_Homo NP_010578.1_Yeast NP_015413.1_Yeast NP_220563.1_Rickettsia NP_221126.1_Rickettsia NP_341888.2_Sulfolobuss NP_342455.1_Sulfolobuss NP_389477.1_Bacillus NP_389480.1_Bacillus N…
124	AT1G17220.1_Arabidopsis AT1G21160.1_Arabidopsis AT1G76720.1_Arabidopsis AT1G76810.1_Arabidopsis AT1G76825.1_Arabidopsis AT2G27700.1_Arabidopsis AT2G27700.2_Arabidopsis AT4G11160.1_Arabidopsis Chlre2_kg.scaffold_7000099_Chlamydomonas NP_001005369.1_Homo NP_002444.2_Homo NP_009365.1_Yeast NP_014619.1_Yeast NP_056988.3_Homo NP_220924.1_Rickettsia NP_341780.1_Sulfolobuss NP_389545.1_Bacillus NP_41763…
125	AT1G02560.1_Arabidopsis AT1G09130.1_Arabidopsis AT1G09130.2_Arabidopsis AT1G11750.1_Arabidopsis AT1G12410.1_Arabidopsis AT1G49970.1_Arabidopsis AT1G66670.1_Arabidopsis AT4G17040.1_Arabidopsis AT5G23140.1_Arabidopsis AT5G45390.1_Arabidopsis ATCG00670.1_Arabidopsis Chlre2_kg.scaffold_19000194_Chlamydomonas NP_006003.1_Homo NP_220894.1_Rickettsia NP_391334.1_Bacillus NP_414971.1_Ecoli OVA_chlre3.10.…
126	AT1G08410.1_Arabidopsis AT1G52980.1_Arabidopsis AT2G27200.1_Arabidopsis AT3G07050.1_Arabidopsis NP_005266.2_Homo NP_010921.1_Yeast NP_011416.1_Yeast NP_014451.1_Yeast NP_037417.1_Homo NP_055181.3_Homo NP_060855.1_Homo NP_061940.1_Homo NP_342104.1_Sulfolobuss NP_558827.1_Pyrobaculum NP_618291.1_Methano NP_996561.1_Homo NP_996562.1_Homo SKA_Chlre2_kg.scaffold_45000104_Chlamydomonas SPAC3F10.16c_Yea…
127	AT1G11090.1_Arabidopsis AT1G18360.1_Arabidopsis AT1G52760.1_Arabidopsis AT1G73480.1_Arabidopsis AT1G77420.1_Arabidopsis AT2G39400.1_Arabidopsis AT2G39410.1_Arabidopsis AT2G39410.2_Arabidopsis AT2G39420.1_Arabidopsis AT2G47630.1_Arabidopsis AT3G55180.1_Arabidopsis AT3G55190.1_Arabidopsis AT3G62860.1_Arabidopsis AT5G11650.1_Arabidopsis AT5G14980.1_Arabidopsis AT5G16120.1_Arabidopsis AT5G16120.2_Ara…
128	AT1G14320.1_Arabidopsis AT1G14320.2_Arabidopsis AT1G26910.1_Arabidopsis AT1G66580.1_Arabidopsis MAY_e_gwH.22.72.1_Chlamydomonas NP_006004.1_Homo NP_013176.1_Yeast NP_341844.1_Sulfolobuss NP_542784.1_Homo NP_560827.1_Pyrobaculum NP_615156.1_Methano SPAP7G5.05_Yeast SPBC18E5.04_Yeast XP_001178401.1_Strongylocentrotus XP_001178619.1_Strongylocentrotus XP_001178711.1_Strongylocentrotus XP_001716023.1…
129	AT1G19920.1_Arabidopsis AT2G14750.1_Arabidopsis AT3G03900.1_Arabidopsis AT3G22890.1_Arabidopsis AT4G14680.1_Arabidopsis AT4G39940.1_Arabidopsis AT5G43780.1_Arabidopsis AT5G67520.1_Arabidopsis HAL_estExt_fgenesh2_kg.C_190083_Chlamydomonas NP_001015880.1_Homo NP_004661.2_Homo NP_005434.4_Homo NP_012543.1_Yeast NP_012925.1_Yeast NP_344230.1_Sulfolobuss NP_388972.1_Bacillus NP_388973.2_Bacillus NP_38…
130	AT1G33320.1_Arabidopsis AT1G64660.1_Arabidopsis AT3G01120.1_Arabidopsis AT3G57050.1_Arabidopsis AT3G57050.2_Arabidopsis AT3G57050.3_Arabidopsis NP_001893.2_Homo NP_009390.1_Yeast NP_011331.1_Yeast NP_011980.1_Yeast NP_013406.1_Yeast NP_116714.1_Yeast NP_343729.1_Sulfolobuss NP_389069.1_Bacillus NP_389070.1_Bacillus NP_390603.1_Bacillus NP_417481.1_Ecoli NP_418374.1_Ecoli NP_559999.1_Pyrobaculum N…
131	AT1G60550.1_Arabidopsis AT4G16210.1_Arabidopsis AT5G43280.1_Arabidopsis AT5G43280.2_Arabidopsis NP_001001722.1_Homo NP_001003894.1_Homo NP_001003895.1_Homo NP_001389.2_Homo NP_004083.2_Homo NP_004671.1_Homo NP_004815.2_Homo NP_004816.1_Homo NP_006108.2_Homo NP_013386.1_Yeast NP_014823.1_Yeast NP_078969.2_Homo NP_343874.1_Sulfolobuss NP_388869.2_Bacillus NP_415911.1_Ecoli NP_415912.1_Ecoli NP_5594…
132	AT1G61010.1_Arabidopsis AT1G61010.2_Arabidopsis AT1G61010.3_Arabidopsis AT2G01730.1_Arabidopsis AT5G23880.1_Arabidopsis NP_013216.1_Yeast NP_013379.1_Yeast NP_014822.1_Yeast NP_057291.1_Homo NP_059133.1_Homo NP_060341.2_Homo NP_341744.1_Sulfolobuss NP_341923.1_Sulfolobuss NP_342266.1_Sulfolobuss NP_558872.1_Pyrobaculum NP_560645.1_Pyrobaculum NP_560718.1_Pyrobaculum NP_617418.1_Methano NP_618097.…
133	AT2G26740.1_Arabidopsis AT2G26750.1_Arabidopsis AT3G05600.1_Arabidopsis AT3G51000.1_Arabidopsis AT4G02340.1_Arabidopsis AT4G15955.1_Arabidopsis AT4G15955.2_Arabidopsis AT4G15960.1_Arabidopsis NP_001970.2_Homo NP_079070.1_Homo NP_388739.1_Bacillus NP_775838.2_Homo XP_001179361.1_Strongylocentrotus XP_001181957.1_Strongylocentrotus XP_001182992.1_Strongylocentrotus XP_001184633.1_Strongylocentrotus…
134	AT1G20380.1_Arabidopsis AT1G50380.1_Arabidopsis AT1G69020.1_Arabidopsis AT1G76140.1_Arabidopsis AT1G76140.2_Arabidopsis AT5G66960.1_Arabidopsis NP_001035844.1_Homo NP_001035845.1_Homo NP_002717.3_Homo NP_006027.2_Homo NP_220564.1_Rickettsia NP_220665.1_Rickettsia NP_416359.1_Ecoli OVA_chlre3.13.130.1.1_Chlamydomonas XP_001176046.1_Strongylocentrotus XP_001181498.1_Strongylocentrotus XP_001182009.…
135	AT1G72370.1_Arabidopsis AT1G72370.2_Arabidopsis AT3G04770.1_Arabidopsis AT3G04770.2_Arabidopsis NP_001012321.1_Homo NP_001083057.1_Homo NP_002286.2_Homo NP_011730.1_Yeast NP_013149.1_Yeast NP_341638.1_Sulfolobuss NP_558869.1_Pyrobaculum NP_615564.1_Methano SPAPJ698.02c_Yeast SPBC685.06_Yeast XP_001134241.1_Homo XP_001177924.1_Strongylocentrotus XP_001719654.1_Homo XP_001722684.1_Homo XP_001723476…
136	AT3G48560.1_Arabidopsis AT5G17380.1_Arabidopsis NP_006835.2_Homo NP_010895.1_Yeast NP_013826.1_Yeast NP_036392.2_Homo NP_341725.1_Sulfolobuss NP_342102.1_Sulfolobuss NP_342490.1_Sulfolobuss NP_343070.1_Sulfolobuss NP_344093.1_Sulfolobuss NP_344275.1_Sulfolobuss NP_344516.1_Sulfolobuss NP_388315.1_Bacillus NP_390709.1_Bacillus NP_391482.1_Bacillus NP_391852.1_Bacillus NP_415040.1_Ecoli NP_415392.1…
137	AT1G03270.1_Arabidopsis AT1G47330.1_Arabidopsis AT2G14520.1_Arabidopsis AT4G14230.1_Arabidopsis AT4G14240.1_Arabidopsis AT4G14240.2_Arabidopsis AT4G33700.1_Arabidopsis AT5G52790.1_Arabidopsis Chlre2_kg.scaffold_10000071_Chlamydomonas Chlre2_kg.scaffold_2000206_Chlamydomonas Chlre2_kg.scaffold_24000086_Chlamydomonas NP_014581.1_Yeast NP_060093.3_Homo NP_060119.3_Homo NP_064569.3_Homo NP_065081.2_H…
138	AT1G08490.1_Arabidopsis AT5G65720.1_Arabidopsis AT5G65720.2_Arabidopsis NP_009912.2_Yeast NP_057594.3_Homo NP_066923.3_Homo NP_220863.1_Rickettsia NP_220864.1_Rickettsia NP_343595.1_Sulfolobuss NP_388148.1_Bacillus NP_390629.2_Bacillus NP_390666.1_Bacillus NP_390837.1_Bacillus NP_391148.1_Bacillus NP_416195.1_Ecoli NP_417290.1_Ecoli NP_615209.1_Methano NP_615767.1_Methano NP_617617.1_Methano NP_6…
139	AT1G17650.1_Arabidopsis AT1G18270.1_Arabidopsis AT1G18270.2_Arabidopsis AT1G71170.1_Arabidopsis AT1G71180.1_Arabidopsis AT3G25530.1_Arabidopsis AT3G25530.2_Arabidopsis AT4G20930.1_Arabidopsis AT4G29120.1_Arabidopsis NP_115958.2_Homo NP_342457.1_Sulfolobuss NP_342984.1_Sulfolobuss NP_388680.1_Bacillus NP_389279.1_Bacillus NP_415042.1_Ecoli NP_416287.1_Ecoli NP_417216.1_Ecoli NP_417594.3_Ecoli NP_4…
140	AT1G54350.1_Arabidopsis AT4G39850.1_Arabidopsis NP_000024.2_Homo NP_002849.1_Homo NP_005041.1_Homo NP_005155.1_Homo NP_012733.1_Yeast NP_015178.1_Yeast NP_414911.1_Ecoli NP_416013.1_Ecoli XP_001181831.1_Strongylocentrotus XP_001183436.1_Strongylocentrotus XP_001185845.1_Strongylocentrotus XP_001188799.1_Strongylocentrotus XP_001189026.1_Strongylocentrotus XP_001189079.1_Strongylocentrotus XP_0011…
141	AT1G56110.1_Arabidopsis AT1G60170.1_Arabidopsis AT1G70400.1_Arabidopsis AT1G70400.2_Arabidopsis AT3G05060.1_Arabidopsis AT3G12860.1_Arabidopsis AT5G27120.1_Arabidopsis AT5G27140.1_Arabidopsis NP_006383.2_Homo NP_011605.1_Yeast NP_013298.1_Yeast NP_014955.1_Yeast NP_056444.2_Homo NP_057018.1_Homo NP_342425.1_Sulfolobuss NP_560591.1_Pyrobaculum NP_615313.1_Methano SPAC23G3.06_Yeast SPBC119.13c_Yeas…
142	AT1G67500.1_Arabidopsis AT5G63960.1_Arabidopsis AT5G67100.1_Arabidopsis NP_002682.2_Homo NP_002903.3_Homo NP_010181.1_Yeast NP_014297.1_Yeast NP_015158.1_Yeast NP_058633.2_Homo NP_341651.1_Sulfolobuss NP_342079.1_Sulfolobuss NP_342896.1_Sulfolobuss NP_414602.1_Ecoli NP_559770.1_Pyrobaculum NP_559825.1_Pyrobaculum NP_615844.1_Methano SPAC3H5.06c_Yeast SPAC688.10_Yeast SPBC336.04_Yeast XP_001184150…
143	AT1G15730.1_Arabidopsis AT1G26520.1_Arabidopsis AT1G80480.1_Arabidopsis Chlre2_kg.scaffold_9000099_Chlamydomonas NP_001020087.2_Homo NP_001078926.1_Homo NP_014426.1_Yeast NP_060961.3_Homo NP_388218.1_Bacillus NP_416678.1_Ecoli NP_418772.4_Ecoli NP_615400.1_Methano NP_615815.1_Methano NP_619243.1_Methano NP_619244.1_Methano NP_619251.1_Methano NP_619415.1_Methano NP_742000.1_Homo NP_958861.2_Homo …
144	AT1G18640.2_Arabidopsis AT2G40690.1_Arabidopsis AT5G40610.1_Arabidopsis Chlre2_kg.scaffold_1000769_Chlamydomonas Chlre2_kg.scaffold_1000770_Chlamydomonas NP_004568.2_Homo NP_005267.2_Homo NP_010262.1_Yeast NP_011724.1_Yeast NP_014582.1_Yeast NP_055956.1_Homo NP_220823.1_Rickettsia NP_390164.1_Bacillus NP_418065.1_Ecoli NP_418805.1_Ecoli NP_619290.1_Methano SPAC23D3.04c_Yeast SPBC215.05_Yeast SPBC…
145	AT1G25350.1_Arabidopsis AT3G62120.1_Arabidopsis AT3G62120.2_Arabidopsis AT5G10880.1_Arabidopsis AT5G19720.1_Arabidopsis AT5G26710.1_Arabidopsis AT5G52520.1_Arabidopsis NP_004437.2_Homo NP_005042.1_Homo NP_011269.2_Yeast NP_011884.1_Yeast NP_014811.1_Yeast NP_341660.1_Sulfolobuss NP_342094.1_Sulfolobuss NP_415206.1_Ecoli NP_559815.1_Pyrobaculum NP_560393.1_Pyrobaculum NP_615551.1_Methano NP_618757…
146	AT1G51720.1_Arabidopsis AT3G03910.1_Arabidopsis AT5G07440.1_Arabidopsis AT5G07440.2_Arabidopsis AT5G07440.3_Arabidopsis AT5G18170.1_Arabidopsis NP_005262.1_Homo NP_009339.1_Yeast NP_015020.1_Yeast NP_036216.2_Homo NP_342894.1_Sulfolobuss NP_343309.1_Sulfolobuss NP_343336.1_Sulfolobuss NP_343440.1_Sulfolobuss NP_390177.1_Bacillus NP_390288.1_Bacillus NP_391659.1_Bacillus NP_416275.1_Ecoli NP_55968…
147	AT1G74310.1_Arabidopsis AT2G25140.1_Arabidopsis AT3G45450.1_Arabidopsis AT3G48870.1_Arabidopsis AT4G14670.1_Arabidopsis AT5G15450.1_Arabidopsis AT5G50920.1_Arabidopsis AT5G51070.1_Arabidopsis NP_010544.1_Yeast NP_013074.1_Yeast NP_110440.1_Homo NP_220430.1_Rickettsia NP_387967.1_Bacillus NP_389253.1_Bacillus NP_415403.1_Ecoli NP_417083.1_Ecoli OVA_CrClpD_Chlamydomonas OVA_estExt_gwp_1W.C_410034_C…
148	AT2G21410.1_Arabidopsis AT2G28520.1_Arabidopsis AT4G39080.1_Arabidopsis NP_005168.2_Homo NP_006010.2_Homo NP_006044.1_Homo NP_013770.1_Yeast NP_014913.1_Yeast NP_036595.2_Homo NP_065683.2_Homo NP_342086.1_Sulfolobuss NP_570855.2_Homo NP_570856.2_Homo NP_619021.1_Methano SPAC16E8.07c_Yeast XP_001187925.1_Strongylocentrotus XP_001190232.1_Strongylocentrotus XP_001193530.1_Strongylocentrotus XP_0011…
149	AT3G07110.1_Arabidopsis AT3G07110.2_Arabidopsis AT3G24830.1_Arabidopsis AT4G13170.1_Arabidopsis AT5G48760.1_Arabidopsis AT5G48760.2_Arabidopsis NP_012133.1_Yeast NP_014330.1_Yeast NP_036555.1_Homo NP_341641.1_Sulfolobuss NP_558760.1_Pyrobaculum NP_615560.2_Methano SPAC23A1.11_Yeast SPBC2G2.05_Yeast SPBC839.13c_Yeast XP_001128053.1_Homo XP_001176859.1_Strongylocentrotus XP_001177003.1_Strongylocen…
150	AT3G10920.1_Arabidopsis AT3G10920.2_Arabidopsis AT3G56350.1_Arabidopsis AT4G25100.1_Arabidopsis AT4G25100.2_Arabidopsis AT4G25100.3_Arabidopsis AT4G25100.4_Arabidopsis AT5G23310.1_Arabidopsis AT5G51100.1_Arabidopsis NP_000627.2_Homo NP_001019636.1_Homo NP_001019637.1_Homo NP_011872.1_Yeast NP_012635.1_Yeast NP_220908.1_Rickettsia NP_341862.1_Sulfolobuss NP_389815.1_Bacillus NP_390381.2_Bacillus N…
151	AT5G09230.1_Arabidopsis AT5G09230.2_Arabidopsis AT5G09230.3_Arabidopsis AT5G09230.4_Arabidopsis AT5G09230.5_Arabidopsis AT5G09230.6_Arabidopsis AT5G09230.7_Arabidopsis AT5G55760.1_Arabidopsis NP_036372.1_Homo NP_036373.1_Homo NP_057622.1_Homo NP_057623.1_Homo NP_112534.1_Homo NP_343825.1_Sulfolobuss NP_388846.1_Bacillus NP_415638.1_Ecoli NP_560385.1_Pyrobaculum NP_560781.1_Pyrobaculum XP_00118009…
152	AT1G07770.1_Arabidopsis AT1G07770.2_Arabidopsis AT2G19720.1_Arabidopsis AT2G39590.1_Arabidopsis AT3G46040.1_Arabidopsis AT4G29430.1_Arabidopsis AT5G59850.1_Arabidopsis NP_001010.2_Homo NP_001025180.1_Homo NP_012345.1_Yeast NP_013471.1_Yeast NP_342214.1_Sulfolobuss NP_559762.1_Pyrobaculum NP_616032.1_Methano NP_999780.1_Strongylocentrotus SPAC22A12.04c_Yeast SPAC5D6.01_Yeast XP_001127371.1_Homo XP…
153	AT1G16350.1_Arabidopsis AT1G79470.1_Arabidopsis NP_000874.2_Homo NP_000875.2_Homo NP_001002000.1_Homo NP_001002001.1_Homo NP_001002002.1_Homo NP_001096075.1_Homo NP_006868.3_Homo NP_012088.1_Yeast NP_013536.1_Yeast NP_013656.1_Yeast NP_057660.2_Homo NP_387890.1_Bacillus NP_391093.1_Bacillus NP_414646.1_Ecoli NP_417003.1_Ecoli NP_899066.1_Homo SPBC2F12.14c_Yeast XP_001176042.1_Strongylocentrotus X…
154	AT2G29410.1_Arabidopsis AT2G46800.1_Arabidopsis AT2G46800.2_Arabidopsis AT3G58810.1_Arabidopsis AT3G58810.2_Arabidopsis AT3G61940.1_Arabidopsis NP_001004434.1_Homo NP_003450.2_Homo NP_013970.1_Yeast NP_014961.1_Yeast NP_037441.2_Homo NP_061183.2_Homo NP_067017.2_Homo NP_115902.1_Homo NP_343625.1_Sulfolobuss NP_390542.1_Bacillus NP_415273.1_Ecoli NP_560205.1_Pyrobaculum NP_616058.1_Methano NP_7762…
155	AT3G24430.1_Arabidopsis AT4G19540.1_Arabidopsis AT5G50960.1_Arabidopsis NP_002475.2_Homo NP_011424.1_Yeast NP_012263.1_Yeast NP_036357.1_Homo NP_079428.2_Homo NP_220513.1_Rickettsia NP_341994.1_Sulfolobuss NP_388035.1_Bacillus NP_416616.4_Ecoli NP_558848.1_Pyrobaculum NP_619111.1_Methano OVA_Chlre2_kg.scaffold_56000032_Chlamydomonas SPAC637.08_Yeast SPAC806.02c_Yeast XP_001176063.1_Strongylocentr…
156	AT4G36400.1_Arabidopsis AT4G36400.2_Arabidopsis AT5G06580.1_Arabidopsis NP_010103.1_Yeast NP_010107.1_Yeast NP_010843.1_Yeast NP_342963.1_Sulfolobuss NP_344472.1_Sulfolobuss NP_344473.1_Sulfolobuss NP_390746.1_Bacillus NP_416202.1_Ecoli NP_417453.1_Ecoli NP_559192.1_Pyrobaculum NP_559193.1_Pyrobaculum NP_559716.1_Pyrobaculum NP_619485.1_Methano NP_689996.4_Homo NP_705690.2_Homo NP_919417.1_Homo S…
157	NP_001013652.1_Homo NP_001077.2_Homo NP_001096639.1_Homo NP_001096640.1_Homo NP_065843.3_Homo NP_343839.1_Sulfolobuss NP_343858.1_Sulfolobuss NP_343862.1_Sulfolobuss NP_415009.1_Ecoli NP_617527.1_Methano NP_997248.1_Homo SPAC1039.03_Yeast SPAPB1A11.02_Yeast XP_001175677.1_Strongylocentrotus XP_001184897.1_Strongylocentrotus XP_001189200.1_Strongylocentrotus XP_001193420.1_Strongylocentrotus XP_00…
158	AT1G01090.1_Arabidopsis AT1G21400.1_Arabidopsis AT1G24180.1_Arabidopsis AT1G59900.1_Arabidopsis AT5G09300.1_Arabidopsis AT5G09300.2_Arabidopsis AT5G34780.1_Arabidopsis NP_000275.1_Homo NP_000700.1_Homo NP_005381.1_Homo NP_011105.2_Yeast NP_220646.1_Rickettsia NP_342813.1_Sulfolobuss NP_342958.1_Sulfolobuss NP_388687.1_Bacillus NP_389341.1_Bacillus NP_390285.1_Bacillus NP_560156.1_Pyrobaculum SPAC…
159	AT1G26230.1_Arabidopsis AT1G55490.1_Arabidopsis AT1G55490.2_Arabidopsis AT2G28000.1_Arabidopsis AT2G33210.1_Arabidopsis AT3G13470.1_Arabidopsis AT3G13860.1_Arabidopsis AT3G23990.1_Arabidopsis AT5G18820.1_Arabidopsis AT5G56500.1_Arabidopsis AT5G56500.2_Arabidopsis NP_002147.2_Homo NP_013360.1_Yeast NP_220991.1_Rickettsia NP_388484.1_Bacillus NP_418567.1_Ecoli NP_615594.1_Methano NP_955472.1_Homo S…
160	AT1G31230.1_Arabidopsis AT3G02020.1_Arabidopsis AT4G19710.1_Arabidopsis AT4G19710.2_Arabidopsis AT5G13280.1_Arabidopsis AT5G14060.1_Arabidopsis AT5G14060.2_Arabidopsis AT5G21060.1_Arabidopsis AT5G21060.2_Arabidopsis AT5G21060.3_Arabidopsis MHS_MHS_estExt_gwp_1H.C_250124_Chlamydomonas MHS_estExt_fgenesh2_pg.C_50172_Chlamydomonas NP_010972.1_Yeast NP_012673.1_Yeast NP_221105.1_Rickettsia NP_342172.…
161	AT1G32380.1_Arabidopsis AT2G35390.1_Arabidopsis AT2G35390.2_Arabidopsis AT2G35390.3_Arabidopsis AT2G44530.1_Arabidopsis AT2G44530.2_Arabidopsis NP_001034180.1_Homo NP_002755.1_Homo NP_002756.1_Homo NP_002757.1_Homo NP_002758.1_Homo NP_009485.2_Yeast NP_011025.1_Yeast NP_011852.1_Yeast NP_012740.1_Yeast NP_014580.1_Yeast NP_342517.1_Sulfolobuss NP_387932.1_Bacillus NP_415725.1_Ecoli NP_560402.1_Py…
162	AT1G62800.1_Arabidopsis AT1G62800.2_Arabidopsis AT2G30970.1_Arabidopsis AT2G30970.2_Arabidopsis AT4G31990.1_Arabidopsis AT4G31990.2_Arabidopsis AT4G31990.3_Arabidopsis AT5G11520.1_Arabidopsis AT5G19550.1_Arabidopsis NP_002070.1_Homo NP_002071.2_Homo NP_012816.1_Yeast NP_013127.2_Yeast NP_415448.1_Ecoli NP_418478.1_Ecoli NP_689626.2_Homo SPAC10F6.13c_Yeast SPBC725.01_Yeast XP_001175531.1_Strongylo…
163	AT1G68420.1_Arabidopsis AT1G70980.1_Arabidopsis AT3G07420.1_Arabidopsis AT4G17300.1_Arabidopsis AT4G26870.1_Arabidopsis AT4G31180.1_Arabidopsis AT4G31180.2_Arabidopsis AT5G38750.1_Arabidopsis AT5G56680.1_Arabidopsis NP_001340.2_Homo NP_004530.1_Homo NP_009953.1_Yeast NP_011883.1_Yeast NP_013083.1_Yeast NP_078954.3_Homo NP_341729.1_Sulfolobuss NP_390117.1_Bacillus NP_415450.1_Ecoli NP_558783.1_Pyr…
164	AT2G39800.1_Arabidopsis AT2G39800.2_Arabidopsis AT3G11240.1_Arabidopsis AT3G55610.1_Arabidopsis AT3G55610.2_Arabidopsis AT5G05700.1_Arabidopsis NP_001001976.1_Homo NP_001017423.1_Homo NP_002851.2_Homo NP_008972.2_Homo NP_010586.1_Yeast NP_011498.1_Yeast NP_011898.1_Yeast NP_014968.1_Yeast NP_389195.1_Bacillus NP_389196.1_Bacillus NP_389729.1_Bacillus NP_414777.1_Ecoli NP_414778.1_Ecoli NP_618968.…
165	AT3G10050.1_Arabidopsis AT4G11640.1_Arabidopsis MHS_estExt_gwp_1W.C_70287_Chlamydomonas NP_001018030.1_Yeast NP_006834.2_Homo NP_011009.1_Yeast NP_012704.1_Yeast NP_068766.1_Homo NP_220830.1_Rickettsia NP_341797.1_Sulfolobuss NP_390060.1_Bacillus NP_417587.1_Ecoli NP_418220.1_Ecoli NP_559924.1_Pyrobaculum NP_612441.1_Homo SPBC1677.03c_Yeast SPCC320.14_Yeast XP_001176501.1_Strongylocentrotus XP_00…
166	AT4G12790.1_Arabidopsis AT4G12790.2_Arabidopsis AT4G12790.3_Arabidopsis AT4G12790.4_Arabidopsis AT4G21800.1_Arabidopsis AT4G21800.2_Arabidopsis AT5G22370.1_Arabidopsis AT5G22370.2_Arabidopsis NP_009197.1_Homo NP_012606.1_Yeast NP_013344.1_Yeast NP_014905.1_Yeast NP_057385.2_Homo NP_060536.3_Homo NP_342518.1_Sulfolobuss NP_560664.1_Pyrobaculum SPAC144.07c_Yeast SPAC4D7.12c_Yeast SPBC119.15_Yeast X…
167	AT1G02640.1_Arabidopsis AT1G78060.1_Arabidopsis AT3G19620.1_Arabidopsis AT3G47000.1_Arabidopsis AT3G47010.1_Arabidopsis AT3G47040.1_Arabidopsis AT3G47050.1_Arabidopsis AT3G47050.2_Arabidopsis AT3G62710.1_Arabidopsis AT5G04885.1_Arabidopsis AT5G09730.1_Arabidopsis AT5G10560.1_Arabidopsis AT5G20940.1_Arabidopsis AT5G20950.1_Arabidopsis AT5G20950.2_Arabidopsis AT5G49360.1_Arabidopsis AT5G64570.1_Ara…
168	AT1G05580.1_Arabidopsis AT1G05580.2_Arabidopsis AT1G06970.1_Arabidopsis AT1G08135.1_Arabidopsis AT1G08140.1_Arabidopsis AT1G08150.1_Arabidopsis AT1G16380.1_Arabidopsis AT1G64170.1_Arabidopsis AT1G79400.1_Arabidopsis AT2G13620.1_Arabidopsis AT2G28170.1_Arabidopsis AT2G28180.1_Arabidopsis AT2G30240.1_Arabidopsis AT2G31910.1_Arabidopsis AT3G17630.1_Arabidopsis AT3G44900.1_Arabidopsis AT3G44910.1_Ara…
169	AT1G09420.1_Arabidopsis AT1G24280.1_Arabidopsis AT3G27300.1_Arabidopsis AT3G27300.2_Arabidopsis AT3G27300.3_Arabidopsis AT5G13110.1_Arabidopsis AT5G35790.1_Arabidopsis AT5G40760.1_Arabidopsis NP_000393.4_Homo NP_001035810.1_Homo NP_004276.2_Homo NP_014158.1_Yeast NP_390266.1_Bacillus NP_416366.1_Ecoli SPAC3A12.18_Yeast SPAC3C7.13c_Yeast SPCC794.01c_Yeast XP_001184618.1_Strongylocentrotus XP_00118…
170	AT1G10500.1_Arabidopsis AT2G16710.1_Arabidopsis AT2G16710.2_Arabidopsis AT2G36260.1_Arabidopsis AT5G03905.1_Arabidopsis NP_001074009.1_Homo NP_013073.1_Yeast NP_015392.1_Yeast NP_112202.2_Homo NP_220457.1_Rickettsia NP_220861.1_Rickettsia NP_391096.1_Bacillus NP_414698.1_Ecoli NP_416199.1_Ecoli NP_417023.1_Ecoli NP_615857.1_Methano NP_919255.1_Homo SKA_16798389_Chlamydomonas SKA_chlre3.12.42.2.11…
171	AT1G60080.1_Arabidopsis AT3G07750.1_Arabidopsis AT3G07750.2_Arabidopsis AT3G12990.1_Arabidopsis AT3G12990.2_Arabidopsis AT3G60500.1_Arabidopsis AT3G60500.2_Arabidopsis NP_001029366.1_Homo NP_005024.2_Homo NP_010172.1_Yeast NP_010566.1_Yeast NP_055819.1_Homo NP_342240.1_Sulfolobuss NP_559844.1_Pyrobaculum NP_616702.1_Methano NP_852480.1_Homo OVA_estExt_fgenesh2_pg.C_140073_Chlamydomonas SPBC16G5.1…
172	AT1G72680.1_Arabidopsis AT2G21730.1_Arabidopsis AT2G21890.1_Arabidopsis AT3G19450.1_Arabidopsis AT4G34230.1_Arabidopsis AT4G34230.2_Arabidopsis AT4G37970.1_Arabidopsis AT4G37980.1_Arabidopsis AT4G37980.2_Arabidopsis AT4G37990.1_Arabidopsis AT4G39330.1_Arabidopsis AT4G39330.2_Arabidopsis NP_009703.1_Yeast NP_010030.1_Yeast NP_013800.1_Yeast NP_014032.1_Yeast NP_014051.1_Yeast NP_014555.1_Yeast NP_…
173	AT3G02760.1_Arabidopsis AT3G46100.1_Arabidopsis AT3G59410.1_Arabidopsis AT5G03406.1_Arabidopsis NP_001013725.2_Homo NP_002100.2_Homo NP_004827.4_Homo NP_010569.1_Yeast NP_015358.1_Yeast NP_036340.1_Homo NP_055228.2_Homo NP_220692.1_Rickettsia NP_341827.1_Sulfolobuss NP_390634.1_Bacillus NP_391373.1_Bacillus NP_417009.1_Ecoli NP_559376.1_Pyrobaculum NP_615896.1_Methano SPAC20G4.03c_Yeast SPAC222.0…
174	AT3G27925.1_Arabidopsis AT4G18370.1_Arabidopsis AT5G27660.1_Arabidopsis AT5G39830.1_Arabidopsis AT5G39830.2_Arabidopsis Chlre2_kg.scaffold_1000325_Chlamydomonas NP_002766.1_Homo NP_037379.1_Homo NP_220516.1_Rickettsia NP_343943.1_Sulfolobuss NP_389173.1_Bacillus NP_391180.2_Bacillus NP_391916.1_Bacillus NP_414703.1_Ecoli NP_417701.1_Ecoli NP_417702.1_Ecoli NP_444272.1_Homo NP_560260.1_Pyrobaculum…
175	Chlre2_kg.scaffold_4000064_Chlamydomonas NP_011079.1_Yeast NP_011313.1_Yeast NP_012005.1_Yeast NP_057312.1_Homo NP_341670.1_Sulfolobuss NP_344547.1_Sulfolobuss NP_388238.1_Bacillus NP_388271.1_Bacillus NP_388399.1_Bacillus NP_388405.1_Bacillus NP_388418.1_Bacillus NP_388829.1_Bacillus NP_388968.2_Bacillus NP_415956.1_Ecoli NP_418760.1_Ecoli NP_559923.1_Pyrobaculum NP_872603.1_Homo SPAC56E4.03_Yea…
176	AT1G03070.1_Arabidopsis AT3G63310.1_Arabidopsis AT4G02690.1_Arabidopsis AT4G14730.1_Arabidopsis AT4G15470.1_Arabidopsis NP_000828.1_Homo NP_001009184.1_Homo NP_014094.1_Yeast NP_036438.2_Homo NP_057140.2_Homo NP_071435.2_Homo NP_388601.1_Bacillus SPCC576.04_Yeast XP_001177352.1_Strongylocentrotus XP_001177398.1_Strongylocentrotus XP_001181525.1_Strongylocentrotus XP_001182095.1_Strongylocentrotus…
177	AT1G09400.1_Arabidopsis AT1G17990.1_Arabidopsis AT1G17990.2_Arabidopsis AT1G18020.1_Arabidopsis AT1G76680.1_Arabidopsis AT1G76680.2_Arabidopsis AT1G76690.1_Arabidopsis AT2G06050.1_Arabidopsis AT2G06050.2_Arabidopsis AT2G06050.3_Arabidopsis NP_012049.1_Yeast NP_015154.1_Yeast NP_343301.1_Sulfolobuss NP_343421.1_Sulfolobuss NP_390263.1_Bacillus NP_390301.1_Bacillus NP_416167.1_Ecoli NP_417552.1_Eco…
178	AT1G16460.1_Arabidopsis AT1G16460.2_Arabidopsis AT1G16460.3_Arabidopsis AT1G79230.1_Arabidopsis AT1G79230.2_Arabidopsis AT1G79230.3_Arabidopsis NP_001013454.1_Homo NP_001013458.1_Homo NP_003303.2_Homo NP_014894.1_Yeast NP_066949.1_Homo NP_342492.1_Sulfolobuss NP_343225.1_Sulfolobuss NP_416271.4_Ecoli NP_417016.4_Ecoli NP_560115.1_Pyrobaculum NP_560216.1_Pyrobaculum SPCC4B3.01_Yeast XP_001182862.1…
179	AT1G33330.1_Arabidopsis AT1G56350.1_Arabidopsis AT2G47020.1_Arabidopsis AT2G47020.2_Arabidopsis AT3G57190.1_Arabidopsis AT3G62910.1_Arabidopsis AT5G36170.1_Arabidopsis AT5G36170.2_Arabidopsis AT5G36170.3_Arabidopsis NP_004285.2_Homo NP_011372.1_Yeast NP_061914.2_Homo NP_220659.1_Rickettsia NP_220902.1_Rickettsia NP_391409.1_Bacillus NP_391582.1_Bacillus NP_415729.1_Ecoli NP_417367.1_Ecoli SPAC2F7…
180	AT3G26570.1_Arabidopsis AT3G26570.2_Arabidopsis JLM_e_gwH.39.6.1_Chlamydomonas JLM_e_gwW.24.191.1_Chlamydomonas JLM_e_gwW.24.192.1_Chlamydomonas JLM_e_gwW.28.143.1_Chlamydomonas JLM_estExt_GenewiseW_1.C_240191_Chlamydomonas JLM_estExt_fgenesh2_kg.C_110126_Chlamydomonas JLM_estExt_fgenesh2_kg.C_810004_Chlamydomonas JLM_estExt_fgenesh2_pg.C_810014_Chlamydomonas JLM_estExt_gwp_1H.C_240145_Chlamydomo…
181	AT4G25730.1_Arabidopsis AT5G01230.1_Arabidopsis AT5G01230.2_Arabidopsis AT5G13830.1_Arabidopsis NP_009617.1_Yeast NP_009877.1_Yeast NP_011379.1_Yeast NP_036412.1_Homo NP_037525.1_Homo NP_060117.2_Homo NP_220553.1_Rickettsia NP_417646.1_Ecoli NP_616227.1_Methano NP_803183.1_Homo NP_803188.1_Homo SPAC1687.11_Yeast SPAC4F10.03c_Yeast SPAPB17E12.10c_Yeast SPBC2G2.15c_Yeast XP_001176916.1_Strongylocen…
182	ATCG01010.1_Arabidopsis ATCG01050.1_Arabidopsis ATMG00060.1_Arabidopsis ATMG00513.1_Arabidopsis ATMG00580.1_Arabidopsis ATMG00665.1_Arabidopsis NP_006974.2_Strongylocentrotus NP_006975.1_Strongylocentrotus NP_220667.1_Rickettsia NP_220668.1_Rickettsia NP_221142.1_Rickettsia NP_221143.1_Rickettsia NP_341873.1_Sulfolobuss NP_342494.1_Sulfolobuss NP_342497.1_Sulfolobuss NP_388064.1_Bacillus NP_39103…
183	AT1G27400.1_Arabidopsis AT1G67430.1_Arabidopsis NP_000976.1_Homo NP_001030178.1_Homo NP_001083061.1_Homo NP_001087202.1_Homo NP_001087203.1_Homo NP_012358.1_Yeast NP_012741.1_Yeast NP_342223.1_Sulfolobuss NP_559543.1_Pyrobaculum NP_616022.1_Methano SPBC2F12.04_Yeast SPCC364.03_Yeast XP_001176792.1_Strongylocentrotus XP_001177368.1_Strongylocentrotus XP_001177498.1_Strongylocentrotus XP_001713705.…
184	AT1G58380.1_Arabidopsis AT1G58684.1_Arabidopsis AT1G58983.1_Arabidopsis AT1G59359.1_Arabidopsis AT2G41840.1_Arabidopsis AT3G57490.1_Arabidopsis MAY_161252_Chlamydomonas NP_002943.2_Homo NP_011392.1_Yeast NP_342209.1_Sulfolobuss NP_559125.1_Pyrobaculum NP_616037.1_Methano SPCC576.08c_Yeast XP_001191098.1_Strongylocentrotus XP_001716547.1_Homo XP_001718396.1_Homo XP_001720431.1_Homo XP_001720437.1_…
185	AT1G74030.1_Arabidopsis AT2G29560.1_Arabidopsis AT2G36530.1_Arabidopsis NP_001419.1_Homo NP_001966.1_Homo NP_001967.2_Homo NP_011770.1_Yeast NP_012044.1_Yeast NP_014056.1_Yeast NP_015038.1_Yeast NP_015042.1_Yeast NP_342405.1_Sulfolobuss NP_391270.1_Bacillus NP_417259.1_Ecoli NP_443739.2_Homo NP_558864.1_Pyrobaculum NP_616600.1_Methano SPBC1815.01_Yeast SPBPB21E7.01c_Yeast XP_001192973.1_Strongylo…
186	AT2G13720.1_Arabidopsis AT3G10270.1_Arabidopsis AT3G23890.1_Arabidopsis AT3G23890.2_Arabidopsis AT5G04110.1_Arabidopsis AT5G04130.1_Arabidopsis AT5G04130.2_Arabidopsis NP_001058.2_Homo NP_001059.2_Homo NP_014311.1_Yeast NP_220613.1_Rickettsia NP_220951.1_Rickettsia NP_387887.1_Bacillus NP_389691.2_Bacillus NP_417502.1_Ecoli NP_616517.1_Methano SPBC1A4.03c_Yeast XP_001181219.1_Strongylocentrotus X…
187	AT2G31170.1_Arabidopsis AT2G31170.2_Arabidopsis AT3G56300.1_Arabidopsis AT5G38830.1_Arabidopsis Chlre2_kg.scaffold_51000076_Chlamydomonas NP_001014437.1_Homo NP_001014438.1_Homo NP_001742.1_Homo NP_014152.1_Yeast NP_078813.1_Homo NP_220478.1_Rickettsia NP_343652.1_Sulfolobuss NP_387975.1_Bacillus NP_387976.1_Bacillus NP_415059.1_Ecoli NP_558873.1_Pyrobaculum NP_615709.1_Methano NP_644802.1_Homo S…
188	AT2G32000.1_Arabidopsis AT2G32000.2_Arabidopsis AT4G31210.1_Arabidopsis AT5G63920.1_Arabidopsis NP_003926.1_Homo NP_004609.1_Homo NP_013335.1_Yeast NP_220709.1_Rickettsia NP_341957.1_Sulfolobuss NP_342400.1_Sulfolobuss NP_342447.1_Sulfolobuss NP_388307.1_Bacillus NP_389494.1_Bacillus NP_415790.1_Ecoli NP_416277.1_Ecoli NP_559079.1_Pyrobaculum NP_560414.1_Pyrobaculum NP_616715.1_Methano NP_617416.…
189	AT2G38270.1_Arabidopsis AT3G15660.1_Arabidopsis AT3G15660.2_Arabidopsis AT3G54900.1_Arabidopsis AT4G04950.1_Arabidopsis AT4G32580.1_Arabidopsis NP_006532.2_Homo NP_010383.1_Yeast NP_011101.1_Yeast NP_015266.1_Yeast NP_057501.2_Homo NP_221097.1_Rickettsia NP_416171.1_Ecoli SPAPB2B4.02_Yeast SPBC26H8.06_Yeast STE_estExt_GenewiseH_1.C_940006_Chlamydomonas STE_estExt_fgenesh2_kg.C_10210_Chlamydomonas…
190	AT3G47340.1_Arabidopsis AT3G47340.2_Arabidopsis AT3G47340.3_Arabidopsis AT5G10240.1_Arabidopsis AT5G10240.2_Arabidopsis AT5G65010.1_Arabidopsis AT5G65010.2_Arabidopsis NP_001664.2_Homo NP_011640.1_Yeast NP_015471.1_Yeast NP_388960.2_Bacillus NP_390932.1_Bacillus NP_391871.1_Bacillus NP_415200.1_Ecoli NP_597680.1_Homo NP_616889.1_Methano NP_899199.1_Homo SPBC119.10_Yeast XP_001180857.1_Strongyloce…
191	AT4G04955.1_Arabidopsis AT5G12200.1_Arabidopsis NP_001014809.1_Homo NP_001304.1_Homo NP_001376.1_Homo NP_001377.1_Homo NP_001378.1_Homo NP_006417.1_Homo NP_012293.1_Yeast NP_064519.2_Homo NP_389433.1_Bacillus NP_391121.1_Bacillus NP_415045.1_Ecoli NP_417349.4_Ecoli NP_615851.1_Methano XP_001179506.1_Strongylocentrotus XP_001192377.1_Strongylocentrotus XP_001194825.1_Strongylocentrotus XP_783202.2…
192	NP_000187.3_Homo NP_002144.1_Homo NP_002896.2_Homo NP_003699.3_Homo NP_003716.2_Homo NP_004042.1_Homo NP_005762.2_Homo NP_415026.1_Ecoli NP_683695.1_Homo NP_954674.1_Homo NP_976059.1_Homo NP_976060.1_Homo SPAC23D3.11_Yeast XP_001176352.1_Strongylocentrotus XP_001176762.1_Strongylocentrotus XP_001180693.1_Strongylocentrotus XP_001181954.1_Strongylocentrotus XP_001182859.1_Strongylocentrotus XP_001…
193	NP_342721.1_Sulfolobuss NP_342731.1_Sulfolobuss NP_343948.1_Sulfolobuss NP_343996.1_Sulfolobuss NP_344358.1_Sulfolobuss NP_344367.1_Sulfolobuss NP_389021.1_Bacillus NP_389026.1_Bacillus NP_389176.1_Bacillus NP_415352.1_Ecoli NP_415760.1_Ecoli NP_415809.1_Ecoli NP_416003.1_Ecoli NP_416683.1_Ecoli NP_417934.1_Ecoli NP_418000.1_Ecoli NP_559204.1_Pyrobaculum NP_559979.1_Pyrobaculum NP_560479.1_Pyroba…
194	AT1G06900.1_Arabidopsis AT2G41790.1_Arabidopsis AT3G57460.1_Arabidopsis AT3G57470.1_Arabidopsis AT3G57470.2_Arabidopsis AT5G01440.1_Arabidopsis NP_001095132.1_Homo NP_002516.2_Homo NP_004960.2_Homo NP_013493.2_Yeast NP_015447.1_Yeast NP_417298.1_Ecoli SPACUNK4.12c_Yeast XP_001176215.1_Strongylocentrotus XP_001176358.1_Strongylocentrotus XP_001179497.1_Strongylocentrotus XP_001185900.1_Strongyloce…
195	AT1G08130.1_Arabidopsis AT1G49250.1_Arabidopsis AT1G66730.1_Arabidopsis AT5G57160.1_Arabidopsis NP_000225.1_Homo NP_001091738.1_Homo NP_002302.2_Homo NP_002303.2_Homo NP_010117.1_Yeast NP_014647.1_Yeast NP_039269.2_Homo NP_341745.1_Sulfolobuss NP_389932.1_Bacillus NP_558882.1_Pyrobaculum NP_615688.1_Methano NP_617472.1_Methano NP_996820.1_Homo OVA_Chlre2_kg.scaffold_100000017_Chlamydomonas SPAC20…
196	AT1G09300.1_Arabidopsis AT1G09300.2_Arabidopsis AT4G29490.1_Arabidopsis NP_000276.2_Homo NP_011001.1_Yeast NP_071381.1_Homo NP_116661.1_Yeast NP_341585.1_Sulfolobuss NP_341903.1_Sulfolobuss NP_389269.1_Bacillus NP_390326.1_Bacillus NP_416886.1_Ecoli NP_417384.1_Ecoli NP_418289.1_Ecoli NP_558729.1_Pyrobaculum NP_559709.1_Pyrobaculum NP_615186.1_Methano NP_619097.1_Methano SPAC12B10.05_Yeast SPBC18…
197	AT1G20860.1_Arabidopsis AT1G76430.1_Arabidopsis AT2G32830.1_Arabidopsis AT2G38940.1_Arabidopsis AT3G54700.1_Arabidopsis AT4G08878.1_Arabidopsis AT4G08895.1_Arabidopsis AT5G43340.1_Arabidopsis AT5G43350.1_Arabidopsis AT5G43360.1_Arabidopsis AT5G43370.1_Arabidopsis NP_010022.1_Yeast NP_013583.1_Yeast NP_341838.1_Sulfolobuss NP_342642.1_Sulfolobuss NP_343523.1_Sulfolobuss NP_344489.1_Sulfolobuss NP_…
198	AT1G47290.1_Arabidopsis AT1G47290.2_Arabidopsis AT2G26260.1_Arabidopsis AT2G26260.2_Arabidopsis AT2G33630.1_Arabidopsis AT2G43420.1_Arabidopsis Chlre2_kg.scaffold_10000054_Chlamydomonas NP_000189.1_Homo NP_000853.1_Homo NP_011514.1_Yeast NP_057006.1_Homo NP_079469.2_Homo NP_415389.2_Ecoli NP_660151.2_Homo OVA_e_gwH.25.41.1_Chlamydomonas SPBC3F6.02c_Yeast XP_001194351.1_Strongylocentrotus XP_00119…
199	AT1G49980.1_Arabidopsis AT2G38040.1_Arabidopsis AT2G38040.2_Arabidopsis AT5G44750.1_Arabidopsis AT5G44750.2_Arabidopsis NP_001032961.1_Homo NP_014991.1_Yeast NP_057302.1_Homo NP_057400.1_Homo NP_343798.1_Sulfolobuss NP_390268.1_Bacillus NP_390798.1_Bacillus NP_414727.1_Ecoli NP_414766.1_Ecoli NP_415702.1_Ecoli NP_618896.1_Methano SPBC1347.01c_Yeast SPCC553.07c_Yeast XP_001178306.1_Strongylocentro…
200	AT2G18250.1_Arabidopsis AT2G27490.1_Arabidopsis AT2G27490.2_Arabidopsis NP_001035994.1_Homo NP_001035995.1_Homo NP_001035996.1_Homo NP_001035997.1_Homo NP_010482.1_Yeast NP_011793.1_Yeast NP_079095.2_Homo NP_079509.5_Homo NP_221084.1_Rickettsia NP_390784.1_Bacillus NP_414645.1_Ecoli NP_558918.1_Pyrobaculum NP_618428.1_Methano SPAC1F12.08_Yeast SPCC14G10.01_Yeast XP_001190843.1_Strongylocentrotus …
201	AT2G41220.1_Arabidopsis AT5G04140.1_Arabidopsis AT5G04140.2_Arabidopsis AT5G53460.1_Arabidopsis MHS_estExt_gwp_1W.C_180086_Chlamydomonas NP_010110.1_Yeast NP_342195.1_Sulfolobuss NP_388541.1_Bacillus NP_389726.1_Bacillus NP_389727.1_Bacillus NP_416963.1_Ecoli NP_416976.4_Ecoli NP_417204.1_Ecoli NP_417363.2_Ecoli NP_417679.1_Ecoli NP_417680.1_Ecoli NP_560589.1_Pyrobaculum NP_560738.1_Pyrobaculum N…
202	AT1G08110.1_Arabidopsis AT1G08110.2_Arabidopsis AT1G08110.3_Arabidopsis AT1G08110.4_Arabidopsis AT1G11840.1_Arabidopsis AT1G11840.2_Arabidopsis AT1G11840.3_Arabidopsis AT1G11840.4_Arabidopsis AT1G11840.5_Arabidopsis AT1G67280.1_Arabidopsis AT1G67280.2_Arabidopsis NP_006699.2_Homo NP_013710.1_Yeast NP_057164.2_Homo NP_416168.1_Ecoli SPBC12C2.12c_Yeast XP_001182802.1_Strongylocentrotus XP_001191138…
203	AT1G13270.1_Arabidopsis AT1G13270.2_Arabidopsis AT2G45240.1_Arabidopsis AT3G25740.1_Arabidopsis AT4G37040.1_Arabidopsis NP_013345.1_Yeast NP_055958.1_Homo NP_221173.1_Rickettsia NP_388019.1_Bacillus NP_388650.1_Bacillus NP_414710.1_Ecoli NP_954697.1_Homo SPBC3E7.10_Yeast XP_001176628.1_Strongylocentrotus XP_001181578.1_Strongylocentrotus XP_001189234.1_Strongylocentrotus XP_001201974.1_Strongyloc…
204	AT1G13610.1_Arabidopsis AT1G13610.2_Arabidopsis AT1G32190.1_Arabidopsis AT1G32190.2_Arabidopsis AT1G66900.1_Arabidopsis AT2G24320.1_Arabidopsis AT3G01690.1_Arabidopsis AT3G30380.1_Arabidopsis AT4G24760.1_Arabidopsis AT4G31020.1_Arabidopsis AT4G31020.2_Arabidopsis AT5G14390.1_Arabidopsis AT5G38220.1_Arabidopsis AT5G38220.2_Arabidopsis AT5G38220.3_Arabidopsis NP_001020951.1_Homo NP_001073891.1_Homo…
205	AT1G18090.1_Arabidopsis AT1G18090.2_Arabidopsis AT1G29630.1_Arabidopsis AT1G29630.2_Arabidopsis AT1G29630.3_Arabidopsis AT5G26680.1_Arabidopsis NP_003677.3_Homo NP_004102.1_Homo NP_006018.3_Homo NP_010549.1_Yeast NP_012809.1_Yeast NP_014676.1_Yeast NP_341735.1_Sulfolobuss NP_558779.1_Pyrobaculum NP_569082.1_Homo NP_618874.1_Methano SPAC12G12.16c_Yeast SPAC3G6.06c_Yeast SPBC29A10.05_Yeast XP_00119…
207	AT1G33230.1_Arabidopsis AT1G43860.1_Arabidopsis AT4G10430.1_Arabidopsis AT4G10430.2_Arabidopsis AT4G10430.3_Arabidopsis NP_001074294.1_Homo NP_013122.1_Yeast NP_057122.2_Homo NP_114131.1_Homo NP_342243.1_Sulfolobuss NP_559847.1_Pyrobaculum NP_616704.1_Methano SPAC4F8.03_Yeast XP_001181766.1_Strongylocentrotus XP_001181819.1_Strongylocentrotus XP_001191057.1_Strongylocentrotus XP_001199943.1_Stron…
208	AT1G34340.1_Arabidopsis AT2G03140.1_Arabidopsis AT3G50790.1_Arabidopsis AT5G49950.1_Arabidopsis NP_008942.3_Homo NP_009736.1_Yeast NP_013937.1_Yeast NP_015230.1_Yeast NP_115993.2_Homo NP_417812.1_Ecoli NP_612213.2_Homo NP_690888.1_Homo NP_937790.1_Homo OVA_estExt_frozen_GeneCatalog.C_180129_Chlamydomonas XP_001185344.1_Strongylocentrotus XP_001188496.1_Strongylocentrotus XP_785287.1_Strongylocent…
209	AT1G63940.1_Arabidopsis AT1G63940.2_Arabidopsis AT1G63940.3_Arabidopsis AT1G63940.4_Arabidopsis AT3G09940.1_Arabidopsis AT3G09940.2_Arabidopsis AT3G27820.1_Arabidopsis AT3G52880.1_Arabidopsis AT5G03630.1_Arabidopsis NP_001018070.1_Homo NP_342682.1_Sulfolobuss NP_343655.1_Sulfolobuss NP_388212.1_Bacillus NP_388214.1_Bacillus NP_417037.1_Ecoli NP_417191.1_Ecoli NP_417824.1_Ecoli NP_559963.1_Pyrobac…
210	AT1G79750.1_Arabidopsis AT2G13560.1_Arabidopsis AT2G19900.1_Arabidopsis AT4G00570.1_Arabidopsis AT5G11670.1_Arabidopsis AT5G25880.1_Arabidopsis Chlre2_kg.scaffold_17000094_Chlamydomonas MHS_e_gwH.17.14.1_Chlamydomonas MHS_e_gwW.17.15.1_Chlamydomonas MHS_estExt_GenewiseH_1.C_30046_Chlamydomonas MHS_fgenesh1_pg.C_scaffold_1000247_Chlamydomonas NP_001014811.1_Homo NP_002386.1_Homo NP_002387.1_Homo N…
211	AT2G07110.1_Arabidopsis AT3G46210.1_Arabidopsis AT3G46210.2_Arabidopsis AT3G46210.3_Arabidopsis AT3G46210.4_Arabidopsis AT3G46210.5_Arabidopsis AT3G61620.1_Arabidopsis AT3G61620.2_Arabidopsis AT4G27490.1_Arabidopsis NP_011609.2_Yeast NP_011711.1_Yeast NP_061910.1_Homo NP_064543.3_Homo NP_342241.1_Sulfolobuss NP_559845.1_Pyrobaculum SPAC3G9.10c_Yeast SPBC115.01c_Yeast SPBC211.08c_Yeast SZI_1_chlre…
212	AT2G18020.1_Arabidopsis AT2G44065.1_Arabidopsis AT2G44065.2_Arabidopsis AT3G51190.1_Arabidopsis AT4G36130.1_Arabidopsis ATCG00830.1_Arabidopsis ATCG01310.1_Arabidopsis NP_000964.1_Homo NP_012246.1_Yeast NP_116688.1_Yeast NP_150644.1_Homo NP_221020.1_Rickettsia NP_342225.1_Sulfolobuss NP_388000.1_Bacillus NP_417776.1_Ecoli NP_558856.1_Pyrobaculum NP_616020.1_Methano SPAC1F7.13c_Yeast SPBC2F12.07c_…
213	AT2G44180.1_Arabidopsis AT3G51800.1_Arabidopsis AT3G51800.2_Arabidopsis AT3G59990.1_Arabidopsis AT3G59990.2_Arabidopsis AT3G59990.3_Arabidopsis NP_006182.2_Homo NP_006829.1_Homo NP_009462.1_Yeast NP_010386.1_Yeast NP_341664.1_Sulfolobuss NP_559774.1_Pyrobaculum NP_615185.1_Methano OVA_estExt_gwp_1H.C_390013_Chlamydomonas SPAC23H4.09_Yeast SPBC14C8.03_Yeast SPBC23E6.05_Yeast XP_001175861.1_Strongy…
214	AT3G04840.1_Arabidopsis AT4G34670.1_Arabidopsis NP_000997.1_Homo NP_013546.1_Yeast NP_013648.1_Yeast NP_342251.1_Sulfolobuss NP_560760.1_Pyrobaculum NP_618303.2_Methano SPAC13G6.02c_Yeast SPAC22H12.04c_Yeast XP_001177407.1_Strongylocentrotus XP_001177536.1_Strongylocentrotus XP_001179472.1_Strongylocentrotus XP_001723399.1_Homo XP_001723402.1_Homo XP_495839.1_Homo XP_780038.1_Strongylocentrotus X…
215	AT3G10160.1_Arabidopsis AT3G55630.1_Arabidopsis AT3G55630.2_Arabidopsis AT3G55630.3_Arabidopsis AT5G05980.1_Arabidopsis AT5G05980.2_Arabidopsis AT5G41480.1_Arabidopsis Chlre2_kg.scaffold_9000078_Chlamydomonas NP_001018088.1_Homo NP_004948.4_Homo NP_012790.1_Yeast NP_013831.1_Yeast NP_014884.1_Yeast NP_220909.1_Rickettsia NP_390686.1_Bacillus NP_416818.1_Ecoli SPAC227.09_Yeast SPBC1709.17_Yeast XP…
216	AT3G13050.1_Arabidopsis NP_055663.1_Homo NP_055664.2_Homo NP_055794.1_Homo NP_061181.1_Homo NP_343451.1_Sulfolobuss NP_344451.1_Sulfolobuss NP_388177.1_Bacillus NP_391964.1_Bacillus NP_414887.2_Ecoli NP_559933.1_Pyrobaculum NP_777619.1_Homo SPAPB1E7.08c_Yeast XP_001190422.1_Strongylocentrotus XP_001204124.1_Strongylocentrotus XP_785843.2_Strongylocentrotus XP_787750.2_Strongylocentrotus XP_789078…
217	NP_005543.2_Homo NP_073733.1_Homo NP_612352.1_Homo NP_615161.1_Methano NP_616625.1_Methano NP_616626.1_Methano NP_617168.1_Methano NP_694972.3_Homo NP_803136.2_Homo NP_891553.2_Homo NP_958929.1_Homo NP_958930.1_Homo NP_958931.1_Homo NP_999735.1_Strongylocentrotus NP_999736.1_Strongylocentrotus NP_999737.1_Strongylocentrotus NP_999738.1_Strongylocentrotus XP_001181696.1_Strongylocentrotus XP_00119…
218	AT1G04270.1_Arabidopsis AT1G04270.2_Arabidopsis AT1G33850.1_Arabidopsis AT5G09490.1_Arabidopsis AT5G09500.1_Arabidopsis AT5G09510.1_Arabidopsis AT5G09510.2_Arabidopsis AT5G43640.1_Arabidopsis AT5G63070.1_Arabidopsis NP_001009.1_Homo NP_014602.1_Yeast NP_342224.1_Sulfolobuss NP_559505.1_Pyrobaculum NP_616021.1_Methano SPAC1071.07c_Yeast SPCC1393.03_Yeast XP_001134147.1_Homo XP_001134258.1_Homo XP_…
219	AT1G06410.1_Arabidopsis AT1G16980.1_Arabidopsis AT1G17000.1_Arabidopsis AT1G23870.1_Arabidopsis AT1G60140.1_Arabidopsis AT1G68020.1_Arabidopsis AT1G68020.2_Arabidopsis AT1G70290.1_Arabidopsis AT1G78580.1_Arabidopsis AT2G18700.1_Arabidopsis AT4G17770.1_Arabidopsis AT4G27550.1_Arabidopsis NP_009684.1_Yeast NP_010359.1_Yeast NP_013608.1_Yeast NP_013988.1_Yeast NP_416410.1_Ecoli NP_559183.1_Pyrobacul…
220	AT1G09830.1_Arabidopsis AT3G55010.1_Arabidopsis AT3G55010.2_Arabidopsis Chlre2_kg.scaffold_25000169_Chlamydomonas NP_000810.1_Homo NP_010696.1_Yeast NP_011280.1_Yeast NP_342153.1_Sulfolobuss NP_342154.1_Sulfolobuss NP_388532.1_Bacillus NP_388535.1_Bacillus NP_416994.1_Ecoli NP_418433.1_Ecoli NP_558453.1_Pyrobaculum NP_558455.1_Pyrobaculum NP_558457.1_Pyrobaculum NP_615104.1_Methano NP_618199.1_Me…
221	AT1G10060.1_Arabidopsis AT1G10060.2_Arabidopsis AT1G10060.3_Arabidopsis AT1G10070.1_Arabidopsis AT1G10070.2_Arabidopsis AT1G10070.3_Arabidopsis AT1G50090.1_Arabidopsis AT1G50110.1_Arabidopsis AT3G19710.1_Arabidopsis AT3G49680.1_Arabidopsis AT3G49680.2_Arabidopsis AT5G65780.1_Arabidopsis NP_001181.2_Homo NP_005495.2_Homo NP_012078.1_Yeast NP_012682.1_Yeast NP_388121.1_Bacillus NP_391734.1_Bacillus…
222	AT1G21640.1_Arabidopsis AT3G21070.1_Arabidopsis AT3G21070.2_Arabidopsis NP_010873.1_Yeast NP_012583.1_Yeast NP_015136.1_Yeast NP_075394.3_Homo NP_220821.1_Rickettsia NP_343598.1_Sulfolobuss NP_389043.1_Bacillus NP_390832.1_Bacillus NP_417105.1_Ecoli NP_558720.1_Pyrobaculum NP_560502.1_Pyrobaculum NP_618232.1_Methano OVA_fgenesh1_pg.C_scaffold_6000376_Chlamydomonas SPAC1B1.02c_Yeast SPAC323.01c_Ye…
223	AT1G53670.1_Arabidopsis AT1G53670.2_Arabidopsis AT4G04800.1_Arabidopsis AT4G04810.1_Arabidopsis AT4G04830.1_Arabidopsis AT4G04840.1_Arabidopsis AT4G21830.1_Arabidopsis AT4G21830.2_Arabidopsis AT4G21840.1_Arabidopsis AT4G21850.1_Arabidopsis AT4G21850.2_Arabidopsis AT4G21860.1_Arabidopsis AT4G21860.2_Arabidopsis NP_001026849.1_Homo NP_009897.1_Yeast NP_036360.3_Homo NP_390051.1_Bacillus NP_416292.1…
224	AT1G67690.1_Arabidopsis AT5G10540.1_Arabidopsis AT5G51540.1_Arabidopsis AT5G65620.1_Arabidopsis Chlre2_kg.scaffold_7000003_Chlamydomonas NP_003240.1_Homo NP_005923.2_Homo NP_009874.1_Yeast NP_012788.1_Yeast NP_065777.1_Homo NP_416056.1_Ecoli NP_417955.1_Ecoli SPAC1F3.10c_Yeast XP_001182998.1_Strongylocentrotus XP_001185561.1_Strongylocentrotus XP_001187464.1_Strongylocentrotus XP_001188345.1_Stro…
225	AT2G09990.1_Arabidopsis AT3G04230.1_Arabidopsis AT5G18380.1_Arabidopsis AT5G18380.2_Arabidopsis MAY_e_gwW.2.213.1_Chlamydomonas NP_001011.1_Homo NP_010200.1_Yeast NP_013863.2_Yeast NP_341640.1_Sulfolobuss NP_558761.1_Pyrobaculum NP_615561.1_Methano SPAC664.04c_Yeast SPBC18H10.14_Yeast XP_001177018.1_Strongylocentrotus XP_001718059.1_Homo XP_001718426.1_Homo XP_001718962.1_Homo XP_001723079.1_Homo…
226	AT2G16370.1_Arabidopsis AT2G21550.1_Arabidopsis AT4G34570.1_Arabidopsis NP_000782.1_Homo NP_001062.1_Homo NP_014717.2_Yeast NP_014879.1_Yeast NP_389651.1_Bacillus NP_390064.1_Bacillus NP_390065.1_Bacillus NP_414590.1_Ecoli NP_417304.1_Ecoli NP_789785.1_Homo SPAC15E1.04_Yeast SPCC1223.08c_Yeast XP_001176553.1_Strongylocentrotus XP_001185436.1_Strongylocentrotus XP_001195886.1_Strongylocentrotus XP…
227	AT2G32260.1_Arabidopsis AT2G38670.1_Arabidopsis AT4G15130.1_Arabidopsis NP_002852.1_Homo NP_004836.2_Homo NP_005008.2_Homo NP_011521.1_Yeast NP_011718.1_Yeast NP_391455.1_Bacillus SPAC15E1.05c_Yeast SPCC1827.02c_Yeast XP_001178328.1_Strongylocentrotus XP_001179935.1_Strongylocentrotus XP_001180754.1_Strongylocentrotus XP_001186712.1_Strongylocentrotus XP_001189308.1_Strongylocentrotus XP_00119951…
229	AT5G55000.1_Arabidopsis AT5G55000.2_Arabidopsis Chlre2_kg.scaffold_2000420_Chlamydomonas NP_056168.1_Homo NP_060104.2_Homo NP_061865.1_Homo NP_078957.1_Homo NP_616817.1_Methano NP_617263.1_Methano NP_618217.1_Methano XP_001129849.1_Homo XP_001133778.1_Homo XP_001180327.1_Strongylocentrotus XP_001192661.1_Strongylocentrotus XP_001199632.1_Strongylocentrotus XP_001715936.1_Homo XP_001719323.1_Homo …
230	AT1G03150.1_Arabidopsis AT5G13780.1_Arabidopsis NP_003482.1_Homo NP_011877.1_Yeast NP_015456.2_Yeast NP_057184.1_Homo NP_116082.1_Homo NP_341652.1_Sulfolobuss NP_341764.1_Sulfolobuss NP_558835.1_Pyrobaculum NP_559875.1_Pyrobaculum NP_619487.1_Methano NP_852668.1_Homo NP_852669.1_Homo SPAC15E1.08_Yeast SPCC16C4.12_Yeast XP_001177372.1_Strongylocentrotus XP_001183113.1_Strongylocentrotus XP_0011832…
231	AT1G08830.1_Arabidopsis AT1G08830.2_Arabidopsis AT1G12520.1_Arabidopsis AT1G12520.2_Arabidopsis AT1G12520.3_Arabidopsis AT2G28190.1_Arabidopsis AT5G18100.1_Arabidopsis AT5G18100.2_Arabidopsis NP_000445.1_Homo NP_003093.2_Homo NP_005116.1_Homo NP_012638.1_Yeast NP_013752.1_Yeast NP_389822.1_Bacillus NP_617328.1_Methano SPAC22E12.04_Yeast SPAC821.10c_Yeast XP_001177068.1_Strongylocentrotus XP_00119…
232	AT1G17470.1_Arabidopsis AT1G17470.2_Arabidopsis AT1G72660.1_Arabidopsis AT1G72660.2_Arabidopsis AT1G72660.3_Arabidopsis AT4G39520.1_Arabidopsis NP_001379.1_Homo NP_004138.1_Homo NP_009364.1_Yeast NP_011689.1_Yeast NP_343743.1_Sulfolobuss NP_559447.1_Pyrobaculum NP_619214.1_Methano SPAC9.07c_Yeast SPBC354.01_Yeast XP_001177289.1_Strongylocentrotus XP_001177345.1_Strongylocentrotus XP_001177427.1_S…
233	AT1G17960.1_Arabidopsis AT1G18130.1_Arabidopsis AT2G04842.1_Arabidopsis AT5G26830.1_Arabidopsis NP_012727.1_Yeast NP_079426.2_Homo NP_116578.1_Yeast NP_220607.1_Rickettsia NP_341922.1_Sulfolobuss NP_343832.1_Sulfolobuss NP_390773.1_Bacillus NP_391636.1_Bacillus NP_416234.1_Ecoli NP_559516.1_Pyrobaculum NP_617792.1_Methano NP_689508.3_Homo NP_689547.2_Homo SPAC24C9.09_Yeast SPBC25H2.02_Yeast XP_00…
234	AT1G30120.1_Arabidopsis AT1G55510.1_Arabidopsis AT2G34590.1_Arabidopsis AT3G13450.1_Arabidopsis AT5G50850.1_Arabidopsis NP_000047.1_Homo NP_000916.2_Homo NP_009780.1_Yeast NP_220647.1_Rickettsia NP_342814.1_Sulfolobuss NP_342959.1_Sulfolobuss NP_388688.1_Bacillus NP_389342.1_Bacillus NP_390284.1_Bacillus NP_560157.1_Pyrobaculum NP_898871.1_Homo OVA_chlre3.12.55.1.1_Chlamydomonas SPBC30D10.13c_Yea…
235	AT1G43670.1_Arabidopsis AT3G54050.1_Arabidopsis AT3G55800.1_Arabidopsis AT5G64380.1_Arabidopsis MHS_OVA_BTM_Chlre2_kg.scaffold_13000210_Chlamydomonas NP_000498.2_Homo NP_003828.2_Homo NP_013481.1_Yeast NP_418653.1_Ecoli SPBC1198.14c_Yeast XP_001178027.1_Strongylocentrotus XP_001180286.1_Strongylocentrotus XP_001186151.1_Strongylocentrotus XP_001202306.1_Strongylocentrotus XP_782411.1_Strongylocen…
236	AT1G60620.1_Arabidopsis AT1G60850.1_Arabidopsis AT1G60850.2_Arabidopsis AT1G60850.3_Arabidopsis AT2G15400.1_Arabidopsis AT2G15400.2_Arabidopsis AT2G15430.1_Arabidopsis NP_004866.1_Homo NP_012243.1_Yeast NP_015435.1_Yeast NP_116558.1_Homo NP_341643.1_Sulfolobuss NP_558758.1_Pyrobaculum NP_976035.1_Homo SPBC1289.07c_Yeast SPCC1442.10c_Yeast XP_001176308.1_Strongylocentrotus XP_001176467.1_Strongylo…
237	AT3G16150.1_Arabidopsis AT4G00590.1_Arabidopsis AT5G08100.1_Arabidopsis AT5G08100.2_Arabidopsis AT5G61540.1_Arabidopsis AT5G61540.2_Arabidopsis AT5G61540.3_Arabidopsis NP_000018.1_Homo NP_001077395.1_Homo NP_060184.2_Homo NP_079356.3_Homo NP_343711.1_Sulfolobuss NP_415349.1_Ecoli NP_560475.1_Pyrobaculum SPAC823.09c_Yeast XP_001184329.1_Strongylocentrotus XP_001187061.1_Strongylocentrotus XP_00119…
238	AT3G23810.1_Arabidopsis AT4G13940.1_Arabidopsis AT4G13940.2_Arabidopsis AT4G13940.3_Arabidopsis AT4G13940.4_Arabidopsis NP_000678.1_Homo NP_006612.2_Homo NP_010961.1_Yeast NP_056143.1_Homo NP_342260.1_Sulfolobuss NP_560520.1_Pyrobaculum NP_616214.1_Methano SPBC8D2.18c_Yeast XP_001177944.1_Strongylocentrotus XP_001203112.1_Strongylocentrotus XP_001203161.1_Strongylocentrotus XP_780172.1_Strongyloc…
239	AT4G14570.1_Arabidopsis AT5G36210.1_Arabidopsis NP_001631.3_Homo NP_342863.1_Sulfolobuss NP_343529.1_Sulfolobuss NP_344018.1_Sulfolobuss NP_391103.1_Bacillus NP_559009.1_Pyrobaculum NP_559131.1_Pyrobaculum SPBC1711.12_Yeast XP_001176028.1_Strongylocentrotus XP_001176936.1_Strongylocentrotus XP_001179870.1_Strongylocentrotus XP_001179910.1_Strongylocentrotus XP_001192031.1_Strongylocentrotus XP_00…
240	AT4G17260.1_Arabidopsis NP_001035787.1_Homo NP_002291.1_Homo NP_002292.1_Homo NP_005557.1_Homo NP_059144.1_Homo NP_060784.3_Homo NP_149972.1_Homo NP_220759.1_Rickettsia NP_343919.1_Sulfolobuss NP_388187.1_Bacillus NP_390790.1_Bacillus NP_559962.1_Pyrobaculum NP_615778.1_Methano NP_659409.2_Homo SPAC186.08c_Yeast XP_001196488.1_Strongylocentrotus XP_001199799.1_Strongylocentrotus XP_001203971.1_St…
241	AT1G07180.1_Arabidopsis AT2G20800.1_Arabidopsis AT2G29990.1_Arabidopsis AT4G05020.1_Arabidopsis AT4G21490.1_Arabidopsis AT4G28220.1_Arabidopsis NP_010198.1_Yeast NP_013586.1_Yeast NP_013865.1_Yeast NP_342489.1_Sulfolobuss NP_344274.1_Sulfolobuss NP_344459.1_Sulfolobuss NP_389111.1_Bacillus NP_391090.1_Bacillus NP_391100.1_Bacillus NP_415627.1_Ecoli PIE_e_gwH.76.22.1_Chlamydomonas PIE_e_gwW.42.8.1…
242	AT1G11870.1_Arabidopsis AT1G11870.2_Arabidopsis AT1G11870.3_Arabidopsis AT5G27470.1_Arabidopsis NP_006504.2_Homo NP_010306.1_Yeast NP_011875.1_Yeast NP_060297.1_Homo NP_221133.1_Rickettsia NP_342124.1_Sulfolobuss NP_387894.1_Bacillus NP_415413.1_Ecoli NP_560533.1_Pyrobaculum NP_618916.1_Methano OVA_chlre3.14.21.1.1_Chlamydomonas SPAC25B8.06c_Yeast SPAC29A4.15_Yeast XP_001188820.1_Strongylocentrot…
243	AT1G12240.1_Arabidopsis AT1G55120.1_Arabidopsis AT1G55120.2_Arabidopsis AT1G62660.1_Arabidopsis AT2G36190.1_Arabidopsis AT3G13784.1_Arabidopsis AT3G13790.1_Arabidopsis AT3G52600.1_Arabidopsis AT3G52600.2_Arabidopsis AT5G11920.1_Arabidopsis AT5G11920.2_Arabidopsis NP_012104.1_Yeast NP_390581.1_Bacillus NP_391326.1_Bacillus NP_391683.1_Bacillus SPAC8E11.01c_Yeast SPCC191.11_Yeast e_gw1.177.75.1_Phy…
244	AT1G15960.1_Arabidopsis AT1G47240.1_Arabidopsis AT1G80830.1_Arabidopsis AT2G23150.1_Arabidopsis AT4G18790.1_Arabidopsis AT5G03280.1_Arabidopsis AT5G67330.1_Arabidopsis NP_000569.3_Homo NP_000608.1_Homo NP_011917.1_Yeast NP_013134.1_Yeast NP_014519.1_Yeast NP_388317.1_Bacillus NP_416893.1_Ecoli SKA_165437_Chlamydomonas SPAC27F1.08_Yeast XP_001181968.1_Strongylocentrotus XP_781841.2_Strongylocentro…
245	AT1G20620.1_Arabidopsis AT1G20620.2_Arabidopsis AT1G20620.4_Arabidopsis AT1G20620.5_Arabidopsis AT1G20630.1_Arabidopsis AT4G35090.1_Arabidopsis AT4G35090.2_Arabidopsis Chlre2_kg.scaffold_30000162_Chlamydomonas NP_001743.1_Homo NP_010542.1_Yeast NP_011602.2_Yeast NP_388762.1_Bacillus NP_391742.1_Bacillus NP_391784.1_Bacillus SPCC757.07c_Yeast XP_001186983.1_Strongylocentrotus XP_001190014.1_Strong…
246	AT1G22780.1_Arabidopsis AT1G34030.1_Arabidopsis AT4G09800.1_Arabidopsis NP_010738.1_Yeast NP_013686.1_Yeast NP_072045.1_Homo NP_341646.1_Sulfolobuss NP_560477.1_Pyrobaculum NP_616052.1_Methano SPBC16D10.11c_Yeast SPCC1259.01c_Yeast XP_001190162.1_Strongylocentrotus XP_001202116.1_Strongylocentrotus XP_001713710.1_Homo XP_001720068.1_Homo XP_001721166.1_Homo XP_001722725.1_Homo XP_001725344.1_Homo…
247	AT1G49930.1_Arabidopsis AT1G50200.1_Arabidopsis AT5G22800.1_Arabidopsis NP_001596.2_Homo NP_014980.1_Yeast NP_065796.1_Homo NP_221204.1_Rickettsia NP_341881.1_Sulfolobuss NP_342718.1_Sulfolobuss NP_390618.1_Bacillus NP_417177.1_Ecoli NP_560825.1_Pyrobaculum NP_615167.1_Methano SPAC23C11.09_Yeast XP_001180526.1_Strongylocentrotus XP_001202583.1_Strongylocentrotus XP_001203291.1_Strongylocentrotus …
248	AT1G53240.1_Arabidopsis AT2G22780.1_Arabidopsis AT3G15020.1_Arabidopsis AT3G15020.2_Arabidopsis AT3G47520.1_Arabidopsis AT3G53910.1_Arabidopsis AT5G09660.1_Arabidopsis AT5G09660.2_Arabidopsis AT5G09660.3_Arabidopsis AT5G09660.4_Arabidopsis NP_005909.2_Homo NP_010205.1_Yeast NP_012838.1_Yeast NP_014515.2_Yeast NP_417703.1_Ecoli SPCC306.08c_Yeast XP_001188929.1_Strongylocentrotus XP_792004.2_Strong…
249	AT2G17570.1_Arabidopsis AT2G23400.1_Arabidopsis AT2G23410.1_Arabidopsis AT5G58770.1_Arabidopsis AT5G58780.1_Arabidopsis AT5G58782.1_Arabidopsis AT5G58784.1_Arabidopsis AT5G60500.1_Arabidopsis AT5G60510.1_Arabidopsis NP_009556.1_Yeast NP_013819.1_Yeast NP_079163.2_Homo NP_220806.1_Rickettsia NP_341718.1_Sulfolobuss NP_389535.1_Bacillus NP_414716.1_Ecoli NP_560372.1_Pyrobaculum NP_616757.1_Methano …
250	AT2G42790.1_Arabidopsis AT2G44350.1_Arabidopsis AT2G44350.2_Arabidopsis AT3G58740.1_Arabidopsis AT3G58750.1_Arabidopsis AT3G60100.1_Arabidopsis NP_004068.2_Homo NP_009931.1_Yeast NP_014398.1_Yeast NP_015325.1_Yeast NP_221192.1_Rickettsia NP_343923.1_Sulfolobuss NP_388825.1_Bacillus NP_390294.1_Bacillus NP_390792.1_Bacillus NP_414867.1_Ecoli NP_415248.1_Ecoli NP_559476.1_Pyrobaculum NP_560840.1_Py…
251	AT3G04600.1_Arabidopsis AT3G04600.2_Arabidopsis AT3G04600.3_Arabidopsis NP_004175.2_Homo NP_014544.1_Yeast NP_341988.2_Sulfolobuss NP_560482.1_Pyrobaculum NP_615145.1_Methano NP_776049.1_Homo NP_998810.1_Homo NP_998811.1_Homo SPAC2F7.13c_Yeast XP_001192351.1_Strongylocentrotus XP_001192644.1_Strongylocentrotus XP_001195761.1_Strongylocentrotus XP_001197739.1_Strongylocentrotus XP_001198409.1_Stro…
252	AT3G05780.1_Arabidopsis AT3G05790.1_Arabidopsis AT5G26860.1_Arabidopsis AT5G47040.1_Arabidopsis NP_004784.2_Homo NP_009531.1_Yeast NP_113678.2_Homo NP_220831.1_Rickettsia NP_390698.1_Bacillus NP_390699.1_Bacillus NP_414973.1_Ecoli NP_560787.1_Pyrobaculum NP_616787.1_Methano NP_618179.1_Methano OVA_estExt_GenewiseW_1.C_260153_Chlamydomonas SPAC22F3.06c_Yeast XP_001180849.1_Strongylocentrotus XP_00…
253	AT3G55410.1_Arabidopsis AT5G65750.1_Arabidopsis NP_001003941.1_Homo NP_002532.2_Homo NP_012141.1_Yeast NP_060715.1_Homo NP_061176.3_Homo NP_220570.1_Rickettsia NP_389819.2_Bacillus NP_415254.1_Ecoli SPBC3H7.03c_Yeast XP_001178397.1_Strongylocentrotus XP_001181905.1_Strongylocentrotus XP_001192318.1_Strongylocentrotus XP_001195164.1_Strongylocentrotus XP_001195501.1_Strongylocentrotus XP_001200674…
254	AT4G08790.1_Arabidopsis AT5G12040.1_Arabidopsis AT5G12040.2_Arabidopsis NP_005591.1_Homo NP_012409.1_Yeast NP_013455.1_Yeast NP_064587.1_Homo NP_341606.1_Sulfolobuss NP_341958.1_Sulfolobuss NP_343558.1_Sulfolobuss NP_388806.1_Bacillus NP_389240.1_Bacillus NP_389277.1_Bacillus NP_414754.1_Ecoli NP_559746.1_Pyrobaculum NP_560435.1_Pyrobaculum NP_617902.1_Methano NP_619385.1_Methano SPAC26A3.11_Yeas…
255	AT4G12600.1_Arabidopsis AT4G22380.1_Arabidopsis AT5G08180.1_Arabidopsis AT5G20160.1_Arabidopsis AT5G20160.2_Arabidopsis Chlre2_kg.scaffold_45000085_Chlamydomonas NP_001003796.1_Homo NP_001030005.1_Homo NP_004999.1_Homo NP_010073.2_Yeast NP_010888.1_Yeast NP_060308.1_Homo NP_341659.1_Sulfolobuss NP_560676.1_Pyrobaculum NP_616455.1_Methano SPAC1782.10c_Yeast SPAC607.03c_Yeast XP_001176138.1_Strongy…
256	NP_000469.3_Homo NP_001622.2_Homo NP_001623.3_Homo NP_010769.1_Yeast NP_112603.2_Homo NP_388455.1_Bacillus NP_388822.1_Bacillus NP_414917.2_Ecoli NP_619216.1_Methano SPBC14F5.13c_Yeast XP_001179220.1_Strongylocentrotus XP_001187339.1_Strongylocentrotus XP_001187962.1_Strongylocentrotus XP_001190274.1_Strongylocentrotus XP_001190354.1_Strongylocentrotus XP_001192059.1_Strongylocentrotus XP_0011924…
257	NP_002530.1_Homo NP_012737.1_Yeast NP_056962.2_Homo NP_443724.1_Homo NP_617627.1_Methano NP_680479.1_Homo OVA_2_SAN_estExt_fgenesh2_kg.C_340012_Chlamydomonas OVA_SAN_estExt_gwp_1H.C_420043_Chlamydomonas SPAC144.04c_Yeast XP_001180893.1_Strongylocentrotus XP_001194285.1_Strongylocentrotus XP_001196287.1_Strongylocentrotus XP_001202483.1_Strongylocentrotus XP_793679.2_Strongylocentrotus XP_793810.2…
258	AT1G01290.1_Arabidopsis AT2G31955.1_Arabidopsis AT2G31955.2_Arabidopsis NP_001068566.1_Homo NP_005933.2_Homo NP_005934.2_Homo NP_341902.1_Sulfolobuss NP_342277.1_Sulfolobuss NP_388477.1_Bacillus NP_391551.1_Bacillus NP_415302.1_Ecoli NP_415304.1_Ecoli NP_558853.1_Pyrobaculum NP_558866.1_Pyrobaculum NP_615079.1_Methano NP_616109.1_Methano NP_620306.2_Homo XP_001192455.1_Strongylocentrotus XP_00119…
259	AT1G18870.1_Arabidopsis AT1G74710.1_Arabidopsis AT1G74710.2_Arabidopsis AT2G28880.1_Arabidopsis AT2G29690.1_Arabidopsis AT3G55870.1_Arabidopsis AT5G05730.1_Arabidopsis NP_011014.1_Yeast NP_014431.1_Yeast NP_342385.1_Sulfolobuss NP_387955.1_Bacillus NP_390149.1_Bacillus NP_390961.1_Bacillus NP_391079.1_Bacillus NP_415125.1_Ecoli NP_415780.1_Ecoli NP_416326.1_Ecoli NP_416768.4_Ecoli NP_560028.1_Pyr…
260	AT1G23820.1_Arabidopsis AT1G23820.2_Arabidopsis AT1G70310.1_Arabidopsis AT5G19530.1_Arabidopsis AT5G19530.2_Arabidopsis AT5G53120.1_Arabidopsis AT5G53120.2_Arabidopsis AT5G53120.3_Arabidopsis AT5G53120.4_Arabidopsis AT5G53120.5_Arabidopsis FER_OVA_fgenesh1_pg.C_scaffold_3000551_Chlamydomonas NP_003123.2_Homo NP_013247.1_Yeast NP_015394.1_Yeast NP_342261.1_Sulfolobuss NP_391630.1_Bacillus NP_41466…
261	AT1G26570.1_Arabidopsis AT3G01010.1_Arabidopsis AT3G29360.1_Arabidopsis AT3G29360.2_Arabidopsis AT5G15490.1_Arabidopsis AT5G39320.1_Arabidopsis NP_003350.1_Homo NP_221129.1_Rickettsia NP_342319.1_Sulfolobuss NP_390964.1_Bacillus NP_391438.1_Bacillus NP_391504.1_Bacillus NP_416532.1_Ecoli NP_560626.1_Pyrobaculum NP_619318.1_Methano SKA_estExt_gwp_1H.C_930011_Chlamydomonas XP_001177382.1_Strongyloc…
262	AT1G31670.1_Arabidopsis AT1G31690.1_Arabidopsis AT1G31710.1_Arabidopsis AT1G62810.1_Arabidopsis AT2G35612.1_Arabidopsis AT2G42490.1_Arabidopsis AT3G43670.1_Arabidopsis AT4G12270.1_Arabidopsis AT4G12280.1_Arabidopsis AT4G12290.1_Arabidopsis AT4G14940.1_Arabidopsis NP_001082.2_Homo NP_001149.2_Homo NP_003725.1_Homo NP_033720.2_Homo NP_343112.1_Sulfolobuss NP_415904.3_Ecoli OVA_Chlre2_kg.scaffold_20…
263	AT1G67120.1_Arabidopsis Chlre2_kg.scaffold_5000418_Chlamydomonas NP_013207.1_Yeast NP_055426.1_Homo NP_389821.1_Bacillus SPCC737.08_Yeast XP_001183936.1_Strongylocentrotus XP_001185421.1_Strongylocentrotus XP_001186360.1_Strongylocentrotus XP_001187013.1_Strongylocentrotus XP_001194711.1_Strongylocentrotus XP_001196348.1_Strongylocentrotus XP_001199319.1_Strongylocentrotus XP_001200812.1_Strongyl…
264	AT1G76050.1_Arabidopsis AT1G76050.2_Arabidopsis AT3G52260.1_Arabidopsis AT3G52260.2_Arabidopsis AT5G51140.1_Arabidopsis Chlre2_kg.scaffold_13000168_Chlamydomonas NP_010248.1_Yeast NP_011685.1_Yeast NP_013266.1_Yeast NP_014575.1_Yeast NP_221194.1_Rickettsia NP_388802.1_Bacillus NP_389044.1_Bacillus NP_389429.2_Bacillus NP_414600.1_Ecoli NP_415604.1_Ecoli NP_417085.1_Ecoli NP_417271.1_Ecoli NP_6894…
265	AT1G80460.1_Arabidopsis AT1G80460.2_Arabidopsis NP_000158.1_Homo NP_001034636.1_Homo NP_011831.1_Yeast NP_149991.2_Homo NP_343018.1_Sulfolobuss NP_343522.1_Sulfolobuss NP_388810.1_Bacillus NP_389643.1_Bacillus NP_389737.1_Bacillus NP_391886.1_Bacillus NP_416028.3_Ecoli NP_417256.1_Ecoli NP_418021.1_Ecoli NP_418037.1_Ecoli NP_418361.1_Ecoli NP_976325.1_Homo XP_001183424.1_Strongylocentrotus XP_001…
266	AT2G37190.1_Arabidopsis AT3G53430.1_Arabidopsis AT5G60670.1_Arabidopsis NP_000967.1_Homo NP_010706.1_Yeast NP_010860.1_Yeast NP_341885.1_Sulfolobuss SPCC16C4.13c_Yeast SPCC31H12.04c_Yeast XP_001182988.1_Strongylocentrotus XP_001195986.1_Strongylocentrotus XP_001202852.1_Strongylocentrotus XP_001716388.1_Homo XP_001720021.1_Homo XP_001724727.1_Homo XP_001724779.1_Homo XP_781507.1_Strongylocentrotu…
267	AT2G45270.1_Arabidopsis AT4G22720.1_Arabidopsis AT4G22720.2_Arabidopsis NP_010179.1_Yeast NP_012964.2_Yeast NP_060277.1_Homo NP_071748.2_Homo NP_220431.1_Rickettsia NP_341968.1_Sulfolobuss NP_388475.1_Bacillus NP_417536.1_Ecoli NP_560007.1_Pyrobaculum NP_618580.1_Methano SPBC16D10.03_Yeast SPCC1259.10_Yeast XP_001175613.1_Strongylocentrotus XP_001182960.1_Strongylocentrotus XP_001187049.1_Strongy…
268	AT3G23390.1_Arabidopsis AT4G14320.1_Arabidopsis NP_000992.1_Homo NP_001094853.1_Homo NP_012010.1_Yeast NP_014237.2_Yeast NP_066357.1_Homo NP_342522.1_Sulfolobuss NP_560444.1_Pyrobaculum SPAC15E1.03_Yeast XP_001128478.1_Homo XP_001133900.1_Homo XP_001134038.1_Homo XP_001178198.1_Strongylocentrotus XP_001714936.1_Homo XP_001719811.1_Homo XP_001721499.1_Homo XP_001725100.1_Homo XP_208185.1_Homo XP_7…
269	AT3G54640.1_Arabidopsis AT4G02610.1_Arabidopsis AT4G27070.1_Arabidopsis AT5G28237.1_Arabidopsis AT5G38530.1_Arabidopsis AT5G54810.1_Arabidopsis NP_011489.1_Yeast NP_342381.1_Sulfolobuss NP_342382.1_Sulfolobuss NP_342606.1_Sulfolobuss NP_390144.1_Bacillus NP_390145.2_Bacillus NP_415776.1_Ecoli NP_415777.1_Ecoli NP_558481.1_Pyrobaculum NP_560026.1_Pyrobaculum NP_560030.1_Pyrobaculum NP_617883.1_Met…
270	NP_001161.1_Homo NP_004916.1_Homo NP_013057.1_Yeast NP_066190.2_Homo NP_116601.1_Yeast NP_343019.1_Sulfolobuss NP_388809.1_Bacillus NP_418362.1_Ecoli NP_536354.2_Homo SPAC977.17_Yeast XP_001129848.1_Homo XP_001178911.1_Strongylocentrotus XP_001187864.1_Strongylocentrotus XP_001193477.1_Strongylocentrotus XP_001201650.1_Strongylocentrotus XP_001717990.1_Homo XP_001717993.1_Homo XP_001732861.1_Homo…
271	NP_002517.1_Homo NP_388665.1_Bacillus NP_388800.1_Bacillus NP_391117.1_Bacillus NP_415013.1_Ecoli NP_418634.1_Ecoli XP_001183265.1_Strongylocentrotus XP_001183311.1_Strongylocentrotus XP_001184020.1_Strongylocentrotus XP_001189032.1_Strongylocentrotus XP_001189068.1_Strongylocentrotus XP_001192543.1_Strongylocentrotus XP_001193474.1_Strongylocentrotus XP_001193538.1_Strongylocentrotus XP_00119431…
272	AT1G05620.1_Arabidopsis AT1G05620.2_Arabidopsis AT2G36310.1_Arabidopsis NP_010688.2_Yeast NP_342034.1_Sulfolobuss NP_343621.1_Sulfolobuss NP_344373.1_Sulfolobuss NP_414571.1_Ecoli NP_415184.1_Ecoli NP_416667.1_Ecoli SPAC17G8.02_Yeast SPBC1683.06c_Yeast SPBC800.11_Yeast XP_001181686.1_Strongylocentrotus XP_001186037.1_Strongylocentrotus XP_001186427.1_Strongylocentrotus XP_782350.1_Strongylocentro…
273	AT1G18500.1_Arabidopsis AT1G74040.1_Arabidopsis AT5G23010.1_Arabidopsis AT5G23020.1_Arabidopsis MHS_e_gwW.3.476.1_Chlamydomonas NP_010099.1_Yeast NP_010151.1_Yeast NP_014295.1_Yeast NP_014751.1_Yeast NP_341691.1_Sulfolobuss NP_342462.1_Sulfolobuss NP_343764.1_Sulfolobuss NP_390706.1_Bacillus NP_414616.1_Ecoli NP_414886.1_Ecoli NP_559229.1_Pyrobaculum NP_559681.1_Pyrobaculum NP_559685.1_Pyrobaculu…
274	AT1G23730.1_Arabidopsis AT1G58180.1_Arabidopsis AT1G58180.2_Arabidopsis AT1G58180.3_Arabidopsis AT1G70410.1_Arabidopsis AT1G70410.2_Arabidopsis AT1G70410.3_Arabidopsis AT3G01500.1_Arabidopsis AT3G01500.2_Arabidopsis AT3G01500.3_Arabidopsis AT4G33580.1_Arabidopsis AT4G33580.2_Arabidopsis AT5G14740.1_Arabidopsis AT5G14740.2_Arabidopsis AT5G14740.3_Arabidopsis AT5G14740.4_Arabidopsis AT5G14740.5_Ara…
275	AT1G25410.1_Arabidopsis AT1G68460.1_Arabidopsis AT2G27760.1_Arabidopsis AT3G19160.1_Arabidopsis AT3G23630.1_Arabidopsis AT3G63110.1_Arabidopsis AT4G24650.1_Arabidopsis AT5G19040.1_Arabidopsis AT5G20040.1_Arabidopsis AT5G20040.2_Arabidopsis NP_014917.1_Yeast NP_060116.2_Homo NP_220886.1_Rickettsia NP_389615.1_Bacillus NP_418592.1_Ecoli SPAC343.15_Yeast XP_001179363.1_Strongylocentrotus XP_791099.2…
276	AT1G30820.1_Arabidopsis AT2G34890.1_Arabidopsis AT3G12670.1_Arabidopsis AT4G02120.1_Arabidopsis AT4G20320.1_Arabidopsis AT4G20320.2_Arabidopsis NP_001896.2_Homo NP_009514.1_Yeast NP_012637.1_Yeast NP_062831.3_Homo NP_220761.1_Rickettsia NP_341757.1_Sulfolobuss NP_391596.1_Bacillus NP_417260.1_Ecoli NP_560794.1_Pyrobaculum NP_618169.1_Methano NP_787055.1_Homo SPAC10F6.03c_Yeast XP_001188505.1_Stro…
277	AT1G49350.1_Arabidopsis AT1G50510.1_Arabidopsis NP_416665.1_Ecoli NP_416670.1_Ecoli NP_416671.1_Ecoli SPBC1861.05_Yeast XP_001181344.1_Strongylocentrotus XP_001183288.1_Strongylocentrotus XP_001186456.1_Strongylocentrotus XP_001189168.1_Strongylocentrotus XP_001189214.1_Strongylocentrotus XP_001190527.1_Strongylocentrotus XP_001194640.1_Strongylocentrotus XP_001197151.1_Strongylocentrotus XP_0011…
278	AT1G55720.1_Arabidopsis AT1G55730.1_Arabidopsis AT1G55730.2_Arabidopsis AT2G38170.1_Arabidopsis AT2G38170.2_Arabidopsis AT2G38170.3_Arabidopsis AT3G13320.1_Arabidopsis AT3G51860.1_Arabidopsis AT5G01490.1_Arabidopsis NP_010155.1_Yeast NP_014078.1_Yeast NP_388673.1_Bacillus SPAC521.04c_Yeast SPCC1795.02c_Yeast XP_001196334.1_Strongylocentrotus XP_787831.2_Strongylocentrotus e_gw1.223.28.1_Physcomit…
279	AT1G56190.1_Arabidopsis AT1G56190.2_Arabidopsis AT1G79550.1_Arabidopsis AT1G79550.2_Arabidopsis AT3G12780.1_Arabidopsis MHS_e_gwW.71.43.1_Chlamydomonas NP_000282.1_Homo NP_009938.2_Yeast NP_342057.1_Sulfolobuss NP_391273.1_Bacillus NP_417401.1_Ecoli NP_559514.1_Pyrobaculum NP_617567.1_Methano NP_618468.1_Methano NP_620061.2_Homo SPBC14F5.04c_Yeast XP_001717305.1_Homo estExt_Genewise1.C_560138_Phy…
280	AT3G48930.1_Arabidopsis AT4G30800.1_Arabidopsis AT5G23740.1_Arabidopsis NP_001006.1_Homo NP_009604.1_Yeast NP_010308.1_Yeast NP_342220.1_Sulfolobuss NP_559506.2_Pyrobaculum NP_616026.1_Methano NP_616947.1_Methano SPAC144.11_Yeast SPAC31G5.03_Yeast XP_001196940.1_Strongylocentrotus XP_001201846.1_Strongylocentrotus XP_001714901.1_Homo XP_001715221.1_Homo XP_001720455.1_Homo XP_001721317.1_Homo XP_…
281	AT4G16720.1_Arabidopsis AT4G17390.1_Arabidopsis NP_001083059.1_Homo NP_002939.2_Homo NP_013129.1_Yeast NP_013840.1_Yeast NP_342248.1_Sulfolobuss NP_559582.1_Pyrobaculum NP_616710.1_Methano SPAC1783.08c_Yeast SPCC576.11_Yeast XP_001177919.1_Strongylocentrotus XP_001178439.1_Strongylocentrotus XP_001178530.1_Strongylocentrotus XP_001178809.1_Strongylocentrotus XP_001178883.1_Strongylocentrotus XP_0…
282	AT5G05920.1_Arabidopsis AT5G05920.2_Arabidopsis NP_001921.1_Homo NP_011935.1_Yeast NP_037538.1_Homo NP_037539.1_Homo NP_342451.1_Sulfolobuss NP_560772.1_Pyrobaculum NP_615920.1_Methano NP_617906.1_Methano SPBC1271.04c_Yeast XP_001189741.1_Strongylocentrotus XP_001191239.1_Strongylocentrotus XP_001192048.1_Strongylocentrotus XP_001193382.1_Strongylocentrotus XP_001200142.1_Strongylocentrotus XP_00…
283	NP_000172.1_Homo NP_344348.1_Sulfolobuss NP_416134.1_Ecoli XP_001125992.1_Homo XP_001176032.1_Strongylocentrotus XP_001179681.1_Strongylocentrotus XP_001195745.1_Strongylocentrotus XP_001714624.1_Homo XP_001714970.1_Homo XP_001715604.1_Homo XP_001717651.1_Homo XP_001719241.1_Homo XP_001719322.1_Homo XP_001719347.1_Homo XP_001719511.1_Homo XP_001719514.1_Homo XP_001719521.1_Homo XP_001721382.1_Hom…
284	NP_000245.1_Homo NP_388982.1_Bacillus NP_418443.1_Ecoli NP_615118.1_Methano NP_615422.1_Methano NP_615491.1_Methano NP_615493.1_Methano NP_615818.1_Methano NP_615884.1_Methano NP_615887.1_Methano NP_616550.1_Methano NP_617330.1_Methano NP_617864.1_Methano NP_618397.1_Methano NP_619032.1_Methano NP_619226.1_Methano NP_619246.1_Methano NP_619253.1_Methano NP_619417.1_Methano XP_001189786.1_Strongyl…
285	AT1G01860.1_Arabidopsis AT2G47420.1_Arabidopsis AT5G66360.1_Arabidopsis AT5G66360.2_Arabidopsis NP_015057.1_Yeast NP_055288.1_Homo NP_057104.2_Homo NP_221033.1_Rickettsia NP_387923.1_Bacillus NP_414593.1_Ecoli NP_560585.1_Pyrobaculum NP_616375.1_Methano OVA_OVA_Chlre2_kg.scaffold_1000589_Chlamydomonas SPBC336.02_Yeast XP_001176419.1_Strongylocentrotus XP_001177234.1_Strongylocentrotus XP_00117915…
286	AT1G02500.1_Arabidopsis AT1G02500.2_Arabidopsis AT2G36880.1_Arabidopsis AT2G36880.2_Arabidopsis AT3G17390.1_Arabidopsis AT4G01850.1_Arabidopsis AT4G01850.2_Arabidopsis NP_000420.1_Homo NP_005902.1_Homo NP_010790.1_Yeast NP_013281.1_Yeast NP_390933.1_Bacillus NP_417417.1_Ecoli SPBC14F5.05c_Yeast XP_001179653.1_Strongylocentrotus XP_781587.2_Strongylocentrotus e_gw1.244.36.1_Physcomitrella e_gw2.50…
287	AT1G02780.1_Arabidopsis AT3G16780.1_Arabidopsis AT4G02230.1_Arabidopsis AT4G16030.1_Arabidopsis MAY_e_gwH.7.196.1_Chlamydomonas NP_000972.1_Homo NP_001074013.1_Homo NP_009526.1_Yeast NP_009641.1_Yeast NP_342211.1_Sulfolobuss NP_559764.1_Pyrobaculum NP_616035.1_Methano SPBC56F2.02_Yeast SPCC1682.14_Yeast XP_001177816.1_Strongylocentrotus XP_001717419.1_Homo XP_798413.1_Strongylocentrotus e_gw2.29.…
288	AT1G06550.1_Arabidopsis AT2G30650.1_Arabidopsis AT2G30660.1_Arabidopsis AT3G24360.1_Arabidopsis AT3G24360.2_Arabidopsis AT3G60510.1_Arabidopsis AT3G60510.2_Arabidopsis AT4G13360.1_Arabidopsis AT4G31810.1_Arabidopsis AT5G65940.1_Arabidopsis AT5G65940.2_Arabidopsis AT5G65940.3_Arabidopsis Chlre2_kg.scaffold_38000045_Chlamydomonas NP_010321.1_Yeast NP_055177.2_Homo NP_343953.1_Sulfolobuss NP_932164.…
289	AT1G28960.1_Arabidopsis AT1G28960.2_Arabidopsis AT1G28960.3_Arabidopsis AT1G28960.4_Arabidopsis AT1G28960.5_Arabidopsis AT2G33980.1_Arabidopsis AT5G45940.1_Arabidopsis AT5G45940.2_Arabidopsis NP_001099133.1_Homo NP_013252.1_Yeast NP_416327.1_Ecoli NP_862826.1_Homo SPAC6G9.05_Yeast XP_001179468.1_Strongylocentrotus XP_001191428.1_Strongylocentrotus XP_001191461.1_Strongylocentrotus XP_001192939.1_…
290	AT1G30580.1_Arabidopsis AT1G56050.1_Arabidopsis NP_001011708.1_Homo NP_009581.1_Yeast NP_011726.1_Yeast NP_011849.1_Yeast NP_037473.3_Homo NP_220972.1_Rickettsia NP_342249.2_Sulfolobuss NP_391972.1_Bacillus NP_415721.1_Ecoli NP_560538.1_Pyrobaculum NP_619263.1_Methano SPAC27E2.03c_Yeast SPACUNK4.13c_Yeast SPBC428.15_Yeast XP_001177691.1_Strongylocentrotus XP_001186941.1_Strongylocentrotus XP_0011…
291	AT2G17360.1_Arabidopsis AT5G07090.1_Arabidopsis AT5G07090.2_Arabidopsis AT5G58420.1_Arabidopsis NP_000998.1_Homo NP_000999.1_Homo NP_001034656.1_Homo NP_012073.1_Yeast NP_012679.1_Yeast NP_342217.1_Sulfolobuss NP_560647.1_Pyrobaculum NP_616029.1_Methano SPAC959.07_Yeast SPBC19F8.08_Yeast SPBC21B10.10_Yeast XP_001187213.1_Strongylocentrotus XP_001192878.1_Strongylocentrotus XP_001713670.1_Homo XP_…
292	AT2G17420.1_Arabidopsis AT2G41680.1_Arabidopsis AT4G35460.1_Arabidopsis NP_010640.1_Yeast NP_011974.1_Yeast NP_220826.1_Rickettsia NP_220890.1_Rickettsia NP_343601.1_Sulfolobuss NP_343773.1_Sulfolobuss NP_344086.1_Sulfolobuss NP_388209.1_Bacillus NP_391091.1_Bacillus NP_391359.1_Bacillus NP_391890.1_Bacillus NP_415139.2_Ecoli NP_415408.1_Ecoli NP_559502.1_Pyrobaculum NP_560225.1_Pyrobaculum NP_61…
293	AT2G25530.1_Arabidopsis AT4G28070.1_Arabidopsis AT4G28070.2_Arabidopsis AT4G30490.1_Arabidopsis Chlre2_kg.scaffold_6000186_Chlamydomonas NP_010862.1_Yeast NP_220598.1_Rickettsia NP_417699.1_Ecoli NP_660358.2_Homo SPBC115.02c_Yeast XP_001181368.1_Strongylocentrotus XP_001183443.1_Strongylocentrotus XP_001184182.1_Strongylocentrotus XP_001188826.1_Strongylocentrotus XP_001192651.1_Strongylocentrotu…
294	AT3G48330.1_Arabidopsis AT3G48330.2_Arabidopsis AT5G50240.1_Arabidopsis AT5G50240.2_Arabidopsis AT5G50240.3_Arabidopsis Chlre2_kg.scaffold_19000061_Chlamydomonas NP_005380.1_Homo NP_343931.1_Sulfolobuss NP_417223.1_Ecoli NP_558781.1_Pyrobaculum NP_615507.1_Methano NP_615508.1_Methano SPAC869.08_Yeast XP_001189051.1_Strongylocentrotus XP_786523.2_Strongylocentrotus e_gw2.88.40.1_Takifugu e_gwW.9.1…
295	AT4G18100.1_Arabidopsis AT5G46430.1_Arabidopsis AT5G46430.2_Arabidopsis NP_000985.1_Homo NP_001007074.1_Homo NP_001007075.1_Homo NP_001083496.1_Homo NP_009460.1_Yeast NP_342212.1_Sulfolobuss NP_559763.1_Pyrobaculum NP_616034.1_Methano SPAC3H5.10_Yeast SPBC16C6.11_Yeast XP_001179121.1_Strongylocentrotus XP_001190296.1_Strongylocentrotus XP_001190985.1_Strongylocentrotus XP_001715807.1_Homo XP_3733…
296	AT1G27980.1_Arabidopsis AT1G65960.1_Arabidopsis AT1G65960.2_Arabidopsis AT2G02000.1_Arabidopsis AT2G02010.1_Arabidopsis AT3G17720.1_Arabidopsis AT3G17760.1_Arabidopsis AT5G17330.1_Arabidopsis NP_003892.2_Homo NP_010580.1_Yeast NP_013976.1_Yeast NP_416010.1_Ecoli NP_417974.1_Ecoli NP_614980.1_Methano NP_616872.1_Methano XP_001185357.1_Strongylocentrotus XP_001185389.1_Strongylocentrotus XP_790541.…
297	AT1G55520.1_Arabidopsis AT1G55520.2_Arabidopsis AT3G13445.1_Arabidopsis AT3G13445.2_Arabidopsis Chlre2_kg.scaffold_11000101_Chlamydomonas NP_003185.1_Homo NP_004856.1_Homo NP_011075.1_Yeast NP_342435.1_Sulfolobuss NP_559814.1_Pyrobaculum NP_615152.1_Methano NP_615251.1_Methano NP_619194.1_Methano NP_950248.1_Homo NP_999786.1_Strongylocentrotus SPAC29E6.08_Yeast XP_001175626.1_Strongylocentrotus X…
298	AT1G63660.1_Arabidopsis AT1G63660.2_Arabidopsis NP_003866.1_Homo NP_013944.1_Yeast NP_343801.1_Sulfolobuss NP_344536.1_Sulfolobuss NP_388517.1_Bacillus NP_417002.1_Ecoli NP_560689.1_Pyrobaculum NP_619371.1_Methano NP_619449.1_Methano SPAP7G5.02c_Yeast XP_001181667.1_Strongylocentrotus XP_001183900.1_Strongylocentrotus XP_001188321.1_Strongylocentrotus XP_001191220.1_Strongylocentrotus XP_00119541…
299	AT1G66960.1_Arabidopsis AT1G78480.1_Arabidopsis AT1G78500.1_Arabidopsis AT1G78950.1_Arabidopsis AT1G78955.1_Arabidopsis AT1G78960.1_Arabidopsis AT1G78970.1_Arabidopsis AT1G78970.2_Arabidopsis AT2G07050.1_Arabidopsis AT3G45130.1_Arabidopsis AT4G15340.1_Arabidopsis AT4G15370.1_Arabidopsis AT5G36150.1_Arabidopsis AT5G42600.1_Arabidopsis AT5G48010.1_Arabidopsis AT5G48010.2_Arabidopsis BTM_e_gwW.1.10.…
300	AT1G69770.1_Arabidopsis AT1G80740.1_Arabidopsis AT4G08990.1_Arabidopsis AT4G13610.1_Arabidopsis AT4G14140.1_Arabidopsis AT4G19020.1_Arabidopsis AT5G49160.1_Arabidopsis FER_164373_Chlamydomonas NP_001370.1_Homo NP_341814.1_Sulfolobuss NP_388487.1_Bacillus NP_559455.1_Pyrobaculum NP_560566.1_Pyrobaculum XP_001178888.1_Strongylocentrotus XP_001178953.1_Strongylocentrotus XP_001192520.1_Strongylocent…
301	AT1G72090.1_Arabidopsis AT4G36390.1_Arabidopsis NP_057166.3_Homo NP_057492.2_Homo NP_060244.2_Homo NP_220797.1_Rickettsia NP_221158.1_Rickettsia NP_343738.1_Sulfolobuss NP_389583.1_Bacillus NP_390421.1_Bacillus NP_415194.1_Ecoli NP_415356.1_Ecoli NP_560369.1_Pyrobaculum NP_616094.1_Methano XP_001183888.1_Strongylocentrotus XP_001188890.1_Strongylocentrotus XP_001194545.1_Strongylocentrotus XP_792…
302	AT2G18030.1_Arabidopsis AT2G18030.2_Arabidopsis AT4G25130.1_Arabidopsis AT5G07460.1_Arabidopsis AT5G07470.1_Arabidopsis AT5G61640.1_Arabidopsis FER_Chlre2_kg.scaffold_2000166_Chlamydomonas NP_010960.1_Yeast NP_036463.1_Homo NP_342936.1_Sulfolobuss NP_390052.1_Bacillus NP_418640.1_Ecoli NP_616366.1_Methano SPAC29E6.05c_Yeast XP_001187617.1_Strongylocentrotus XP_798581.2_Strongylocentrotus e_gw1.97…
303	AT2G20000.1_Arabidopsis AT3G16320.1_Arabidopsis AT3G48150.1_Arabidopsis NP_001247.2_Homo NP_004652.2_Homo NP_009469.1_Yeast NP_012036.1_Yeast NP_390626.1_Bacillus SPAC17C9.01c_Yeast SPAC6F12.14_Yeast XP_001182168.1_Strongylocentrotus XP_001185901.1_Strongylocentrotus XP_001186523.1_Strongylocentrotus XP_001186961.1_Strongylocentrotus XP_001196296.1_Strongylocentrotus XP_001196327.1_Strongylocentr…
304	AT2G42740.1_Arabidopsis AT3G58700.1_Arabidopsis AT4G18730.1_Arabidopsis AT5G45775.1_Arabidopsis AT5G45775.2_Arabidopsis MAY_e_gwW.1.736.1_Chlamydomonas NP_000966.2_Homo NP_011599.1_Yeast NP_015427.1_Yeast NP_342216.1_Sulfolobuss NP_560834.1_Pyrobaculum NP_616030.1_Methano SPAC26A3.07c_Yeast SPBC17G9.10_Yeast XP_001182721.1_Strongylocentrotus XP_001182767.1_Strongylocentrotus XP_786879.2_Strongylo…
305	AT2G47510.1_Arabidopsis AT2G47510.2_Arabidopsis AT5G50950.1_Arabidopsis AT5G50950.2_Arabidopsis AT5G50950.3_Arabidopsis NP_000134.2_Homo NP_015061.1_Yeast NP_221027.1_Rickettsia NP_342549.1_Sulfolobuss NP_390238.1_Bacillus NP_391184.1_Bacillus NP_416128.1_Ecoli NP_418562.4_Ecoli NP_560224.1_Pyrobaculum NP_615952.1_Methano SPCC18.18c_Yeast XP_001186417.1_Strongylocentrotus XP_001188549.1_Strongylo…
306	AT3G05350.1_Arabidopsis AT4G36760.1_Arabidopsis AT4G36760.2_Arabidopsis NP_003390.4_Homo NP_013071.1_Yeast NP_065116.2_Homo NP_220859.1_Rickettsia SPAC22G7.01c_Yeast XP_001182387.1_Strongylocentrotus XP_001185779.1_Strongylocentrotus XP_001186061.1_Strongylocentrotus XP_001190029.1_Strongylocentrotus XP_001199189.1_Strongylocentrotus XP_001199255.1_Strongylocentrotus XP_001200085.1_Strongylocentr…
307	AT3G16700.1_Arabidopsis AT3G16700.2_Arabidopsis AT4G15940.1_Arabidopsis NP_001018114.1_Homo NP_014231.1_Yeast NP_057128.2_Homo NP_112485.1_Homo NP_343861.1_Sulfolobuss NP_344092.1_Sulfolobuss NP_344255.1_Sulfolobuss NP_344431.1_Sulfolobuss NP_388956.1_Bacillus NP_415698.1_Ecoli NP_560185.1_Pyrobaculum NP_615549.1_Methano NP_955368.1_Homo SPBC21C3.09c_Yeast XP_001179731.1_Strongylocentrotus XP_001…
308	AT3G25520.1_Arabidopsis AT5G39740.1_Arabidopsis NP_000960.2_Homo NP_015194.1_Yeast NP_342210.2_Sulfolobuss NP_559765.1_Pyrobaculum NP_616036.1_Methano SPAC3H5.12c_Yeast SPBC11C11.09c_Yeast XP_001177830.1_Strongylocentrotus XP_001180964.1_Strongylocentrotus XP_001196245.1_Strongylocentrotus XP_001201428.1_Strongylocentrotus XP_001721848.1_Homo XP_001722688.1_Homo XP_001722690.1_Homo XP_001724935.1…
309	AT3G45030.1_Arabidopsis AT3G47370.1_Arabidopsis AT3G47370.2_Arabidopsis AT3G47370.3_Arabidopsis AT5G62300.1_Arabidopsis AT5G62300.2_Arabidopsis MAY_estExt_gwp_1W.C_370034_Chlamydomonas NP_001014.1_Homo NP_011848.1_Yeast NP_341768.1_Sulfolobuss NP_560346.1_Pyrobaculum NP_616194.1_Methano SPCC576.09_Yeast XP_001176169.1_Strongylocentrotus XP_001719853.1_Homo XP_001723335.1_Homo XP_001723966.1_Homo …
310	NP_012705.1_Yeast NP_220471.1_Rickettsia NP_220696.1_Rickettsia NP_220758.1_Rickettsia NP_221046.1_Rickettsia NP_221107.1_Rickettsia NP_221200.1_Rickettsia NP_221227.1_Rickettsia NP_342785.1_Sulfolobuss NP_342970.1_Sulfolobuss NP_343435.1_Sulfolobuss NP_343868.1_Sulfolobuss NP_343897.1_Sulfolobuss NP_344171.1_Sulfolobuss NP_344252.1_Sulfolobuss NP_344433.1_Sulfolobuss NP_344455.1_Sulfolobuss NP_4…
311	AT1G05900.1_Arabidopsis AT1G05900.2_Arabidopsis AT2G31450.1_Arabidopsis AT2G31450.2_Arabidopsis Chlre2_kg.scaffold_68000016_Chlamydomonas NP_002519.1_Homo NP_009387.1_Yeast NP_014599.1_Yeast NP_221098.1_Rickettsia NP_341680.1_Sulfolobuss NP_343830.1_Sulfolobuss NP_390115.1_Bacillus NP_416150.1_Ecoli NP_558913.1_Pyrobaculum NP_617181.1_Methano NP_618884.1_Methano NP_619468.1_Methano SPAC30D11.07_Y…
313	AT1G34200.1_Arabidopsis AT1G66130.1_Arabidopsis AT4G09670.1_Arabidopsis Chlre2_kg.scaffold_53000066_Chlamydomonas NP_055290.1_Homo NP_390995.1_Bacillus NP_417558.2_Ecoli SPAC513.06c_Yeast XP_001181956.1_Strongylocentrotus XP_001182581.1_Strongylocentrotus XP_001183345.1_Strongylocentrotus XP_001183385.1_Strongylocentrotus XP_001184304.1_Strongylocentrotus XP_001186433.1_Strongylocentrotus XP_0011…
314	AT1G56500.1_Arabidopsis AT3G07060.1_Arabidopsis NP_220778.1_Rickettsia NP_391335.1_Bacillus NP_415833.1_Ecoli NP_417175.1_Ecoli NP_418171.1_Ecoli NP_615417.1_Methano NP_618746.1_Methano NP_940916.2_Homo XP_001177604.1_Strongylocentrotus XP_001191354.1_Strongylocentrotus XP_001201679.1_Strongylocentrotus XP_001202290.1_Strongylocentrotus XP_794749.2_Strongylocentrotus XP_795849.1_Strongylocentrotu…
315	AT1G63290.1_Arabidopsis AT3G01850.1_Arabidopsis AT3G01850.2_Arabidopsis AT5G61410.1_Arabidopsis AT5G61410.2_Arabidopsis NP_008847.1_Homo NP_012414.1_Yeast NP_389461.1_Bacillus NP_417845.1_Ecoli NP_418509.1_Ecoli NP_418721.1_Ecoli NP_954699.1_Homo SPAC31G5.05c_Yeast XP_001133007.1_Homo XP_001195815.1_Strongylocentrotus XP_001723163.1_Homo XP_001725649.1_Homo XP_792810.1_Strongylocentrotus e_gw1.2.…
316	AT1G66530.1_Arabidopsis AT4G26300.1_Arabidopsis NP_002878.2_Homo NP_010628.1_Yeast NP_011959.1_Yeast NP_064716.1_Homo NP_220459.1_Rickettsia NP_342358.1_Sulfolobuss NP_391614.1_Bacillus NP_416390.1_Ecoli NP_560673.1_Pyrobaculum NP_615017.1_Methano SPBC25B2.09c_Yeast XP_001186294.1_Strongylocentrotus XP_001186335.1_Strongylocentrotus XP_001191024.1_Strongylocentrotus XP_001202934.1_Strongylocentro…
317	AT2G17870.1_Arabidopsis AT2G21060.1_Arabidopsis AT4G38680.1_Arabidopsis NP_001004317.1_Homo NP_078950.1_Homo NP_221032.1_Rickettsia NP_388393.1_Bacillus NP_388791.1_Bacillus NP_390076.1_Bacillus NP_415156.1_Ecoli NP_415401.1_Ecoli NP_415510.1_Ecoli NP_416070.1_Ecoli NP_416075.1_Ecoli NP_416337.1_Ecoli NP_418012.1_Ecoli XP_001186027.1_Strongylocentrotus XP_001715311.1_Homo XP_792032.1_Strongylocen…
318	AT2G18450.1_Arabidopsis AT5G14760.1_Arabidopsis AT5G66760.1_Arabidopsis NP_004159.2_Homo NP_012490.1_Yeast NP_012774.1_Yeast NP_220520.1_Rickettsia NP_342478.1_Sulfolobuss NP_343719.1_Sulfolobuss NP_390665.1_Bacillus NP_390722.1_Bacillus NP_415251.1_Ecoli NP_417069.1_Ecoli NP_418578.1_Ecoli NP_558791.1_Pyrobaculum SPAC1556.02c_Yeast XP_001191729.1_Strongylocentrotus XP_001714027.1_Homo XP_801853.…
319	AT2G21170.1_Arabidopsis AT2G21170.2_Arabidopsis AT3G55440.1_Arabidopsis NP_000356.1_Homo NP_010335.1_Yeast NP_391272.1_Bacillus NP_418354.1_Ecoli SPCC24B10.21_Yeast XP_001133949.1_Homo XP_001133950.1_Homo XP_001134262.1_Homo XP_001134264.1_Homo XP_001198787.1_Strongylocentrotus XP_001725752.1_Homo XP_001725753.1_Homo XP_793375.1_Strongylocentrotus e_gw1.3.575.1_Physcomitrella e_gw1.317.33.1_Physc…
320	AT2G26400.1_Arabidopsis AT4G14710.1_Arabidopsis AT4G14710.2_Arabidopsis AT4G14710.3_Arabidopsis AT4G14710.4_Arabidopsis AT4G14716.1_Arabidopsis AT5G43850.1_Arabidopsis NP_013722.1_Yeast NP_060739.1_Homo NP_389245.1_Bacillus SPBC887.01_Yeast XP_001176985.1_Strongylocentrotus XP_001195696.1_Strongylocentrotus XP_001202595.1_Strongylocentrotus XP_789320.2_Strongylocentrotus e_gw1.1.668.1_Physcomitre…
321	AT2G41630.1_Arabidopsis AT3G10330.1_Arabidopsis AT3G29380.1_Arabidopsis AT3G57370.1_Arabidopsis AT4G10680.1_Arabidopsis AT4G36650.1_Arabidopsis AT4G36650.2_Arabidopsis NP_001505.1_Homo NP_015411.1_Yeast NP_341982.1_Sulfolobuss NP_342431.1_Sulfolobuss NP_559444.1_Pyrobaculum NP_560660.1_Pyrobaculum NP_615574.1_Methano SPAC16E8.16_Yeast XP_001185123.1_Strongylocentrotus XP_001192229.1_Strongylocent…
322	AT3G49910.1_Arabidopsis AT5G67510.1_Arabidopsis NP_000978.1_Homo NP_001087230.1_Homo NP_011548.2_Yeast NP_013448.1_Yeast NP_057177.1_Homo NP_342218.1_Sulfolobuss NP_560646.1_Pyrobaculum NP_616028.1_Methano SPBC29B5.03c_Yeast XP_001132289.1_Homo XP_001177657.1_Strongylocentrotus XP_001723517.1_Homo XP_001724181.1_Homo XP_001725028.1_Homo XP_790770.1_Strongylocentrotus e_gw1.120.62.1_Physcomitrella…
323	AT4G24620.1_Arabidopsis AT4G24620.2_Arabidopsis AT5G42740.1_Arabidopsis NP_000166.2_Homo NP_009755.1_Yeast NP_391013.1_Bacillus NP_418449.1_Ecoli SPBC1604.05_Yeast XP_001185065.1_Strongylocentrotus XP_001188363.1_Strongylocentrotus XP_001198755.1_Strongylocentrotus XP_001201424.1_Strongylocentrotus XP_001202931.1_Strongylocentrotus XP_001716229.1_Homo XP_784194.1_Strongylocentrotus e_gw1.14.219.1…
324	AT4G25630.1_Arabidopsis AT5G52470.1_Arabidopsis AT5G52470.2_Arabidopsis AT5G52490.1_Arabidopsis NP_001427.2_Homo NP_010270.1_Yeast NP_342426.1_Sulfolobuss NP_560590.1_Pyrobaculum NP_615314.1_Methano SPBC2D10.10c_Yeast XP_001175797.1_Strongylocentrotus XP_001179001.1_Strongylocentrotus XP_001182426.1_Strongylocentrotus XP_001722581.1_Homo XP_001725399.1_Homo XP_293903.6_Homo XP_796441.2_Strongyloc…
325	AT5G14800.1_Arabidopsis AT5G14800.2_Arabidopsis NP_008838.2_Homo NP_010940.1_Yeast NP_037460.2_Homo NP_075566.1_Homo NP_342025.1_Sulfolobuss NP_389174.1_Bacillus NP_389730.2_Bacillus NP_390261.1_Bacillus NP_390438.1_Bacillus NP_414920.1_Ecoli NP_559634.1_Pyrobaculum NP_618970.1_Methano NP_722546.1_Homo SPAPYUG7.05_Yeast XP_001190626.1_Strongylocentrotus XP_001191473.1_Strongylocentrotus XP_788839…
326	AT5G36700.1_Arabidopsis AT5G36700.2_Arabidopsis AT5G36700.3_Arabidopsis AT5G36790.1_Arabidopsis AT5G36790.2_Arabidopsis AT5G47760.1_Arabidopsis BTM_estExt_GenewiseW_1.C_90065_Chlamydomonas Chlre2_kg.scaffold_3000078_Chlamydomonas NP_001035830.1_Homo NP_010045.1_Yeast NP_064711.1_Homo NP_343718.1_Sulfolobuss NP_390755.1_Bacillus NP_391109.1_Bacillus NP_415201.1_Ecoli SPBC15D4.15_Yeast XP_001187502…
327	AT5G59440.1_Arabidopsis AT5G59440.2_Arabidopsis AT5G59440.3_Arabidopsis NP_012591.1_Yeast NP_036277.2_Homo NP_221045.1_Rickettsia NP_342287.1_Sulfolobuss NP_342650.1_Sulfolobuss NP_342651.1_Sulfolobuss NP_387909.1_Bacillus NP_415616.1_Ecoli NP_558979.1_Pyrobaculum NP_619294.1_Methano SPCC70.07c_Yeast XP_001126163.1_Homo XP_001126184.1_Homo XP_001126211.1_Homo XP_001189465.1_Strongylocentrotus XP_…
328	Chlre2_kg.scaffold_10000195_Chlamydomonas NP_009333.1_Yeast NP_009957.1_Yeast NP_011579.1_Yeast NP_011776.1_Yeast NP_012100.1_Yeast NP_012686.1_Yeast NP_013045.1_Yeast NP_013104.1_Yeast NP_014479.1_Yeast NP_014480.1_Yeast NP_342938.1_Sulfolobuss NP_344393.1_Sulfolobuss NP_416749.4_Ecoli SPAC1002.16c_Yeast SPAC1039.04_Yeast SPAC11D3.18c_Yeast SPBC1683.12_Yeast SPBC1773.15_Yeast SPBC2G2.01c_Yeast S…
329	NP_011258.1_Yeast NP_343836.1_Sulfolobuss NP_390983.1_Bacillus NP_391014.1_Bacillus NP_391015.1_Bacillus NP_415757.1_Ecoli NP_416948.4_Ecoli NP_416950.1_Ecoli NP_417279.1_Ecoli NP_417484.1_Ecoli NP_617528.1_Methano NP_653251.2_Homo SPAC5H10.06c_Yeast XP_001176021.1_Strongylocentrotus XP_001184312.1_Strongylocentrotus XP_001186407.1_Strongylocentrotus XP_001193562.1_Strongylocentrotus XP_780866.2_…
330	AT1G07320.1_Arabidopsis AT1G07320.2_Arabidopsis AT1G07320.3_Arabidopsis AT1G07320.4_Arabidopsis AT2G20060.1_Arabidopsis NP_013687.1_Yeast NP_057040.2_Homo NP_221022.1_Rickettsia NP_387998.1_Bacillus NP_417778.1_Ecoli NP_666499.1_Homo NP_666500.1_Homo SPBC2D10.08c_Yeast XP_001182051.1_Strongylocentrotus XP_001186365.1_Strongylocentrotus XP_001186449.1_Strongylocentrotus XP_792959.2_Strongylocentro…
331	AT1G07615.1_Arabidopsis AT5G18570.1_Arabidopsis NP_001036182.1_Homo NP_012038.1_Yeast NP_056481.1_Homo NP_149098.2_Homo NP_221191.1_Rickettsia NP_390670.1_Bacillus NP_417650.1_Ecoli SPAP8A3.11c_Yeast XP_001181855.1_Strongylocentrotus XP_001190951.1_Strongylocentrotus XP_001203238.1_Strongylocentrotus XP_784849.1_Strongylocentrotus XP_786273.1_Strongylocentrotus XP_798569.2_Strongylocentrotus e_gw…
332	AT1G22170.1_Arabidopsis AT1G78050.1_Arabidopsis NP_000281.2_Homo NP_001025062.1_Homo NP_001715.1_Homo NP_002620.1_Homo NP_010263.1_Yeast NP_012770.1_Yeast NP_014585.1_Yeast NP_415276.1_Ecoli NP_617306.1_Methano NP_954655.1_Homo SPAC26F1.06_Yeast XP_001126103.1_Homo e_gw1.211.72.1_Physcomitrella e_gw1.81.77.1_Physcomitrella e_gw1.9.317.1_Physcomitrella e_gw2.11386.2.1_Takifugu e_gw2.189.165.1_Taki…
333	AT1G34130.1_Arabidopsis AT5G19690.1_Arabidopsis Chlre2_kg.scaffold_24000150_Chlamydomonas NP_011493.1_Yeast NP_342526.1_Sulfolobuss NP_560440.1_Pyrobaculum NP_689926.1_Homo NP_849193.1_Homo SPBC1271.02_Yeast XP_001175639.1_Strongylocentrotus XP_001175790.1_Strongylocentrotus XP_001177658.1_Strongylocentrotus XP_001177789.1_Strongylocentrotus XP_001181301.1_Strongylocentrotus XP_001182026.1_Strong…
334	AT1G43170.1_Arabidopsis AT1G43170.2_Arabidopsis AT1G43170.3_Arabidopsis AT1G43170.4_Arabidopsis AT1G61580.1_Arabidopsis NP_000958.1_Homo NP_001029025.1_Homo NP_005052.1_Homo NP_014706.1_Yeast NP_342228.1_Sulfolobuss NP_559668.1_Pyrobaculum NP_616017.1_Methano SPAC17A5.03_Yeast SPAPB8E5.06c_Yeast XP_001177867.1_Strongylocentrotus XP_001718487.1_Homo XP_791350.2_Strongylocentrotus e_gw2.141.12.1_Ta…
335	AT1G48430.1_Arabidopsis AT3G17770.1_Arabidopsis NP_013641.1_Yeast NP_056348.2_Homo NP_116602.1_Yeast NP_415718.6_Ecoli OVA_e_gwW.44.59.1_Chlamydomonas SPAC22A12.11_Yeast SPAC977.16c_Yeast XP_001187350.1_Strongylocentrotus XP_001192268.1_Strongylocentrotus XP_001193244.1_Strongylocentrotus XP_001196515.1_Strongylocentrotus XP_001201196.1_Strongylocentrotus XP_001203283.1_Strongylocentrotus XP_7812…
336	AT1G71100.1_Arabidopsis AT2G01290.1_Arabidopsis AT3G04790.1_Arabidopsis AT5G44520.1_Arabidopsis NP_014738.1_Yeast NP_342463.1_Sulfolobuss NP_417389.1_Ecoli NP_559026.1_Pyrobaculum NP_616610.1_Methano NP_653164.2_Homo SKA_Chlre2_kg.scaffold_6000171_Chlamydomonas SPAC144.12_Yeast XP_001196137.1_Strongylocentrotus XP_001197208.1_Strongylocentrotus XP_781272.2_Strongylocentrotus XP_798209.2_Strongylo…
337	AT2G45290.1_Arabidopsis AT3G60750.1_Arabidopsis Chlre2_kg.scaffold_7000146_Chlamydomonas NP_001055.1_Homo NP_009675.1_Yeast NP_015399.1_Yeast NP_036385.2_Homo NP_115512.3_Homo NP_341848.1_Sulfolobuss NP_389672.1_Bacillus NP_416960.1_Ecoli NP_559642.1_Pyrobaculum SPBC2G5.05_Yeast XP_001177395.1_Strongylocentrotus XP_001177524.1_Strongylocentrotus XP_780040.1_Strongylocentrotus YP_026188.1_Ecoli es…
338	AT2G45440.1_Arabidopsis AT3G60880.1_Arabidopsis AT3G60880.2_Arabidopsis NP_220810.1_Rickettsia NP_343646.1_Sulfolobuss NP_344347.1_Sulfolobuss NP_344381.1_Sulfolobuss NP_388128.1_Bacillus NP_389559.1_Bacillus NP_414802.1_Ecoli NP_416973.1_Ecoli NP_417692.1_Ecoli NP_418718.4_Ecoli NP_560351.1_Pyrobaculum NP_612422.2_Homo NP_619333.1_Methano XP_001179036.1_Strongylocentrotus XP_001196190.1_Strongyl…
339	AT3G01020.1_Arabidopsis AT4G04080.1_Arabidopsis AT4G22220.1_Arabidopsis NP_014869.1_Yeast NP_015190.1_Yeast NP_055116.1_Homo NP_220862.1_Rickettsia NP_391147.1_Bacillus NP_417024.1_Ecoli NP_615766.1_Methano NP_617616.1_Methano NP_618156.1_Methano NP_998760.1_Homo SPAC227.13c_Yeast XP_001181778.1_Strongylocentrotus XP_001183442.1_Strongylocentrotus XP_001189086.1_Strongylocentrotus XP_788195.2_Str…
340	AT3G02080.1_Arabidopsis AT5G15520.1_Arabidopsis AT5G61170.1_Arabidopsis Chlre2_kg.scaffold_5000208_Chlamydomonas NP_001013.1_Homo NP_014097.1_Yeast NP_014520.1_Yeast NP_341895.2_Sulfolobuss NP_560449.1_Pyrobaculum NP_618985.1_Methano SPBC21C3.13_Yeast SPBC649.02_Yeast XP_001132704.2_Homo XP_001133580.2_Homo XP_001179853.1_Strongylocentrotus XP_001721339.1_Homo XP_783440.2_Strongylocentrotus e_gw2…
341	AT5G10920.1_Arabidopsis NP_000039.2_Homo NP_001020114.1_Homo NP_001020115.1_Homo NP_001020117.1_Homo NP_011882.1_Yeast NP_342157.1_Sulfolobuss NP_390822.1_Bacillus NP_418395.1_Ecoli NP_560331.1_Pyrobaculum NP_616255.1_Methano SPBC1539.03c_Yeast SPBC1773.14_Yeast XP_001178119.1_Strongylocentrotus XP_001186266.1_Strongylocentrotus XP_001193429.1_Strongylocentrotus XP_001198036.1_Strongylocentrotus …
342	AT1G07370.1_Arabidopsis AT2G29570.1_Arabidopsis NP_002583.1_Homo NP_009645.1_Yeast NP_341944.1_Sulfolobuss NP_342519.1_Sulfolobuss NP_558795.1_Pyrobaculum NP_560447.1_Pyrobaculum NP_615084.1_Methano NP_872590.1_Homo SPBC16D10.09_Yeast XP_001196942.1_Strongylocentrotus XP_001196966.1_Strongylocentrotus XP_001198606.1_Strongylocentrotus XP_001201333.1_Strongylocentrotus XP_001201975.1_Strongylocent…
343	AT1G15700.1_Arabidopsis AT2G33040.1_Arabidopsis AT4G04640.1_Arabidopsis NP_001001973.1_Homo NP_005165.1_Homo NP_009595.1_Yeast NP_221152.1_Rickettsia NP_391563.1_Bacillus NP_418189.1_Ecoli NP_617339.1_Methano SPBC1734.13_Yeast XP_001178563.1_Strongylocentrotus XP_784312.1_Strongylocentrotus e_gw1.19.102.1_Physcomitrella e_gw1.272.7.1_Physcomitrella e_gw1.287.18.1_Physcomitrella e_gw1.35.182.1_Phy…
344	AT1G33120.1_Arabidopsis AT1G33140.1_Arabidopsis AT4G10450.1_Arabidopsis NP_000652.2_Homo NP_001020092.1_Homo NP_011368.1_Yeast NP_014332.1_Yeast NP_342213.1_Sulfolobuss NP_559967.1_Pyrobaculum NP_616033.1_Methano SPAC4G9.16c_Yeast SPCC613.06_Yeast XP_001179587.1_Strongylocentrotus XP_001718756.1_Homo XP_796514.1_Strongylocentrotus XP_945680.2_Homo XP_951471.2_Homo estExt_Genewise2.C_2610047_Takif…
345	AT1G64190.1_Arabidopsis AT3G02360.1_Arabidopsis AT3G02360.2_Arabidopsis AT5G41670.1_Arabidopsis AT5G41670.2_Arabidopsis NP_002622.2_Homo NP_011772.1_Yeast NP_012053.1_Yeast NP_390267.2_Bacillus NP_390450.1_Bacillus NP_391888.1_Bacillus NP_416533.1_Ecoli SPBC660.16_Yeast XP_001176757.1_Strongylocentrotus XP_788858.1_Strongylocentrotus acegs_kg.scaffold_31000032_Chlamydomonas e_gw1.60.150.1_Physcom…
346	AT2G24200.1_Arabidopsis AT2G24200.2_Arabidopsis AT4G30910.1_Arabidopsis AT4G30920.1_Arabidopsis NP_056991.2_Homo NP_078939.3_Homo NP_220533.1_Rickettsia NP_391085.1_Bacillus NP_417018.4_Ecoli NP_418681.1_Ecoli SPAC13A11.05_Yeast XP_001181735.1_Strongylocentrotus XP_001181992.1_Strongylocentrotus XP_001200898.1_Strongylocentrotus XP_001201455.1_Strongylocentrotus XP_780549.2_Strongylocentrotus XP_…
347	AT2G24990.1_Arabidopsis AT5G37350.1_Arabidopsis AT5G37350.2_Arabidopsis NP_003822.2_Homo NP_014762.1_Yeast NP_113668.2_Homo NP_343735.1_Sulfolobuss NP_560762.1_Pyrobaculum NP_615853.1_Methano NP_694550.1_Homo SPAC10F6.10_Yeast XP_001175600.1_Strongylocentrotus XP_001178505.1_Strongylocentrotus XP_001182633.1_Strongylocentrotus XP_001196291.1_Strongylocentrotus XP_001197653.1_Strongylocentrotus XP…
348	AT2G26080.1_Arabidopsis AT4G33010.1_Arabidopsis AT4G33010.2_Arabidopsis NP_000161.2_Homo NP_013914.1_Yeast NP_342409.1_Sulfolobuss NP_342410.1_Sulfolobuss NP_390335.1_Bacillus NP_390336.1_Bacillus NP_417379.1_Ecoli SPAC13G6.06c_Yeast XP_001176990.1_Strongylocentrotus XP_001177260.1_Strongylocentrotus XP_001177366.1_Strongylocentrotus XP_001177396.1_Strongylocentrotus XP_001177631.1_Strongylocentr…
349	AT2G28305.1_Arabidopsis AT2G35990.1_Arabidopsis AT2G35990.2_Arabidopsis AT2G37210.1_Arabidopsis AT3G53450.1_Arabidopsis AT4G35190.1_Arabidopsis AT5G03270.1_Arabidopsis AT5G06300.1_Arabidopsis AT5G11950.1_Arabidopsis AT5G11950.2_Arabidopsis AT5G26140.1_Arabidopsis NP_012480.1_Yeast NP_391344.1_Bacillus au.g14254_t1_Chlamydomonas e_gw1.117.117.1_Physcomitrella e_gw1.117.46.1_Physcomitrella e_gw1.13…
350	AT2G37040.1_Arabidopsis AT3G10340.1_Arabidopsis AT3G53260.1_Arabidopsis AT5G04230.1_Arabidopsis NP_002099.1_Homo NP_391814.1_Bacillus XP_001197053.1_Strongylocentrotus XP_788713.2_Strongylocentrotus e_gw1.36.41.1_Physcomitrella e_gw1.410.10.1_Physcomitrella e_gw1.43.91.1_Physcomitrella e_gw1.43.93.1_Physcomitrella e_gw1.5.74.1_Physcomitrella e_gw1.500.3.1_Physcomitrella e_gw2.2.235.1_Takifugu est…
351	AT3G07270.1_Arabidopsis AT3G07270.2_Arabidopsis NP_000152.1_Homo NP_001019195.1_Homo NP_001019241.1_Homo NP_001019242.1_Homo NP_011783.1_Yeast NP_220764.1_Rickettsia NP_341904.1_Sulfolobuss NP_390159.1_Bacillus NP_416658.1_Ecoli NP_559402.1_Pyrobaculum SPAC17A5.13_Yeast XP_001184004.1_Strongylocentrotus XP_001187557.1_Strongylocentrotus XP_785348.1_Strongylocentrotus XP_788725.2_Strongylocentrotu…
352	AT3G24090.1_Arabidopsis NP_002047.1_Homo NP_005101.1_Homo NP_012818.1_Yeast NP_013801.1_Yeast NP_013802.1_Yeast NP_341920.1_Sulfolobuss NP_342715.1_Sulfolobuss NP_388059.1_Bacillus NP_388071.1_Bacillus NP_391141.1_Bacillus NP_417830.4_Ecoli NP_418185.1_Ecoli NP_560437.1_Pyrobaculum NP_617916.1_Methano SPBC12C2.11_Yeast XP_001199132.1_Strongylocentrotus XP_001202039.1_Strongylocentrotus e_gw2.126.…
353	AT3G29320.1_Arabidopsis AT3G46970.1_Arabidopsis Chlre2_kg.scaffold_50000042_Chlamydomonas NP_002853.2_Homo NP_002854.3_Homo NP_005600.1_Homo NP_015486.1_Yeast NP_390972.1_Bacillus NP_417886.1_Ecoli XP_001198797.1_Strongylocentrotus XP_001200124.1_Strongylocentrotus XP_784824.2_Strongylocentrotus YP_026218.1_Ecoli e_gw1.86.80.1_Physcomitrella e_gw2.246.81.1_Takifugu e_gw2.458.17.1_Takifugu estExt_…
354	AT3G61080.1_Arabidopsis NP_071441.1_Homo NP_078895.2_Homo NP_416239.1_Ecoli XP_001182548.1_Strongylocentrotus XP_001183846.1_Strongylocentrotus XP_001183892.1_Strongylocentrotus XP_001194935.1_Strongylocentrotus XP_001194977.1_Strongylocentrotus XP_001195016.1_Strongylocentrotus XP_001195101.1_Strongylocentrotus XP_001195137.1_Strongylocentrotus XP_001195719.1_Strongylocentrotus XP_786420.2_Stron…
355	AT5G22100.1_Arabidopsis NP_003720.1_Homo NP_005763.3_Homo NP_014633.1_Yeast NP_343796.1_Sulfolobuss NP_560847.1_Pyrobaculum NP_619491.1_Methano SPAC12G12.06c_Yeast XP_001194123.1_Strongylocentrotus XP_001195592.1_Strongylocentrotus XP_001195634.1_Strongylocentrotus XP_001199626.1_Strongylocentrotus XP_001202245.1_Strongylocentrotus XP_001203591.1_Strongylocentrotus XP_796999.2_Strongylocentrotus …
356	AT1G01910.1_Arabidopsis AT1G01910.2_Arabidopsis AT1G01910.3_Arabidopsis AT1G01910.4_Arabidopsis AT1G01910.5_Arabidopsis AT3G10350.1_Arabidopsis AT5G60730.1_Arabidopsis NP_004308.2_Homo NP_010183.1_Yeast NP_559296.1_Pyrobaculum SPAC1142.06_Yeast XP_001184295.1_Strongylocentrotus XP_796894.1_Strongylocentrotus e_gw1.71.139.1_Physcomitrella estExt_Genewise1.C_340300_Physcomitrella estExt_fgenesh1_pg…
357	AT1G04480.1_Arabidopsis AT2G33370.1_Arabidopsis AT3G04400.1_Arabidopsis NP_000969.1_Homo NP_009466.1_Yeast NP_011042.1_Yeast NP_342219.1_Sulfolobuss NP_560517.1_Pyrobaculum NP_616027.1_Methano SPAC3G9.03_Yeast SPCC1322.11_Yeast XP_001180045.1_Strongylocentrotus XP_796947.2_Strongylocentrotus acegs_kg.scaffold_40000025_Chlamydomonas e_gw1.62.90.1_Physcomitrella estExt_Genewise1.C_1140068_Physcomit…
358	AT1G09280.1_Arabidopsis AT1G17850.1_Arabidopsis AT2G40760.1_Arabidopsis NP_011915.1_Yeast NP_013949.1_Yeast NP_014923.1_Yeast NP_220517.1_Rickettsia NP_388115.1_Bacillus NP_415573.1_Ecoli NP_543012.1_Homo NP_640339.4_Homo SPAC22A12.06c_Yeast XP_001177794.1_Strongylocentrotus XP_793430.1_Strongylocentrotus e_gw1.297.11.1_Physcomitrella e_gw1.383.4.1_Physcomitrella e_gw2.242.84.1_Takifugu e_gw2.336…
359	AT1G13950.1_Arabidopsis AT1G26630.1_Arabidopsis AT1G26630.2_Arabidopsis AT1G69410.1_Arabidopsis NP_001093162.1_Homo NP_001961.1_Homo NP_010880.1_Yeast NP_012581.1_Yeast NP_065123.1_Homo NP_342454.1_Sulfolobuss NP_560668.1_Pyrobaculum NP_618856.1_Methano SPAC26H5.10c_Yeast SPBC336.10c_Yeast XP_001178568.1_Strongylocentrotus XP_001724624.1_Homo XP_785877.1_Strongylocentrotus e_gw1.462.23.1_Physcomi…
360	AT1G20575.1_Arabidopsis NP_003850.1_Homo NP_015509.1_Yeast NP_344544.1_Sulfolobuss NP_388740.1_Bacillus NP_389172.1_Bacillus NP_389222.1_Bacillus NP_416757.1_Ecoli NP_416852.1_Ecoli NP_558610.1_Pyrobaculum NP_558612.1_Pyrobaculum NP_559378.1_Pyrobaculum NP_616125.1_Methano NP_616128.1_Methano SPAC31G5.16c_Yeast XP_001179539.1_Strongylocentrotus XP_793909.1_Strongylocentrotus e_gw1.102.44.1_Physco…
361	AT1G22840.1_Arabidopsis AT1G22840.2_Arabidopsis AT4G10040.1_Arabidopsis NP_010875.1_Yeast NP_012582.1_Yeast NP_061820.1_Homo NP_220638.1_Rickettsia SPCC191.07_Yeast XP_001178261.1_Strongylocentrotus XP_001178742.1_Strongylocentrotus XP_001178813.1_Strongylocentrotus XP_779928.1_Strongylocentrotus XP_780847.1_Strongylocentrotus XP_787895.2_Strongylocentrotus e_gw1.92.35.1_Physcomitrella e_gw2.100.…
362	AT1G23190.1_Arabidopsis AT1G70730.1_Arabidopsis AT5G51820.1_Arabidopsis NP_002624.2_Homo NP_012795.1_Yeast NP_013823.1_Yeast NP_068800.2_Homo NP_415214.1_Ecoli SPBC32F12.10_Yeast XP_001177674.1_Strongylocentrotus XP_001180751.1_Strongylocentrotus XP_001714562.1_Homo XP_001722625.1_Homo XP_780584.2_Strongylocentrotus e_gw2.11.279.1_Takifugu e_gw2.451.11.1_Takifugu estExt_Genewise2.C_550060_Takifug…
363	AT1G23360.1_Arabidopsis AT1G23360.2_Arabidopsis AT1G23360.3_Arabidopsis AT5G57300.1_Arabidopsis AT5G57300.2_Arabidopsis NP_013597.1_Yeast NP_115690.3_Homo NP_221041.1_Rickettsia NP_390156.1_Bacillus NP_617314.1_Methano NP_618530.1_Methano SPCC4G3.04c_Yeast XP_001181903.1_Strongylocentrotus XP_001188810.1_Strongylocentrotus XP_785165.2_Strongylocentrotus XP_790868.2_Strongylocentrotus YP_026269.1_…
364	AT1G32470.1_Arabidopsis AT2G35120.1_Arabidopsis AT2G35370.1_Arabidopsis FER_chlre3.3.26.2.91_Chlamydomonas NP_004474.2_Homo NP_009355.2_Yeast NP_342412.1_Sulfolobuss NP_342534.1_Sulfolobuss NP_342572.1_Sulfolobuss NP_391159.1_Bacillus NP_417380.1_Ecoli SPBP19A11.01_Yeast XP_001134369.1_Homo XP_001178114.1_Strongylocentrotus XP_001721116.1_Homo XP_781990.1_Strongylocentrotus XP_950829.1_Homo e_gw2…
365	AT1G32990.1_Arabidopsis AT4G35490.1_Arabidopsis AT5G51610.1_Arabidopsis MAY_161549_Chlamydomonas NP_014214.1_Yeast NP_057134.1_Homo NP_220527.1_Rickettsia NP_387983.1_Bacillus NP_418410.1_Ecoli NP_560492.1_Pyrobaculum NP_619138.1_Methano NP_733934.1_Homo NP_733935.1_Homo SPAC1486.07c_Yeast XP_001177254.1_Strongylocentrotus XP_786047.1_Strongylocentrotus e_gw1.141.87.1_Physcomitrella e_gw1.204.39.…
366	AT1G36240.1_Arabidopsis AT1G77940.1_Arabidopsis AT3G18740.1_Arabidopsis NP_000980.1_Homo NP_011485.1_Yeast NP_341774.1_Sulfolobuss NP_558755.1_Pyrobaculum NP_616200.1_Methano SPAC1250.05_Yeast SPAC9G1.03c_Yeast XP_001177043.1_Strongylocentrotus XP_001717229.1_Homo XP_001717995.1_Homo XP_001719627.1_Homo XP_783150.1_Strongylocentrotus e_gw1.106.103.1_Physcomitrella estExt_Genewise1.C_130298_Physco…
367	AT1G69340.1_Arabidopsis AT2G40600.1_Arabidopsis NP_001028259.1_Homo NP_054786.2_Homo NP_060156.1_Homo NP_415563.1_Ecoli NP_542407.2_Homo NP_616547.1_Methano XP_001186532.1_Strongylocentrotus XP_781187.2_Strongylocentrotus XP_784605.2_Strongylocentrotus XP_792217.2_Strongylocentrotus e_gw1.37.36.1_Physcomitrella e_gw2.394.5.1_Takifugu e_gwH.56.65.1_Chlamydomonas e_gwW.50.69.1_Chlamydomonas estExt_…
368	AT2G20420.1_Arabidopsis NP_003839.2_Homo NP_003841.1_Homo NP_011760.1_Yeast NP_220814.1_Rickettsia NP_343829.1_Sulfolobuss NP_389491.1_Bacillus NP_415256.1_Ecoli NP_559921.1_Pyrobaculum SPCC1620.08_Yeast XP_001177158.1_Strongylocentrotus XP_001185699.1_Strongylocentrotus XP_001203128.1_Strongylocentrotus XP_001718077.1_Homo XP_208658.5_Homo XP_786521.1_Strongylocentrotus XP_786753.1_Strongylocent…
369	AT2G21790.1_Arabidopsis NP_001024.1_Homo NP_010993.1_Yeast NP_012198.1_Yeast NP_220889.1_Rickettsia NP_342419.1_Sulfolobuss NP_389620.1_Bacillus NP_389888.2_Bacillus NP_416737.1_Ecoli NP_417161.1_Ecoli NP_560530.1_Pyrobaculum NP_616593.1_Methano SPAC1F7.05_Yeast XP_001177269.1_Strongylocentrotus XP_780425.1_Strongylocentrotus e_gw1.266.58.1_Physcomitrella e_gw1.275.65.1_Physcomitrella e_gw2.6.585…
370	AT2G24580.1_Arabidopsis Chlre2_kg.scaffold_56000055_Chlamydomonas NP_057602.2_Homo NP_415577.1_Ecoli XP_001185055.1_Strongylocentrotus XP_001186908.1_Strongylocentrotus XP_001186995.1_Strongylocentrotus XP_001187818.1_Strongylocentrotus XP_001189607.1_Strongylocentrotus XP_001191641.1_Strongylocentrotus XP_001196068.1_Strongylocentrotus XP_001198593.1_Strongylocentrotus XP_780893.1_Strongylocentr…
371	AT3G02320.1_Arabidopsis AT3G56330.1_Arabidopsis AT5G15810.1_Arabidopsis NP_010405.1_Yeast NP_060192.1_Homo NP_112196.2_Homo NP_342429.1_Sulfolobuss NP_559432.1_Pyrobaculum NP_616389.1_Methano SPBC25D12.05_Yeast XP_001177442.1_Strongylocentrotus XP_001178517.1_Strongylocentrotus XP_001183953.1_Strongylocentrotus XP_001203236.1_Strongylocentrotus XP_790648.2_Strongylocentrotus XP_796695.2_Strongylo…
372	AT3G04820.1_Arabidopsis NP_001092084.1_Homo NP_001092085.1_Homo NP_014886.1_Yeast NP_061915.2_Homo NP_112582.3_Homo NP_341730.1_Sulfolobuss NP_417225.1_Ecoli NP_560515.1_Pyrobaculum NP_618162.1_Methano SPBC1A4.09_Yeast XP_001183395.1_Strongylocentrotus XP_001183663.1_Strongylocentrotus XP_001184215.1_Strongylocentrotus XP_001194429.1_Strongylocentrotus XP_001195788.1_Strongylocentrotus XP_0011985…
373	AT3G06580.1_Arabidopsis AT3G10700.1_Arabidopsis NP_000145.1_Homo NP_001001556.1_Homo NP_002035.1_Homo NP_009576.1_Yeast NP_010292.1_Yeast NP_391699.1_Bacillus NP_415278.1_Ecoli NP_559128.1_Pyrobaculum SPBPB2B2.13_Yeast XP_001183919.1_Strongylocentrotus XP_001187174.1_Strongylocentrotus XP_001201979.1_Strongylocentrotus XP_796432.2_Strongylocentrotus XP_798037.2_Strongylocentrotus XP_798116.2_Stro…
374	AT3G11710.1_Arabidopsis AT3G13490.1_Arabidopsis NP_005539.1_Homo NP_010322.1_Yeast NP_014326.1_Yeast NP_341658.1_Sulfolobuss NP_387963.1_Bacillus NP_417366.1_Ecoli NP_418553.1_Ecoli NP_418579.2_Ecoli NP_559586.1_Pyrobaculum NP_615720.1_Methano SPBC17G9.03c_Yeast SPCC18.08_Yeast XP_001180301.1_Strongylocentrotus XP_793463.2_Strongylocentrotus e_gw1.143.92.1_Physcomitrella e_gwW.12.13.1_Chlamydomon…
375	AT3G23580.1_Arabidopsis AT3G27060.1_Arabidopsis Chlre2_kg.scaffold_11000166_Chlamydomonas NP_001025.1_Homo NP_011696.1_Yeast NP_012508.1_Yeast NP_056528.2_Homo NP_220888.1_Rickettsia SPBC25D12.04_Yeast XP_001179668.1_Strongylocentrotus XP_001199509.1_Strongylocentrotus XP_001203692.1_Strongylocentrotus XP_780110.1_Strongylocentrotus XP_798682.2_Strongylocentrotus e_gw1.103.71.1_Physcomitrella e_g…
376	AT3G49830.1_Arabidopsis AT5G22330.1_Arabidopsis AT5G67630.1_Arabidopsis NP_003698.1_Homo NP_006657.1_Homo NP_010476.1_Yeast NP_015089.1_Yeast NP_343800.1_Sulfolobuss NP_559478.1_Pyrobaculum SPAPB8E5.09_Yeast SPBC83.08_Yeast XP_001178473.1_Strongylocentrotus XP_001184189.1_Strongylocentrotus XP_782589.1_Strongylocentrotus XP_792511.2_Strongylocentrotus e_gw2.190.137.1_Takifugu estExt_fgenesh1_pg.C…
377	AT3G59630.1_Arabidopsis AT5G62030.1_Arabidopsis NP_001034678.1_Homo NP_001374.3_Homo NP_001375.2_Homo NP_012163.1_Yeast NP_012730.1_Yeast NP_341843.1_Sulfolobuss NP_560415.1_Pyrobaculum NP_615678.1_Methano SPBC17D1.02_Yeast SPBC3B8.05_Yeast XP_001181978.1_Strongylocentrotus XP_001184712.1_Strongylocentrotus XP_786110.2_Strongylocentrotus XP_795120.2_Strongylocentrotus e_gw1.35.106.1_Physcomitrell…
379	AT4G34030.1_Arabidopsis NP_000523.2_Homo NP_071415.1_Homo NP_220986.1_Rickettsia NP_343812.1_Sulfolobuss NP_389703.1_Bacillus NP_390272.1_Bacillus XP_001176702.1_Strongylocentrotus XP_001190012.1_Strongylocentrotus XP_001201046.1_Strongylocentrotus XP_001201408.1_Strongylocentrotus XP_001201464.1_Strongylocentrotus XP_780085.2_Strongylocentrotus XP_784403.2_Strongylocentrotus XP_789725.2_Strongyl…
380	NP_001007099.1_Homo NP_001007100.1_Homo NP_001007101.1_Homo NP_001007251.1_Homo NP_002970.2_Homo NP_342063.1_Sulfolobuss NP_343455.1_Sulfolobuss NP_343456.1_Sulfolobuss NP_343851.1_Sulfolobuss NP_343955.1_Sulfolobuss NP_344020.1_Sulfolobuss NP_344190.1_Sulfolobuss NP_344426.1_Sulfolobuss NP_559263.1_Pyrobaculum NP_559828.1_Pyrobaculum NP_560036.1_Pyrobaculum NP_560048.1_Pyrobaculum NP_560049.1_Py…
381	AT1G22940.1_Arabidopsis NP_014586.1_Yeast NP_015065.1_Yeast NP_015446.1_Yeast NP_341579.1_Sulfolobuss NP_341614.1_Sulfolobuss NP_343586.1_Sulfolobuss NP_343750.1_Sulfolobuss NP_389048.1_Bacillus NP_389053.1_Bacillus NP_391681.1_Bacillus NP_391708.1_Bacillus NP_416606.1_Ecoli NP_418421.1_Ecoli NP_560080.1_Pyrobaculum NP_617621.1_Methano NP_618088.1_Methano SPBP8B7.17c_Yeast SPBP8B7.18c_Yeast SPCC1…
382	AT1G27450.1_Arabidopsis AT1G27450.2_Arabidopsis AT1G80050.1_Arabidopsis AT4G12440.1_Arabidopsis AT4G12440.2_Arabidopsis AT4G22570.1_Arabidopsis AT5G11160.1_Arabidopsis Chlre2_kg.scaffold_13000122_Chlamydomonas NP_000476.1_Homo NP_001025189.1_Homo NP_010729.1_Yeast NP_013690.1_Yeast NP_390639.1_Bacillus NP_415002.1_Ecoli SPAC23A1.03_Yeast XP_001202862.1_Strongylocentrotus XP_788872.1_Strongylocent…
383	AT1G31160.1_Arabidopsis AT3G56490.1_Arabidopsis NP_005331.1_Homo NP_115982.1_Homo NP_220700.1_Rickettsia NP_415621.3_Ecoli XP_001126674.1_Homo XP_001175580.1_Strongylocentrotus XP_001175720.1_Strongylocentrotus XP_001177228.1_Strongylocentrotus XP_001193012.1_Strongylocentrotus XP_001718790.1_Homo XP_001724884.1_Homo XP_001726765.1_Homo XP_780695.1_Strongylocentrotus XP_784457.2_Strongylocentrotu…
384	AT1G33700.1_Arabidopsis AT1G33700.2_Arabidopsis AT3G24180.1_Arabidopsis AT3G24180.2_Arabidopsis AT4G10060.1_Arabidopsis AT5G49900.1_Arabidopsis NP_065995.1_Homo NP_342799.1_Sulfolobuss NP_343351.1_Sulfolobuss NP_344002.1_Sulfolobuss NP_344351.1_Sulfolobuss XP_001196062.1_Strongylocentrotus XP_001197255.1_Strongylocentrotus XP_001197295.1_Strongylocentrotus XP_001200431.1_Strongylocentrotus XP_001…
385	AT1G44318.1_Arabidopsis AT1G69740.1_Arabidopsis AT1G69740.2_Arabidopsis NP_000022.2_Homo NP_001003945.1_Homo NP_011475.1_Yeast NP_220912.1_Rickettsia NP_341737.1_Sulfolobuss NP_390691.1_Bacillus NP_414903.4_Ecoli NP_558695.1_Pyrobaculum NP_615542.1_Methano SPAC1805.06c_Yeast XP_001192204.1_Strongylocentrotus XP_001193357.1_Strongylocentrotus XP_782371.1_Strongylocentrotus XP_793743.2_Strongylocen…
386	AT1G44790.1_Arabidopsis AT4G31290.1_Arabidopsis AT5G26220.1_Arabidopsis Chlre2_kg.scaffold_4000120_Chlamydomonas NP_001008708.1_Homo NP_011090.1_Yeast NP_077016.1_Homo NP_415736.2_Ecoli SPBC31F10.03_Yeast XP_001178155.1_Strongylocentrotus XP_001193240.1_Strongylocentrotus XP_781155.2_Strongylocentrotus XP_789618.2_Strongylocentrotus e_gw1.47.137.1_Physcomitrella e_gw1.56.64.1_Physcomitrella e_gw2…
387	AT1G55805.1_Arabidopsis AT1G67810.1_Arabidopsis AT4G26500.1_Arabidopsis AT5G50210.1_Arabidopsis NP_057158.1_Homo NP_075206.1_Yeast NP_414969.4_Ecoli NP_416194.1_Ecoli NP_417291.1_Ecoli SPBC16E9.06c_Yeast e_gw1.20.29.1_Physcomitrella e_gw1.71.25.1_Physcomitrella e_gw2.170.106.1_Takifugu e_gwW.12.98.1_Chlamydomonas e_gwW.3.208.1_Chlamydomonas estExt_fgenesh2_pg.C_120044_Chlamydomonas fgenesh1_pg.sc…
388	AT2G36160.1_Arabidopsis AT3G11510.1_Arabidopsis AT3G52580.1_Arabidopsis NP_001020241.1_Homo NP_001020242.1_Homo NP_005608.1_Homo NP_009960.2_Yeast NP_012344.1_Yeast NP_341644.1_Sulfolobuss NP_560548.1_Pyrobaculum NP_616054.1_Methano SPAC3H5.05c_Yeast SPBC18H10.13_Yeast XP_001178816.1_Strongylocentrotus XP_001720107.1_Homo XP_780390.1_Strongylocentrotus XP_935199.1_Homo XP_947805.1_Homo estExt_Gen…
389	AT2G41460.1_Arabidopsis AT2G41460.2_Arabidopsis AT3G48425.1_Arabidopsis Chlre2_kg.scaffold_9000095_Chlamydomonas NP_001632.2_Homo NP_220645.1_Rickettsia NP_221037.1_Rickettsia NP_343662.1_Sulfolobuss NP_391968.1_Bacillus NP_416263.1_Ecoli NP_542379.1_Homo NP_542380.1_Homo NP_616998.1_Methano XP_001179801.1_Strongylocentrotus XP_001187208.1_Strongylocentrotus XP_789515.2_Strongylocentrotus e_gw1.1…
390	AT3G03010.1_Arabidopsis AT3G03010.2_Arabidopsis AT4G32900.1_Arabidopsis AT4G32900.2_Arabidopsis AT5G16870.1_Arabidopsis NP_009496.1_Yeast NP_057161.1_Homo NP_341731.1_Sulfolobuss NP_558787.1_Pyrobaculum NP_618160.1_Methano SPAC19A8.14_Yeast XP_001176790.1_Strongylocentrotus XP_001197749.1_Strongylocentrotus XP_780704.1_Strongylocentrotus XP_787702.1_Strongylocentrotus e_gw2.99.95.1_Takifugu e_gwH…
391	AT3G07920.1_Arabidopsis AT5G01940.1_Arabidopsis AT5G20920.1_Arabidopsis AT5G20920.2_Arabidopsis AT5G20920.3_Arabidopsis NP_003899.2_Homo NP_015087.1_Yeast NP_343739.1_Sulfolobuss NP_559261.1_Pyrobaculum NP_615155.1_Methano SPAC32A11.04c_Yeast XP_001194578.1_Strongylocentrotus XP_001202202.1_Strongylocentrotus XP_783944.2_Strongylocentrotus XP_795177.2_Strongylocentrotus estExt_Genewise1.C_930123_…
392	AT3G09680.1_Arabidopsis AT5G02960.1_Arabidopsis NP_001016.1_Homo NP_011633.1_Yeast NP_015457.1_Yeast NP_341772.1_Sulfolobuss NP_558757.1_Pyrobaculum NP_616198.1_Methano OVA_estExt_GenewiseW_1.C_110161_Chlamydomonas SPAC23C11.02c_Yeast SPBP4H10.13_Yeast XP_001182865.1_Strongylocentrotus XP_001715359.1_Homo XP_001716528.1_Homo XP_795223.2_Strongylocentrotus XP_944780.2_Homo estExt_Genewise1.C_61016…
393	AT3G15140.1_Arabidopsis NP_076971.1_Homo NP_391025.1_Bacillus NP_542394.1_Homo NP_699163.2_Homo SPBC30B4.08_Yeast XP_001175832.1_Strongylocentrotus XP_001186993.1_Strongylocentrotus XP_001187567.1_Strongylocentrotus XP_001188209.1_Strongylocentrotus XP_001192090.1_Strongylocentrotus XP_001192607.1_Strongylocentrotus XP_001201256.1_Strongylocentrotus XP_781221.2_Strongylocentrotus XP_790825.2_Stro…
394	AT4G19880.1_Arabidopsis AT4G19880.2_Arabidopsis AT4G19880.3_Arabidopsis AT5G44000.1_Arabidopsis AT5G44990.1_Arabidopsis AT5G44990.2_Arabidopsis AT5G44990.3_Arabidopsis AT5G45020.1_Arabidopsis NP_011670.1_Yeast NP_013002.1_Yeast NP_013977.1_Yeast NP_417573.1_Ecoli SPCC1281.07c_Yeast XP_001176565.1_Strongylocentrotus XP_001196725.1_Strongylocentrotus XP_781782.1_Strongylocentrotus XP_788198.2_Stron…
395	AT5G15200.1_Arabidopsis AT5G15200.2_Arabidopsis AT5G39850.1_Arabidopsis MAY_e_gwW.77.18.1_Chlamydomonas NP_001004.2_Homo NP_009748.1_Yeast NP_015244.1_Yeast NP_341645.1_Sulfolobuss NP_560476.1_Pyrobaculum NP_616053.1_Methano SPAC24H6.07_Yeast SPBC29A3.12_Yeast XP_001177022.1_Strongylocentrotus XP_791000.2_Strongylocentrotus estExt_Genewise1.C_140020_Physcomitrella estExt_Genewise1.C_910107_Physco…
396	AT5G41360.1_Arabidopsis AT5G41370.1_Arabidopsis NP_000113.1_Homo NP_012123.1_Yeast NP_342006.1_Sulfolobuss NP_342443.1_Sulfolobuss NP_343278.1_Sulfolobuss NP_559418.1_Pyrobaculum NP_560015.1_Pyrobaculum NP_617309.1_Methano SPAC17A5.06_Yeast XP_001180837.1_Strongylocentrotus XP_001183762.1_Strongylocentrotus XP_001191738.1_Strongylocentrotus XP_001193965.1_Strongylocentrotus XP_001196556.1_Strongy…
397	AT1G08250.1_Arabidopsis AT1G11790.1_Arabidopsis AT1G11790.2_Arabidopsis AT2G27820.1_Arabidopsis AT3G07630.1_Arabidopsis AT3G07630.2_Arabidopsis AT3G44720.1_Arabidopsis AT5G22630.1_Arabidopsis MHS_Chlre2_kg.scaffold_3000249_Chlamydomonas NP_014083.2_Yeast NP_341796.1_Sulfolobuss NP_390668.1_Bacillus NP_417090.1_Ecoli NP_558923.1_Pyrobaculum NP_618043.1_Methano SPBC30D10.16_Yeast e_gw1.17.105.1_Phy…
398	AT1G29310.1_Arabidopsis AT1G78720.1_Arabidopsis AT2G34250.1_Arabidopsis AT2G34250.2_Arabidopsis NP_009842.1_Yeast NP_013482.1_Yeast NP_037468.1_Homo NP_060614.2_Homo NP_342206.1_Sulfolobuss NP_560730.1_Pyrobaculum NP_616040.1_Methano SPBC19G7.17_Yeast SPBC354.02c_Yeast XP_001177530.1_Strongylocentrotus XP_802085.1_Strongylocentrotus estExt_Genewise1.C_1140040_Physcomitrella estExt_Genewise1.C_323…
399	AT1G52160.1_Arabidopsis AT3G16260.1_Arabidopsis Chlre2_kg.scaffold_42000089_Chlamydomonas NP_013005.1_Yeast NP_060597.4_Homo NP_341581.1_Sulfolobuss NP_388905.1_Bacillus NP_560627.1_Pyrobaculum NP_617282.1_Methano SPAC1D4.10_Yeast SPBC3D6.03c_Yeast XP_001184011.1_Strongylocentrotus XP_001191861.1_Strongylocentrotus XP_783904.2_Strongylocentrotus XP_799331.2_Strongylocentrotus e_gw2.359.2.1_Takifu…
400	AT1G72550.1_Arabidopsis AT1G72550.2_Arabidopsis NP_005678.3_Homo NP_013161.1_Yeast NP_065761.1_Homo NP_341667.1_Sulfolobuss NP_559461.1_Pyrobaculum NP_616879.1_Methano SPAC23A1.12c_Yeast XP_001181350.1_Strongylocentrotus XP_001185913.1_Strongylocentrotus XP_001198641.1_Strongylocentrotus XP_780852.2_Strongylocentrotus XP_797353.2_Strongylocentrotus au.g5136_t1_Chlamydomonas e_gw1.20.201.1_Physcom…
401	AT2G18040.1_Arabidopsis NP_001076585.1_Homo NP_005032.2_Homo NP_006212.1_Homo NP_012551.2_Yeast NP_220947.1_Rickettsia NP_388876.1_Bacillus SPCC16C4.03_Yeast XP_001189684.1_Strongylocentrotus XP_788025.1_Strongylocentrotus e_gw2.11.186.1_Takifugu e_gw2.11.192.1_Takifugu e_gw2.40.155.1_Takifugu estExt_Genewise2.C_2480099_Takifugu estExt_fgenesh1_pg.C_280053_Chlamydomonas estExt_fgenesh1_pg.C_32001…
402	AT2G28450.1_Arabidopsis AT3G21300.1_Arabidopsis NP_012982.2_Yeast NP_073564.3_Homo NP_079193.2_Homo NP_388555.1_Bacillus NP_388683.1_Bacillus NP_415380.1_Ecoli NP_417265.1_Ecoli NP_418400.1_Ecoli NP_892029.2_Homo SPAC4G8.07c_Yeast e_gw1.145.11.1_Physcomitrella e_gw2.7.213.1_Takifugu e_gwH.1.613.1_Chlamydomonas e_gwW.5.101.1_Chlamydomonas estExt_Genewise1.C_880019_Physcomitrella estExt_Genewise2.C…
403	AT2G30390.1_Arabidopsis AT5G26030.1_Arabidopsis AT5G26030.2_Arabidopsis NP_000131.2_Homo NP_001012533.1_Homo NP_014819.1_Yeast NP_221230.1_Rickettsia NP_388894.1_Bacillus NP_415008.1_Ecoli SPCC320.09_Yeast XP_001179489.1_Strongylocentrotus XP_001181474.1_Strongylocentrotus XP_787119.2_Strongylocentrotus XP_787759.2_Strongylocentrotus e_gw1.364.33.1_Physcomitrella e_gw1.38.233.1_Physcomitrella e_g…
404	AT2G37270.1_Arabidopsis AT2G37270.2_Arabidopsis AT3G11940.1_Arabidopsis AT3G11940.2_Arabidopsis NP_001000.2_Homo NP_012657.1_Yeast NP_341770.1_Sulfolobuss NP_558806.1_Pyrobaculum NP_616197.1_Methano SPAC328.10c_Yeast SPAC8C9.08_Yeast XP_001180311.1_Strongylocentrotus XP_797272.1_Strongylocentrotus e_gw2.399.9.1_Takifugu estExt_Genewise1.C_1140156_Physcomitrella estExt_fgenesh1_pm.C_1140030_Physco…
405	AT2G39630.1_Arabidopsis AT2G39630.2_Arabidopsis NP_015097.1_Yeast NP_037470.1_Homo NP_056142.1_Homo NP_618739.1_Methano NP_618945.1_Methano SPBC56F2.10c_Yeast XP_001178546.1_Strongylocentrotus XP_001188500.1_Strongylocentrotus XP_001191728.1_Strongylocentrotus XP_001199078.1_Strongylocentrotus XP_001200082.1_Strongylocentrotus XP_783437.2_Strongylocentrotus XP_798974.2_Strongylocentrotus e_gw1.14…
406	AT2G43760.1_Arabidopsis AT2G43760.2_Arabidopsis AT2G43760.3_Arabidopsis NP_004522.1_Homo NP_343751.1_Sulfolobuss NP_389313.1_Bacillus NP_415306.1_Ecoli NP_558800.1_Pyrobaculum NP_616901.1_Methano NP_789776.1_Homo XP_001189416.1_Strongylocentrotus XP_001189459.1_Strongylocentrotus XP_001195770.1_Strongylocentrotus XP_001200541.1_Strongylocentrotus XP_001202021.1_Strongylocentrotus XP_783474.2_Stro…
407	AT2G47830.1_Arabidopsis AT2G47830.2_Arabidopsis NP_013902.1_Yeast NP_015100.1_Yeast NP_221181.1_Rickettsia NP_388335.1_Bacillus NP_388428.1_Bacillus NP_388513.1_Bacillus NP_418350.1_Ecoli NP_558687.1_Pyrobaculum NP_615513.1_Methano NP_615581.1_Methano NP_615764.1_Methano NP_617005.1_Methano NP_618255.1_Methano NP_618875.1_Methano NP_619256.1_Methano SPCC1020.03_Yeast estExt_Genewise1.C_2550020_Ph…
408	AT3G09630.1_Arabidopsis AT3G09630.2_Arabidopsis AT5G02870.1_Arabidopsis AT5G02870.2_Arabidopsis MAY_e_gwH.23.50.1_Chlamydomonas NP_000959.2_Homo NP_009587.1_Yeast NP_010295.1_Yeast NP_342227.1_Sulfolobuss NP_559669.1_Pyrobaculum NP_616018.1_Methano SPBC1711.06_Yeast SPBP8B7.03c_Yeast XP_001190853.1_Strongylocentrotus XP_783473.1_Strongylocentrotus estExt_Genewise2.C_20781_Takifugu estExt_fgenesh1…
409	AT3G22740.1_Arabidopsis AT3G25900.1_Arabidopsis AT3G25900.2_Arabidopsis AT3G63250.1_Arabidopsis AT3G63250.2_Arabidopsis NP_013038.1_Yeast NP_014054.1_Yeast NP_015050.1_Yeast NP_388123.1_Bacillus NP_414795.1_Ecoli SPAC57A7.07c_Yeast XP_001178490.1_Strongylocentrotus XP_001180979.1_Strongylocentrotus XP_001183148.1_Strongylocentrotus XP_792762.2_Strongylocentrotus au.g752_t1_Chlamydomonas e_gw1.73.…
410	AT3G27380.1_Arabidopsis AT3G27380.2_Arabidopsis AT5G40650.1_Arabidopsis AT5G65165.1_Arabidopsis Chlre2_kg.scaffold_3000204_Chlamydomonas NP_002991.2_Homo NP_013059.1_Yeast NP_220438.1_Rickettsia NP_343720.1_Sulfolobuss NP_390721.1_Bacillus NP_415252.1_Ecoli NP_418577.1_Ecoli NP_558792.1_Pyrobaculum NP_560187.1_Pyrobaculum SPAC140.01_Yeast XP_001176257.1_Strongylocentrotus XP_794003.1_Strongylocen…
411	AT3G54470.1_Arabidopsis NP_000364.1_Homo NP_010893.1_Yeast NP_013601.1_Yeast NP_013998.1_Yeast NP_342136.1_Sulfolobuss NP_389439.1_Bacillus NP_418099.1_Ecoli NP_560616.1_Pyrobaculum NP_615677.1_Methano NP_618197.1_Methano SPBC725.15_Yeast SPCC330.05c_Yeast XP_001193041.1_Strongylocentrotus XP_785560.2_Strongylocentrotus e_gwW.1.91.1_Chlamydomonas estExt_GW.C_830023_Takifugu estExt_fgenesh1_kg.C_2…
412	AT3G57150.1_Arabidopsis AT5G14460.1_Arabidopsis NP_001354.1_Homo NP_013276.1_Yeast NP_341930.2_Sulfolobuss NP_341931.1_Sulfolobuss NP_389548.1_Bacillus NP_417635.1_Ecoli NP_558900.1_Pyrobaculum NP_616049.1_Methano SPAC29A4.04c_Yeast XP_001187533.1_Strongylocentrotus XP_001190991.1_Strongylocentrotus XP_786768.1_Strongylocentrotus XP_789483.2_Strongylocentrotus XP_799006.2_Strongylocentrotus e_gw2…
413	AT3G57610.1_Arabidopsis NP_001117.2_Homo NP_014179.1_Yeast NP_341793.1_Sulfolobuss NP_391922.1_Bacillus NP_418598.1_Ecoli NP_558988.1_Pyrobaculum NP_616843.1_Methano NP_618986.1_Methano NP_689541.1_Homo NP_954634.1_Homo OVA_acegs_kg.scaffold_18000068_Chlamydomonas SPAC144.03_Yeast XP_001190292.1_Strongylocentrotus XP_787094.2_Strongylocentrotus e_gw2.201.60.1_Takifugu e_gw2.23.315.1_Takifugu e_gw…
414	AT4G08870.1_Arabidopsis AT4G08870.2_Arabidopsis AT4G08900.1_Arabidopsis NP_079034.3_Homo NP_341979.1_Sulfolobuss NP_344052.1_Sulfolobuss NP_391629.1_Bacillus NP_391817.1_Bacillus NP_417412.1_Ecoli NP_559887.1_Pyrobaculum NP_618855.1_Methano SPAC11D3.09_Yeast SPAPB24D3.03_Yeast SPBC8E4.03_Yeast XP_001188052.1_Strongylocentrotus XP_001194633.1_Strongylocentrotus XP_783186.1_Strongylocentrotus XP_79…
415	AT4G26900.1_Arabidopsis NP_009807.1_Yeast NP_342116.1_Sulfolobuss NP_342118.1_Sulfolobuss NP_342121.1_Sulfolobuss NP_391367.1_Bacillus NP_391368.1_Bacillus NP_391369.1_Bacillus NP_416527.1_Ecoli NP_416528.2_Ecoli NP_416529.1_Ecoli NP_558974.1_Pyrobaculum NP_558998.1_Pyrobaculum NP_559000.1_Pyrobaculum NP_615191.1_Methano NP_615505.1_Methano NP_615866.1_Methano SPBC418.01c_Yeast estExt_Genewise1.C…
416	AT4G33070.1_Arabidopsis AT5G01320.1_Arabidopsis AT5G01330.1_Arabidopsis AT5G54960.1_Arabidopsis NP_010203.1_Yeast NP_010668.1_Yeast NP_011601.1_Yeast NP_013145.1_Yeast NP_013235.1_Yeast NP_615558.1_Methano SPAC13A11.06_Yeast SPAC186.09_Yeast SPAC1F8.07c_Yeast SPAC3G9.11c_Yeast e_gw1.161.20.1_Physcomitrella e_gw1.170.59.1_Physcomitrella e_gw1.25.158.1_Physcomitrella estExt_gwp_1H.C_90230_Chlamydom…
417	AT4G34620.1_Arabidopsis AT5G56940.1_Arabidopsis ATCG00050.1_Arabidopsis MAY_CACW7214.fwd_Chlamydomonas NP_015312.1_Yeast NP_057149.1_Homo NP_221224.1_Rickettsia NP_389481.1_Bacillus NP_417100.1_Ecoli OVA_OVA_estExt_fgenesh2_pg.C_80110_Chlamydomonas SPBC354.06_Yeast XP_001194274.1_Strongylocentrotus XP_001194724.1_Strongylocentrotus XP_782947.1_Strongylocentrotus XP_783412.1_Strongylocentrotus e_g…
418	AT5G08300.1_Arabidopsis AT5G23250.1_Arabidopsis AT5G23250.2_Arabidopsis MHS_estExt_GenewiseH_1.C_190100_Chlamydomonas NP_003840.2_Homo NP_014785.1_Yeast NP_220813.1_Rickettsia NP_343828.1_Sulfolobuss NP_389492.1_Bacillus NP_415257.1_Ecoli NP_559922.1_Pyrobaculum SPAC16E8.17c_Yeast XP_001181612.1_Strongylocentrotus XP_786544.2_Strongylocentrotus e_gw1.277.55.1_Physcomitrella e_gw1.282.29.1_Physcom…
419	AT5G11770.1_Arabidopsis ATCG00430.1_Arabidopsis NP_077718.2_Homo NP_220740.1_Rickettsia NP_342179.1_Sulfolobuss NP_342495.1_Sulfolobuss NP_416790.1_Ecoli NP_416984.1_Ecoli NP_417199.1_Ecoli NP_560360.1_Pyrobaculum NP_616430.1_Methano NP_619235.1_Methano XP_001196585.1_Strongylocentrotus XP_001196650.1_Strongylocentrotus XP_780430.1_Strongylocentrotus XP_794478.2_Strongylocentrotus estExt_fgenesh1…
420	AT5G55130.1_Arabidopsis AT5G55130.2_Arabidopsis NP_011979.1_Yeast NP_055299.1_Homo NP_341847.1_Sulfolobuss NP_389052.1_Bacillus NP_389310.1_Bacillus NP_415347.1_Ecoli NP_418420.4_Ecoli NP_559047.1_Pyrobaculum NP_615228.1_Methano SPAC2G11.10c_Yeast XP_001183380.1_Strongylocentrotus XP_001183425.1_Strongylocentrotus XP_001191595.1_Strongylocentrotus XP_001194589.1_Strongylocentrotus XP_001198281.1_…
421	ATCG00420.1_Arabidopsis ATCG01110.1_Arabidopsis ATMG00510.1_Arabidopsis NP_004541.1_Homo NP_220738.1_Rickettsia NP_341869.1_Sulfolobuss NP_342496.1_Sulfolobuss NP_416789.2_Ecoli NP_416982.1_Ecoli NP_417201.1_Ecoli NP_558717.1_Pyrobaculum NP_559398.1_Pyrobaculum NP_616432.1_Methano NP_619234.1_Methano XP_001187636.1_Strongylocentrotus XP_001203667.1_Strongylocentrotus XP_786922.2_Strongylocentrotu…
422	NP_004034.2_Homo NP_004183.2_Homo NP_014754.1_Yeast NP_221164.1_Rickettsia NP_390683.1_Bacillus NP_415605.2_Ecoli NP_417714.1_Ecoli NP_615708.1_Methano SPAC3G6.03c_Yeast XP_001183203.1_Strongylocentrotus XP_001192433.1_Strongylocentrotus XP_001202997.1_Strongylocentrotus XP_001714591.1_Homo XP_786441.2_Strongylocentrotus e_gw2.182.28.1_Takifugu e_gw2.237.27.1_Takifugu e_gw2.31.5.1_Takifugu e_gwH.…
423	NP_004674.1_Homo NP_344027.1_Sulfolobuss NP_344352.1_Sulfolobuss NP_391200.1_Bacillus NP_690608.1_Homo XP_001178702.1_Strongylocentrotus XP_001182716.1_Strongylocentrotus XP_001183074.1_Strongylocentrotus XP_001183109.1_Strongylocentrotus XP_001184138.1_Strongylocentrotus XP_001186139.1_Strongylocentrotus XP_001186510.1_Strongylocentrotus XP_001192447.1_Strongylocentrotus XP_001200829.1_Strongylo…
424	NP_014107.1_Yeast NP_056494.1_Homo NP_220877.1_Rickettsia NP_631908.1_Homo SPBC11C11.10_Yeast XP_001179609.1_Strongylocentrotus XP_001186132.1_Strongylocentrotus XP_001191229.1_Strongylocentrotus XP_001201653.1_Strongylocentrotus XP_001202029.1_Strongylocentrotus XP_001202269.1_Strongylocentrotus XP_001203094.1_Strongylocentrotus XP_001204331.1_Strongylocentrotus XP_782044.1_Strongylocentrotus XP…
425	AT1G10300.1_Arabidopsis AT1G50920.1_Arabidopsis AT1G80770.1_Arabidopsis AT3G23860.1_Arabidopsis NP_015232.1_Yeast NP_036473.2_Homo NP_342145.1_Sulfolobuss NP_560872.1_Pyrobaculum NP_616326.1_Methano SPBC651.01c_Yeast XP_001182298.1_Strongylocentrotus XP_001186702.1_Strongylocentrotus XP_001191628.1_Strongylocentrotus XP_780424.2_Strongylocentrotus e_gw1.139.22.1_Physcomitrella e_gw2.468.21.1_Taki…
426	AT1G12920.1_Arabidopsis AT3G26618.1_Arabidopsis AT5G47880.1_Arabidopsis AT5G47880.2_Arabidopsis NP_004721.1_Homo NP_009701.1_Yeast NP_343702.1_Sulfolobuss NP_560345.1_Pyrobaculum NP_615016.1_Methano NP_615959.1_Methano SPAC1834.01_Yeast XP_001190316.1_Strongylocentrotus XP_796136.2_Strongylocentrotus e_gw1.329.11.1_Physcomitrella e_gw2.362.3.1_Takifugu estExt_fgenesh1_pg.C_900046_Physcomitrella e…
427	AT1G33290.1_Arabidopsis AT1G33290.2_Arabidopsis AT1G73170.1_Arabidopsis AT1G73170.2_Arabidopsis AT3G10420.1_Arabidopsis AT3G10420.2_Arabidopsis Chlre2_kg.scaffold_12000217_Chlamydomonas Chlre2_kg.scaffold_75000015_Chlamydomonas NP_390323.1_Bacillus XP_001180382.1_Strongylocentrotus XP_001180430.1_Strongylocentrotus XP_784840.2_Strongylocentrotus XP_785121.1_Strongylocentrotus au.g6590_t1_Chlamydo…
428	AT1G63990.1_Arabidopsis AT3G13170.1_Arabidopsis AT5G02820.1_Arabidopsis NP_011841.1_Yeast NP_036576.1_Homo NP_342453.1_Sulfolobuss NP_559855.1_Pyrobaculum NP_616519.1_Methano NP_937998.1_Homo SKA_estExt_fgenesh2_pg.C_190237_Chlamydomonas SPAC17A5.11_Yeast XP_001202309.1_Strongylocentrotus XP_780029.2_Strongylocentrotus e_gw1.14.107.1_Physcomitrella e_gw1.248.60.1_Physcomitrella e_gw1.62.39.1_Phys…
429	AT1G74260.1_Arabidopsis NP_011575.1_Yeast NP_036525.1_Homo NP_342149.1_Sulfolobuss NP_388529.1_Bacillus NP_558458.1_Pyrobaculum NP_616886.1_Methano SPAC6F12.10c_Yeast XP_001175889.1_Strongylocentrotus XP_001194070.1_Strongylocentrotus XP_001195829.1_Strongylocentrotus XP_001196837.1_Strongylocentrotus XP_781955.2_Strongylocentrotus XP_795201.2_Strongylocentrotus YP_026170.1_Ecoli e_gw1.7248.1.1_P…
430	AT1G75330.1_Arabidopsis NP_000522.3_Homo NP_012447.1_Yeast NP_342369.1_Sulfolobuss NP_389007.1_Bacillus NP_414807.1_Ecoli NP_418675.1_Ecoli NP_559680.1_Pyrobaculum NP_618200.1_Methano SPAC4G9.10_Yeast XP_001185259.1_Strongylocentrotus XP_793635.1_Strongylocentrotus YP_026185.1_Ecoli e_gw1.189.37.1_Physcomitrella e_gw2.42.115.1_Takifugu estExt_fgenesh1_pg.C_2130006_Physcomitrella estExt_fgenesh2_p…
431	AT2G04520.1_Arabidopsis AT5G35680.1_Arabidopsis AT5G35680.2_Arabidopsis Chlre2_kg.scaffold_5000275_Chlamydomonas NP_001403.1_Homo NP_004672.2_Homo NP_013987.1_Yeast NP_343736.1_Sulfolobuss SPBC25H2.07_Yeast XP_001196085.1_Strongylocentrotus XP_001200954.1_Strongylocentrotus XP_782735.2_Strongylocentrotus XP_786297.1_Strongylocentrotus XP_792069.2_Strongylocentrotus e_gw1.312.46.1_Physcomitrella e…
432	AT2G05140.1_Arabidopsis AT2G37690.1_Arabidopsis NP_014771.1_Yeast NP_341603.1_Sulfolobuss NP_342537.1_Sulfolobuss NP_342538.1_Sulfolobuss NP_388105.1_Bacillus NP_388524.1_Bacillus NP_388525.1_Bacillus NP_415055.1_Ecoli NP_415056.1_Ecoli NP_416363.1_Ecoli NP_558465.1_Pyrobaculum NP_558476.1_Pyrobaculum NP_616312.1_Methano OVA_acegs_kg.scaffold_11000018_Chlamydomonas SPCC1322.13_Yeast e_gw1.6453.1.…
433	AT2G10550.1_Arabidopsis AT3G18630.1_Arabidopsis NP_003353.1_Homo NP_013691.1_Yeast NP_391676.1_Bacillus NP_417075.1_Ecoli NP_550433.1_Homo SPCC1183.06_Yeast XP_001180346.1_Strongylocentrotus XP_791566.1_Strongylocentrotus e_gw1.106.145.1_Physcomitrella e_gw1.15.9.1_Physcomitrella e_gw1.206.32.1_Physcomitrella e_gw1.272.12.1_Physcomitrella e_gw1.29.5.1_Physcomitrella e_gw1.307.53.1_Physcomitrella …
434	AT2G13360.1_Arabidopsis AT2G13360.2_Arabidopsis NP_000021.1_Homo NP_116623.1_Yeast NP_342398.1_Sulfolobuss NP_343929.1_Sulfolobuss NP_391132.1_Bacillus NP_560654.1_Pyrobaculum NP_560740.1_Pyrobaculum NP_616742.1_Methano XP_001177122.1_Strongylocentrotus XP_780986.2_Strongylocentrotus e_gw2.67.16.1_Takifugu estExt_Genewise1.C_590084_Physcomitrella estExt_fgenesh2_pg.C_690020_Chlamydomonas estExt_f…
435	AT2G16570.1_Arabidopsis AT4G34740.1_Arabidopsis AT4G38880.1_Arabidopsis NP_002694.3_Homo NP_014029.1_Yeast NP_342151.1_Sulfolobuss NP_342152.1_Sulfolobuss NP_388531.1_Bacillus NP_416815.1_Ecoli NP_558454.1_Pyrobaculum NP_558461.1_Pyrobaculum NP_618084.1_Methano SPAC4D7.08c_Yeast XP_001190507.1_Strongylocentrotus XP_780199.1_Strongylocentrotus e_gw2.13.162.1_Takifugu estExt_gwp_gw1.C_550123_Physco…
436	AT2G31610.1_Arabidopsis AT3G53870.1_Arabidopsis AT5G35530.1_Arabidopsis NP_000996.2_Homo NP_014221.1_Yeast NP_342222.1_Sulfolobuss NP_559540.1_Pyrobaculum NP_616023.1_Methano SPBC16G5.14c_Yeast XP_001204398.1_Strongylocentrotus XP_798304.1_Strongylocentrotus estExt_Genewise1.C_310142_Physcomitrella estExt_Genewise1.C_4540006_Physcomitrella estExt_Genewise2.C_1880090_Takifugu estExt_fgenesh1_pg.C_…
437	AT2G33740.1_Arabidopsis AT2G33740.2_Arabidopsis NP_001014433.1_Homo NP_001014837.1_Homo NP_001014838.1_Homo NP_001014840.1_Homo NP_057005.1_Homo NP_220567.1_Rickettsia NP_418560.1_Ecoli NP_559929.1_Pyrobaculum NP_617356.1_Methano XP_001181724.1_Strongylocentrotus XP_001181758.1_Strongylocentrotus XP_001200476.1_Strongylocentrotus XP_781412.1_Strongylocentrotus e_gw1.408.9.1_Physcomitrella estExt_…
438	AT2G41340.1_Arabidopsis AT3G16680.1_Arabidopsis AT3G22320.1_Arabidopsis AT3G54490.1_Arabidopsis AT3G57080.1_Arabidopsis AT5G57980.1_Arabidopsis Chlre2_kg.scaffold_35000078_Chlamydomonas NP_002686.2_Homo NP_009712.1_Yeast NP_341779.1_Sulfolobuss NP_558751.1_Pyrobaculum NP_616205.1_Methano SPAC23C4.15_Yeast XP_001188969.1_Strongylocentrotus XP_783584.1_Strongylocentrotus estExt_Genewise1.C_320147_P…
439	AT2G43030.1_Arabidopsis AT3G17465.1_Arabidopsis NP_009139.1_Homo NP_011736.1_Yeast NP_221023.1_Rickettsia NP_387997.1_Bacillus NP_417779.1_Ecoli SPAC644.17c_Yeast XP_001179143.1_Strongylocentrotus XP_001195229.1_Strongylocentrotus XP_001200456.1_Strongylocentrotus XP_001202265.1_Strongylocentrotus XP_001204299.1_Strongylocentrotus XP_780771.2_Strongylocentrotus e_gw1.49.55.1_Physcomitrella e_gw2.…
440	AT3G03780.1_Arabidopsis AT3G03780.2_Arabidopsis AT3G03780.3_Arabidopsis AT5G17920.1_Arabidopsis AT5G17920.2_Arabidopsis AT5G20980.1_Arabidopsis AT5G20980.2_Arabidopsis Chlre2_kg.scaffold_82000007_Chlamydomonas NP_011015.1_Yeast NP_341945.1_Sulfolobuss NP_341946.1_Sulfolobuss NP_389201.1_Bacillus NP_418273.1_Ecoli NP_560892.1_Pyrobaculum SPAC9.09_Yeast e_gw1.3985.1.1_Physcomitrella estExt_Genewise…
441	AT3G13640.1_Arabidopsis AT4G19210.1_Arabidopsis AT4G30300.1_Arabidopsis NP_001035809.1_Homo NP_002931.2_Homo NP_010376.1_Yeast NP_341836.1_Sulfolobuss NP_558557.1_Pyrobaculum NP_559949.1_Pyrobaculum NP_618095.1_Methano SPBC14F5.06_Yeast XP_001182876.1_Strongylocentrotus XP_001188012.1_Strongylocentrotus XP_001188202.1_Strongylocentrotus XP_001202097.1_Strongylocentrotus XP_001202837.1_Strongyloce…
442	AT3G52390.1_Arabidopsis AT3G52390.2_Arabidopsis Chlre2_kg.scaffold_7000249_Chlamydomonas NP_009498.1_Yeast NP_055575.2_Homo NP_114415.1_Homo NP_221043.1_Rickettsia SPBC17A3.08_Yeast XP_001190879.1_Strongylocentrotus XP_001196360.1_Strongylocentrotus XP_783356.2_Strongylocentrotus XP_785614.2_Strongylocentrotus YP_026271.1_Ecoli YP_026291.2_Ecoli estExt_fgenesh1_pg.C_800109_Physcomitrella estExt_f…
443	AT4G00560.1_Arabidopsis AT4G00560.2_Arabidopsis AT4G00560.3_Arabidopsis NP_037415.1_Homo NP_220715.1_Rickettsia NP_342337.1_Sulfolobuss NP_343185.1_Sulfolobuss NP_343547.1_Sulfolobuss NP_391661.2_Bacillus NP_416544.1_Ecoli NP_618649.1_Methano NP_877725.1_Homo XP_001183196.1_Strongylocentrotus XP_001192506.1_Strongylocentrotus XP_783113.1_Strongylocentrotus XP_799081.2_Strongylocentrotus e_gw2.233…
444	AT4G05450.1_Arabidopsis AT4G21090.1_Arabidopsis AT4G21090.2_Arabidopsis AT4G21090.3_Arabidopsis Chlre2_kg.scaffold_87000031_Chlamydomonas NP_001026904.1_Homo NP_004100.1_Homo NP_015071.1_Yeast NP_220587.1_Rickettsia NP_417020.1_Ecoli XP_001176507.1_Strongylocentrotus XP_001187440.1_Strongylocentrotus XP_001194587.1_Strongylocentrotus XP_001199586.1_Strongylocentrotus XP_783792.1_Strongylocentrotu…
445	AT5G08280.1_Arabidopsis NP_000181.2_Homo NP_001019553.1_Homo NP_010076.1_Yeast NP_220846.1_Rickettsia NP_341739.1_Sulfolobuss NP_390693.1_Bacillus NP_558693.1_Pyrobaculum NP_615546.1_Methano SPAC24B11.13_Yeast XP_001188143.1_Strongylocentrotus XP_781025.1_Strongylocentrotus YP_026260.1_Ecoli e_gw1.116.38.1_Physcomitrella e_gw1.291.38.1_Physcomitrella estExt_fgenesh2_pg.C_670072_Chlamydomonas estE…
446	AT5G08530.1_Arabidopsis NP_009034.2_Homo NP_220507.1_Rickettsia NP_416787.1_Ecoli SPBC18E5.10_Yeast XP_001178353.1_Strongylocentrotus XP_001178444.1_Strongylocentrotus XP_001178525.1_Strongylocentrotus XP_001184929.1_Strongylocentrotus XP_001201081.1_Strongylocentrotus XP_789599.2_Strongylocentrotus XP_791098.1_Strongylocentrotus XP_798823.2_Strongylocentrotus e_gw1.13.302.1_Physcomitrella e_gw1.…
447	AT5G13430.1_Arabidopsis AT5G13440.1_Arabidopsis NP_005994.1_Homo NP_010890.1_Yeast NP_220655.1_Rickettsia SPBC16H5.06_Yeast XP_001204486.1_Strongylocentrotus XP_001716694.1_Homo XP_001718387.1_Homo XP_780127.1_Strongylocentrotus XP_793706.1_Strongylocentrotus e_gw1.10.137.1_Physcomitrella e_gw1.44.93.1_Physcomitrella e_gw2.2.316.1_Takifugu e_gw2.2.566.1_Takifugu estExt_fgenesh5_pm.C_910013_Takifu…
449	AT5G40850.1_Arabidopsis Chlre2_kg.scaffold_18000012_Chlamydomonas NP_012995.1_Yeast NP_343669.1_Sulfolobuss NP_343788.1_Sulfolobuss NP_344227.1_Sulfolobuss NP_388210.1_Bacillus NP_389444.1_Bacillus NP_417827.1_Ecoli NP_558552.1_Pyrobaculum NP_558699.1_Pyrobaculum NP_560108.1_Pyrobaculum NP_560851.1_Pyrobaculum NP_617926.1_Methano NP_619125.1_Methano SPCC1739.06c_Yeast estExt_fgenesh2_pg.C_230116_…
450	AT5G49970.1_Arabidopsis AT5G49970.2_Arabidopsis NP_009591.1_Yeast NP_014199.1_Yeast NP_060599.1_Homo NP_416155.1_Ecoli NP_658985.2_Homo NP_940939.2_Homo SPAC1093.02_Yeast SPAC15A10.05c_Yeast XP_001175661.1_Strongylocentrotus XP_001198801.1_Strongylocentrotus XP_785156.1_Strongylocentrotus XP_793166.1_Strongylocentrotus au.g15027_t1_Chlamydomonas e_gw2.25.223.1_Takifugu e_gw2.69.73.1_Takifugu estE…
451	NP_001073933.1_Homo NP_010607.1_Yeast NP_013256.1_Yeast NP_013258.1_Yeast NP_013259.1_Yeast NP_013261.1_Yeast NP_342423.1_Sulfolobuss NP_388151.1_Bacillus NP_390239.1_Bacillus NP_416281.1_Ecoli NP_417432.1_Ecoli NP_559010.1_Pyrobaculum NP_616254.1_Methano SPAC186.03_Yeast SPAC977.12_Yeast SPBPB21E7.09_Yeast SPBPB8B6.05c_Yeast e_gw2.88.104.1_Takifugu estExt_fgenesh1_pg.C_chromosome_130193_Chlamydo…
452	NP_001092007.1_Homo NP_006693.3_Homo NP_013652.1_Yeast NP_389387.1_Bacillus NP_415750.1_Ecoli NP_689499.3_Homo SPCC4B3.04c_Yeast XP_001197982.1_Strongylocentrotus XP_001200174.1_Strongylocentrotus XP_001202094.1_Strongylocentrotus XP_001202772.1_Strongylocentrotus XP_001202905.1_Strongylocentrotus XP_783891.2_Strongylocentrotus XP_791323.2_Strongylocentrotus XP_798887.2_Strongylocentrotus au.g126…
453	NP_008823.1_Homo NP_037501.2_Homo NP_072046.2_Homo NP_388488.1_Bacillus NP_715640.2_Homo NP_783328.1_Homo NP_783329.1_Homo NP_787044.1_Homo NP_787045.1_Homo NP_787046.1_Homo NP_787063.1_Homo XP_001187128.1_Strongylocentrotus XP_787412.2_Strongylocentrotus e_gw2.215.93.1_Takifugu e_gw2.227.1.1_Takifugu e_gw2.247.20.1_Takifugu estExt_fgenesh1_pg.C_520089_Physcomitrella fgenesh1_pg.scaffold_1000329_…
454	NP_055139.4_Homo NP_079004.1_Homo NP_342789.1_Sulfolobuss NP_344452.1_Sulfolobuss NP_414580.1_Ecoli NP_416872.4_Ecoli NP_416875.1_Ecoli NP_560034.1_Pyrobaculum NP_976316.1_Homo XP_001182300.1_Strongylocentrotus XP_001185277.1_Strongylocentrotus XP_001185695.1_Strongylocentrotus XP_790686.2_Strongylocentrotus XP_791844.1_Strongylocentrotus XP_794568.1_Strongylocentrotus au.g15006_t1_Chlamydomonas …
455	AT1G03210.1_Arabidopsis AT4G02850.1_Arabidopsis AT4G02860.1_Arabidopsis Chlre2_kg.scaffold_38000010_Chlamydomonas NP_001028255.1_Homo NP_011894.1_Yeast NP_071412.2_Homo NP_388728.1_Bacillus NP_415981.1_Ecoli NP_618414.1_Methano SPAC186.06_Yeast SPBPB21E7.07_Yeast XP_001196404.1_Strongylocentrotus XP_001199870.1_Strongylocentrotus e_gw1.170.30.1_Physcomitrella e_gw1.27.215.1_Physcomitrella estExt_…
456	AT1G03475.1_Arabidopsis AT4G03205.1_Arabidopsis AT4G03205.2_Arabidopsis NP_000088.3_Homo NP_010329.1_Yeast NP_221228.1_Rickettsia NP_416931.1_Ecoli SKA_fgenesh2_kg.C_scaffold_7000164_Chlamydomonas SPAC222.11_Yeast XP_001179987.1_Strongylocentrotus XP_001191557.1_Strongylocentrotus XP_785975.2_Strongylocentrotus XP_794430.2_Strongylocentrotus e_gw1.83.250.1_Physcomitrella e_gw2.137.92.1_Takifugu e…
457	AT1G15390.1_Arabidopsis AT5G14660.1_Arabidopsis AT5G14660.2_Arabidopsis Chlre2_kg.scaffold_1000526_Chlamydomonas NP_071736.1_Homo NP_220596.1_Rickettsia NP_389339.1_Bacillus NP_389454.1_Bacillus NP_417745.1_Ecoli XP_001180273.1_Strongylocentrotus XP_790987.2_Strongylocentrotus au.g10592_t1_Chlamydomonas au.g1758_t1_Chlamydomonas e_gw1.22.119.1_Physcomitrella e_gw1.268.66.1_Physcomitrella e_gw1.38…
458	AT1G16700.1_Arabidopsis AT1G79010.1_Arabidopsis ATCG01090.1_Arabidopsis NP_002487.1_Homo NP_221145.1_Rickettsia NP_341871.1_Sulfolobuss NP_416784.1_Ecoli NP_559396.1_Pyrobaculum NP_616434.1_Methano XP_001191284.1_Strongylocentrotus XP_001197681.1_Strongylocentrotus XP_780257.1_Strongylocentrotus XP_792622.2_Strongylocentrotus e_gw1.24.86.1_Physcomitrella e_gw2.160.125.1_Takifugu e_gw2.230.30.1_Ta…
459	AT1G18260.1_Arabidopsis AT1G73570.1_Arabidopsis NP_005056.3_Homo NP_013308.1_Yeast NP_056002.2_Homo NP_079505.1_Homo NP_415177.4_Ecoli SPAC1B3.10c_Yeast SPBC28F2.08c_Yeast XP_797115.2_Strongylocentrotus e_gw1.20.35.1_Physcomitrella e_gw2.16.71.1_Takifugu e_gw2.19.259.1_Takifugu estExt_Genewise1.C_200095_Physcomitrella estExt_gwp_1H.C_190155_Chlamydomonas gw1.121.13.1_Physcomitrella pg.chromosome_…
460	AT1G21710.1_Arabidopsis NP_002533.1_Homo NP_013651.1_Yeast NP_058212.1_Homo NP_058213.1_Homo NP_058214.1_Homo NP_058434.1_Homo NP_058436.1_Homo NP_058437.1_Homo NP_058438.1_Homo NP_618442.1_Methano XP_001193234.1_Strongylocentrotus XP_001193277.1_Strongylocentrotus XP_001200181.1_Strongylocentrotus XP_791749.2_Strongylocentrotus e_gw2.527.8.1_Takifugu gw1.189.35.1_Physcomitrella pasa_Sanger_mRNA3…
461	AT1G50940.1_Arabidopsis NP_000117.1_Homo NP_015329.1_Yeast NP_344083.1_Sulfolobuss NP_344138.1_Sulfolobuss NP_390730.1_Bacillus NP_414584.1_Ecoli NP_416213.1_Ecoli NP_417249.4_Ecoli NP_558796.1_Pyrobaculum NP_560843.1_Pyrobaculum SPAC27D7.06_Yeast XP_001176718.1_Strongylocentrotus XP_801964.2_Strongylocentrotus e_gw2.2.38.1_Takifugu estExt_fgenesh2_pg.C_140277_Chlamydomonas estExt_gwp_gw1.C_20600…
462	AT1G54440.1_Arabidopsis AT2G32415.1_Arabidopsis AT5G35910.1_Arabidopsis NP_001001998.1_Homo NP_002676.1_Homo NP_014643.1_Yeast NP_220842.1_Rickettsia NP_416318.1_Ecoli SPAC1F3.01_Yeast XP_001178895.1_Strongylocentrotus XP_001189337.1_Strongylocentrotus XP_001193541.1_Strongylocentrotus XP_001198503.1_Strongylocentrotus XP_001200735.1_Strongylocentrotus au.g3315_t1_Chlamydomonas e_gw1.430.3.1_Phys…
463	AT1G65290.1_Arabidopsis AT2G44620.1_Arabidopsis AT5G36280.1_Arabidopsis AT5G47630.1_Arabidopsis AT5G47630.2_Arabidopsis NP_004994.1_Homo NP_012729.1_Yeast NP_221115.2_Rickettsia NP_389474.1_Bacillus NP_415612.1_Ecoli SPAC4H3.09_Yeast e_gw2.112.18.1_Takifugu estExt_Genewise1.C_1580057_Physcomitrella estExt_fgenesh1_kg.C_1010006_Physcomitrella estExt_fgenesh1_pm.C_490019_Physcomitrella estExt_fgene…
464	AT1G71920.1_Arabidopsis AT1G71920.2_Arabidopsis AT5G10330.1_Arabidopsis AT5G10330.2_Arabidopsis AT5G10330.3_Arabidopsis NP_012150.1_Yeast NP_341984.1_Sulfolobuss NP_342114.1_Sulfolobuss NP_390143.1_Bacillus NP_416525.1_Ecoli NP_558569.1_Pyrobaculum NP_558941.1_Pyrobaculum NP_558976.1_Pyrobaculum NP_615092.1_Methano NP_615895.1_Methano SPBC11B10.02c_Yeast e_gw1.175.90.1_Physcomitrella e_gwH.28.33.…
465	AT1G78630.1_Arabidopsis AT3G01790.1_Arabidopsis AT3G01790.2_Arabidopsis MAY_chlre3.3.24.1.11_Chlamydomonas NP_014793.1_Yeast NP_054797.2_Homo NP_220619.1_Rickettsia NP_388030.1_Bacillus NP_417698.1_Ecoli SPBC16G5.04_Yeast XP_001177894.1_Strongylocentrotus XP_790299.1_Strongylocentrotus e_gw1.347.20.1_Physcomitrella e_gw2.22.325.1_Takifugu estExt_fgenesh2_kg.C_350010_Chlamydomonas gw1.134.120.1_Ph…
466	AT2G05830.1_Arabidopsis AT2G05830.2_Arabidopsis AT2G05830.3_Arabidopsis AT2G05830.4_Arabidopsis Chlre2_kg.scaffold_28000082_Chlamydomonas NP_001026897.1_Homo NP_015443.1_Yeast NP_115661.1_Homo NP_344292.1_Sulfolobuss NP_389238.1_Bacillus NP_558813.1_Pyrobaculum NP_615050.1_Methano NP_615351.1_Methano SPBC23E6.10c_Yeast XP_001183748.1_Strongylocentrotus XP_001199953.1_Strongylocentrotus fgh5_pg.C_…
467	AT2G22870.1_Arabidopsis AT5G11480.1_Arabidopsis AT5G58370.1_Arabidopsis AT5G58370.2_Arabidopsis Chlre2_kg.scaffold_31000089_Chlamydomonas NP_010623.1_Yeast NP_054889.2_Homo NP_220494.1_Rickettsia NP_390697.1_Bacillus NP_418301.3_Ecoli NP_612494.1_Homo XP_001195163.1_Strongylocentrotus XP_795431.1_Strongylocentrotus e_gw1.271.14.1_Physcomitrella e_gw1.37.94.1_Physcomitrella e_gw2.38.96.1_Takifugu …
468	AT2G30200.1_Arabidopsis AT2G30200.2_Arabidopsis Chlre2_kg.scaffold_7000293_Chlamydomonas NP_055322.1_Homo NP_221088.1_Rickettsia NP_389472.1_Bacillus NP_389591.1_Bacillus NP_389593.2_Bacillus NP_415610.1_Ecoli NP_775738.3_Homo SPAC11G7.05c_Yeast XP_001182544.1_Strongylocentrotus XP_001182621.1_Strongylocentrotus XP_001196283.1_Strongylocentrotus XP_797475.2_Strongylocentrotus e_gw2.8.437.1_Takifu…
469	AT2G38210.1_Arabidopsis AT2G38230.1_Arabidopsis AT3G16050.1_Arabidopsis AT5G01410.1_Arabidopsis NP_013814.1_Yeast NP_014066.1_Yeast NP_116596.1_Yeast NP_342096.1_Sulfolobuss NP_387892.1_Bacillus NP_560275.1_Pyrobaculum NP_616500.1_Methano SPAC29B12.04_Yeast e_gw1.10261.5.1_Physcomitrella estExt_Genewise1.C_3500020_Physcomitrella estExt_fgenesh1_pg.C_2400019_Physcomitrella estExt_fgenesh2_pg.C_590…
470	AT2G40290.1_Arabidopsis AT2G40290.2_Arabidopsis AT2G40290.3_Arabidopsis AT5G05470.1_Arabidopsis NP_004085.1_Homo NP_012540.1_Yeast NP_342524.1_Sulfolobuss NP_560442.1_Pyrobaculum NP_615606.1_Methano SPAC3G9.09c_Yeast XP_001176254.1_Strongylocentrotus XP_001176396.1_Strongylocentrotus XP_779939.1_Strongylocentrotus XP_791163.2_Strongylocentrotus XP_801812.1_Strongylocentrotus e_gwW.11.341.1_Chlamy…
471	AT2G40490.1_Arabidopsis AT3G14930.1_Arabidopsis AT3G14930.2_Arabidopsis AT3G14930.3_Arabidopsis NP_000365.3_Homo NP_010332.1_Yeast NP_221231.1_Rickettsia NP_388893.1_Bacillus NP_418425.1_Ecoli RWI_chlre3.7.129.1.1_Chlamydomonas SPCC4B3.05c_Yeast XP_001192736.1_Strongylocentrotus XP_784308.2_Strongylocentrotus e_gw1.3.192.1_Physcomitrella e_gw1.5.228.1_Physcomitrella estExt_gwp_1H.C_480002_Chlamyd…
472	AT3G20390.1_Arabidopsis NP_005827.1_Homo NP_010978.1_Yeast NP_012213.1_Yeast NP_344513.1_Sulfolobuss NP_387929.1_Bacillus NP_415530.1_Ecoli NP_417583.4_Ecoli NP_418664.2_Ecoli NP_560421.1_Pyrobaculum SPAC1039.10_Yeast SPBC2G2.04c_Yeast XP_001201847.1_Strongylocentrotus XP_796062.2_Strongylocentrotus e_gw1.37.258.1_Physcomitrella e_gw2.58.161.1_Takifugu e_gwW.45.64.1_Chlamydomonas fgh5_pm.C_scaffo…
473	AT3G51160.1_Arabidopsis AT5G66280.1_Arabidopsis NP_001491.1_Homo NP_416557.1_Ecoli NP_616114.1_Methano NP_616115.1_Methano XP_001185449.1_Strongylocentrotus XP_001195525.1_Strongylocentrotus XP_001198600.1_Strongylocentrotus XP_001202696.1_Strongylocentrotus XP_001203639.1_Strongylocentrotus XP_793642.2_Strongylocentrotus e_gw1.177.42.1_Physcomitrella e_gw2.129.14.1_Takifugu estExt_Genewise1.C_44…
474	AT3G56120.1_Arabidopsis AT4G27340.1_Arabidopsis NP_011937.1_Yeast NP_065861.2_Homo NP_343602.1_Sulfolobuss NP_343792.1_Sulfolobuss NP_559331.1_Pyrobaculum NP_615577.1_Methano NP_616579.1_Methano SPAPB18E9.01_Yeast XP_001179975.1_Strongylocentrotus XP_001189994.1_Strongylocentrotus XP_001190033.1_Strongylocentrotus XP_784079.2_Strongylocentrotus e_gw1.173.24.1_Physcomitrella e_gwW.45.16.1_Chlamydo…
475	AT4G13720.1_Arabidopsis NP_012603.1_Yeast NP_258412.1_Homo NP_341966.1_Sulfolobuss NP_390714.1_Bacillus NP_417429.1_Ecoli NP_559959.1_Pyrobaculum NP_618581.1_Methano NP_852470.1_Homo SPCC830.10_Yeast XP_001184472.1_Strongylocentrotus XP_001192201.1_Strongylocentrotus XP_788642.2_Strongylocentrotus e_gw2.1226.2.1_Takifugu e_gwW.2.190.1_Chlamydomonas estExt_gwp_gw1.C_810177_Physcomitrella fgenesh2_…
476	AT4G17650.1_Arabidopsis NP_001092807.1_Homo NP_014635.1_Yeast NP_079423.1_Homo NP_220556.1_Rickettsia NP_417109.1_Ecoli NP_653177.3_Homo SPCC16A11.07_Yeast XP_001179581.1_Strongylocentrotus XP_001202063.1_Strongylocentrotus XP_791425.2_Strongylocentrotus XP_798814.2_Strongylocentrotus e_gw1.373.25.1_Physcomitrella e_gw2.15.433.1_Takifugu e_gw2.31.101.1_Takifugu e_gw2.60.145.1_Takifugu e_gwW.16.71…
477	AT4G24830.1_Arabidopsis AT4G24830.2_Arabidopsis NP_000041.2_Homo NP_014583.1_Yeast NP_342156.1_Sulfolobuss NP_390823.1_Bacillus NP_417640.1_Ecoli NP_446464.1_Homo NP_560329.1_Pyrobaculum NP_617060.1_Methano SPBC428.05c_Yeast XP_001180974.1_Strongylocentrotus XP_001181337.1_Strongylocentrotus XP_001196182.1_Strongylocentrotus XP_789011.2_Strongylocentrotus estExt_GenewiseH_1.C_300124_Chlamydomonas…
478	AT5G03430.1_Arabidopsis NP_010239.1_Yeast NP_013903.1_Yeast NP_079483.3_Homo NP_341669.1_Sulfolobuss NP_389575.1_Bacillus NP_416055.1_Ecoli NP_416752.1_Ecoli NP_417180.1_Ecoli NP_558908.1_Pyrobaculum NP_958800.1_Homo SPCC1235.04c_Yeast XP_001195965.1_Strongylocentrotus XP_797921.2_Strongylocentrotus estExt_fgenesh1_pg.C_10325_Chlamydomonas fgenesh1_pg.C_scaffold_18000283_Chlamydomonas fgenesh1_pg…
479	NP_060867.1_Homo NP_414845.1_Ecoli XP_001187167.1_Strongylocentrotus XP_001187253.1_Strongylocentrotus XP_001192492.1_Strongylocentrotus XP_001197385.1_Strongylocentrotus XP_001200045.1_Strongylocentrotus XP_001203638.1_Strongylocentrotus XP_001204193.1_Strongylocentrotus XP_788950.1_Strongylocentrotus XP_792008.2_Strongylocentrotus XP_792493.1_Strongylocentrotus XP_793933.1_Strongylocentrotus XP…
480	AT1G04640.1_Arabidopsis AT1G04640.2_Arabidopsis AT1G47580.1_Arabidopsis AT4G31050.1_Arabidopsis NP_013340.1_Yeast NP_221223.1_Rickettsia NP_415163.2_Ecoli NP_560160.1_Pyrobaculum OVA_e_gwW.1.699.1_Chlamydomonas SPAC4F10.05c_Yeast XP_001176360.1_Strongylocentrotus XP_001717576.1_Homo XP_793736.2_Strongylocentrotus fgh5_pm.C_scaffold_701000001_Takifugu gw1.429.15.1_Physcomitrella gw1.46.58.1_Physco…
481	AT1G08120.1_Arabidopsis AT5G26110.1_Arabidopsis AT5G26110.2_Arabidopsis Chlre2_kg.scaffold_12000085_Chlamydomonas NP_011778.1_Yeast NP_291028.3_Homo NP_341967.1_Sulfolobuss NP_559836.1_Pyrobaculum SPAP27G11.07c_Yeast XP_001190520.1_Strongylocentrotus XP_001190606.1_Strongylocentrotus XP_001198833.1_Strongylocentrotus XP_001201521.1_Strongylocentrotus XP_001204084.1_Strongylocentrotus XP_783627.2_…
482	AT1G08630.1_Arabidopsis AT1G08630.2_Arabidopsis AT1G08630.3_Arabidopsis AT1G08630.4_Arabidopsis AT1G08630.5_Arabidopsis AT3G04520.1_Arabidopsis Chlre2_kg.scaffold_8000227_Chlamydomonas NP_010868.1_Yeast NP_415391.1_Ecoli SPAC23H3.09c_Yeast XP_001127683.2_Homo XP_001132286.2_Homo XP_001176359.1_Strongylocentrotus XP_001718610.1_Homo XP_784851.2_Strongylocentrotus e_gw2.2626.5.1_Takifugu estExt_gwp…
483	AT1G10490.1_Arabidopsis AT3G57940.1_Arabidopsis NP_014267.1_Yeast NP_078938.1_Homo NP_341928.1_Sulfolobuss NP_344520.1_Sulfolobuss NP_416969.1_Ecoli NP_559259.1_Pyrobaculum SPAC20G8.09c_Yeast XP_001181037.1_Strongylocentrotus XP_001192222.1_Strongylocentrotus XP_001194370.1_Strongylocentrotus XP_001196497.1_Strongylocentrotus XP_782047.2_Strongylocentrotus e_gw1.93.21.1_Physcomitrella e_gw2.2.697…
484	AT1G24735.1_Arabidopsis AT1G67980.1_Arabidopsis AT1G67980.2_Arabidopsis AT1G67990.1_Arabidopsis AT3G61990.1_Arabidopsis AT3G62000.1_Arabidopsis AT4G26220.1_Arabidopsis AT4G34050.1_Arabidopsis AT4G34050.2_Arabidopsis NP_390614.1_Bacillus NP_615667.1_Methano NP_653190.2_Homo e_gw1.16.6.1_Physcomitrella e_gw1.201.130.1_Physcomitrella e_gw2.29.137.1_Takifugu estExt_fgenesh1_pm.C_chromosome_130118_Chl…
485	AT1G29870.1_Arabidopsis AT1G29880.1_Arabidopsis AT3G44740.1_Arabidopsis NP_002038.2_Homo NP_009679.1_Yeast NP_015406.1_Yeast NP_341978.1_Sulfolobuss NP_559891.1_Pyrobaculum NP_615071.1_Methano SPAC3F10.03_Yeast XP_001195994.1_Strongylocentrotus XP_001202577.1_Strongylocentrotus XP_784166.1_Strongylocentrotus XP_798500.1_Strongylocentrotus e_gw2.326.14.1_Takifugu estExt_fgenesh1_pm.C_chromosome_50…
486	AT1G33360.1_Arabidopsis AT5G49840.1_Arabidopsis AT5G53350.1_Arabidopsis NP_006651.2_Homo NP_009786.1_Yeast NP_221053.1_Rickettsia NP_390700.1_Bacillus NP_414972.1_Ecoli OVA_Chlre2_kg.scaffold_37000146_Chlamydomonas XP_001175999.1_Strongylocentrotus XP_001191924.1_Strongylocentrotus XP_001200738.1_Strongylocentrotus XP_797563.1_Strongylocentrotus e_gw1.98.158.1_Physcomitrella fgh5_pg.C_scaffold_19…
487	AT1G48175.1_Arabidopsis AT1G68720.1_Arabidopsis NP_012499.1_Yeast NP_221180.1_Rickettsia NP_387899.1_Bacillus NP_417054.2_Ecoli NP_872309.2_Homo SPBC16D10.10_Yeast SPCC965.14c_Yeast XP_001190079.1_Strongylocentrotus XP_001190121.1_Strongylocentrotus XP_781669.2_Strongylocentrotus XP_789050.2_Strongylocentrotus au.g3266_t1_Chlamydomonas e_gw2.120.216.1_Takifugu fgenesh1_pg.scaffold_150000064_Physc…
488	AT1G51390.1_Arabidopsis AT3G20970.1_Arabidopsis AT3G20970.2_Arabidopsis NP_001002755.1_Homo NP_001002756.1_Homo NP_001002757.1_Homo NP_012884.1_Yeast NP_056515.2_Homo NP_221029.1_Rickettsia SPBC1709.19c_Yeast XP_001184965.1_Strongylocentrotus XP_798698.2_Strongylocentrotus e_gw1.333.43.1_Physcomitrella e_gw2.496.8.1_Takifugu e_gw2.5977.3.1_Takifugu e_gw2.86.30.1_Takifugu estExt_GenewiseW_1.C_1103…
489	AT1G55920.1_Arabidopsis AT2G17640.1_Arabidopsis AT3G13110.1_Arabidopsis AT4G35640.1_Arabidopsis AT5G56760.1_Arabidopsis NP_387974.1_Bacillus NP_416562.1_Ecoli NP_418064.1_Ecoli NP_617620.1_Methano OVA_estExt_fgenesh2_pg.C_540058_Chlamydomonas SPAC1039.08_Yeast e_gw1.222.47.1_Physcomitrella estExt_fgenesh2_pg.C_40384_Chlamydomonas fgenesh1_pg.scaffold_335000018_Physcomitrella fgenesh1_pm.scaffold_…
490	AT2G07675.1_Arabidopsis ATCG00065.1_Arabidopsis ATCG00905.1_Arabidopsis ATCG01230.1_Arabidopsis ATMG00980.1_Arabidopsis NP_014434.1_Yeast NP_066930.1_Homo NP_203526.1_Homo NP_203527.1_Homo NP_220522.1_Rickettsia NP_387991.1_Bacillus NP_417801.1_Ecoli SPAC4F8.06_Yeast XP_001177640.1_Strongylocentrotus XP_795803.1_Strongylocentrotus e_gw2.717.11.1_Takifugu pg.chromosome_2_#_990_Chlamydomonas
491	AT2G15620.1_Arabidopsis AT5G04590.1_Arabidopsis NP_116579.1_Yeast NP_344228.1_Sulfolobuss NP_391223.1_Bacillus NP_417243.1_Ecoli NP_560112.1_Pyrobaculum SKA_estExt_gwp_1H.C_460014_Chlamydomonas SPAC10F6.01c_Yeast au.g14777_t1_Chlamydomonas e_gw1.214.18.1_Physcomitrella e_gw1.281.68.1_Physcomitrella estExt_Genewise1.C_1600084_Physcomitrella estExt_fgenesh1_pg.C_470104_Physcomitrella estExt_fgenesh…
492	AT2G22450.1_Arabidopsis AT5G59750.1_Arabidopsis AT5G64300.1_Arabidopsis NP_009520.1_Yeast NP_010775.1_Yeast NP_341941.1_Sulfolobuss NP_390207.1_Bacillus NP_415793.1_Ecoli NP_417513.1_Ecoli NP_560408.1_Pyrobaculum NP_615512.1_Methano SPAP27G11.09c_Yeast SPBC23E6.06c_Yeast e_gwH.1.174.1_Chlamydomonas estExt_fgenesh1_pg.C_1250035_Physcomitrella estExt_fgenesh2_pg.C_860081_Physcomitrella fgenesh2_kg.…
493	AT2G36390.1_Arabidopsis AT3G20440.1_Arabidopsis AT5G03650.1_Arabidopsis Chlre2_kg.scaffold_3000101_Chlamydomonas NP_000149.2_Homo NP_010905.1_Yeast NP_390976.1_Bacillus NP_417890.1_Ecoli e_gw1.54.169.1_Physcomitrella e_gwW.26.5.1_Chlamydomonas estExt_GW.C_190020_Takifugu estExt_Genewise1.C_150109_Physcomitrella estExt_gwp_gw1.C_2000016_Physcomitrella estExt_gwp_gw1.C_640051_Physcomitrella fgenesh…
494	AT2G40010.1_Arabidopsis AT3G09200.1_Arabidopsis AT3G09200.2_Arabidopsis AT3G11250.1_Arabidopsis NP_000993.1_Homo NP_013444.1_Yeast NP_341883.1_Sulfolobuss NP_444505.1_Homo NP_560494.1_Pyrobaculum NP_619140.1_Methano SPCC18.14c_Yeast XP_001196506.1_Strongylocentrotus XP_794024.1_Strongylocentrotus estExt_Genewise2.C_1160028_Takifugu estExt_gwp_gw1.C_380105_Physcomitrella estExt_gwp_gw1.C_390271_Ph…
495	AT3G01260.1_Arabidopsis AT3G17940.1_Arabidopsis AT3G47800.1_Arabidopsis AT5G15140.1_Arabidopsis NP_012080.1_Yeast NP_014469.1_Yeast NP_415277.1_Ecoli NP_620156.1_Homo XP_001180601.1_Strongylocentrotus XP_001180650.1_Strongylocentrotus XP_001192877.1_Strongylocentrotus XP_001202892.1_Strongylocentrotus XP_790746.2_Strongylocentrotus XP_794587.2_Strongylocentrotus e_gw2.3086.4.1_Takifugu estExt_Gen…
496	AT3G01590.1_Arabidopsis AT3G01590.2_Arabidopsis AT3G61610.1_Arabidopsis AT4G23730.1_Arabidopsis AT4G25900.1_Arabidopsis AT5G14500.1_Arabidopsis AT5G57330.1_Arabidopsis AT5G66530.1_Arabidopsis NP_013817.1_Yeast NP_416294.4_Ecoli e_gw1.457.8.1_Physcomitrella estExt_Genewise1.C_220141_Physcomitrella estExt_fgenesh1_kg.C_3170002_Physcomitrella estExt_fgenesh1_pm.C_230012_Physcomitrella estExt_fgenesh…
497	AT3G03500.1_Arabidopsis AT5G17570.1_Arabidopsis NP_001036017.1_Homo NP_001036018.1_Homo NP_341622.1_Sulfolobuss NP_342501.1_Sulfolobuss NP_387920.1_Bacillus NP_415618.1_Ecoli NP_559693.1_Pyrobaculum NP_619472.1_Methano XP_001185014.1_Strongylocentrotus XP_780374.2_Strongylocentrotus e_gw1.35.312.1_Physcomitrella e_gw1.391.27.1_Physcomitrella e_gw2.393.66.1_Takifugu estExt_GW.C_2460034_Takifugu pg…
498	AT3G17810.1_Arabidopsis NP_000101.2_Homo NP_342131.1_Sulfolobuss NP_389437.1_Bacillus NP_416651.1_Ecoli NP_416652.4_Ecoli NP_417354.1_Ecoli NP_615547.1_Methano XP_001177822.1_Strongylocentrotus XP_001194175.1_Strongylocentrotus XP_001197282.1_Strongylocentrotus XP_781238.2_Strongylocentrotus XP_786042.1_Strongylocentrotus e_gw1.294.45.1_Physcomitrella e_gw2.80.174.1_Takifugu estExt_gwp_1W.C_20032…
499	AT4G24040.1_Arabidopsis NP_009111.2_Homo NP_009555.1_Yeast NP_010284.1_Yeast NP_415715.1_Ecoli NP_417976.1_Ecoli SAN_e_gwH.19.26.1_Chlamydomonas SPBC660.07_Yeast XP_001195993.1_Strongylocentrotus XP_001198135.1_Strongylocentrotus XP_785578.2_Strongylocentrotus XP_799132.2_Strongylocentrotus e_gw1.116.18.1_Physcomitrella e_gw1.194.40.1_Physcomitrella e_gw1.196.19.1_Physcomitrella e_gw2.19.366.1_Ta…
500	AT4G31790.1_Arabidopsis AT4G31790.2_Arabidopsis NP_001070862.1_Homo NP_001070863.1_Homo NP_013273.1_Yeast NP_057042.2_Homo NP_342437.1_Sulfolobuss NP_559095.1_Pyrobaculum NP_616306.1_Methano SPCC576.14_Yeast XP_001182642.1_Strongylocentrotus XP_001185595.1_Strongylocentrotus XP_001185710.1_Strongylocentrotus XP_783189.2_Strongylocentrotus estExt_gwp_gw1.C_3400031_Physcomitrella fgh5_pm.C_scaffold…
501	AT5G03555.1_Arabidopsis NP_009511.1_Yeast NP_009577.1_Yeast NP_012294.1_Yeast NP_013338.1_Yeast NP_014714.1_Yeast NP_014835.1_Yeast NP_343307.1_Sulfolobuss NP_343438.1_Sulfolobuss NP_391528.1_Bacillus NP_415044.4_Ecoli SPAC1399.03_Yeast SPAC29B12.14c_Yeast SPBC1683.05_Yeast e_gw1.34.317.1_Physcomitrella estExt_fgenesh2_pg.C_240218_Chlamydomonas estExt_gwp_gw1.C_1710036_Physcomitrella
502	AT5G08110.1_Arabidopsis NP_010577.1_Yeast NP_341594.1_Sulfolobuss NP_341677.1_Sulfolobuss NP_341933.1_Sulfolobuss NP_342449.1_Sulfolobuss NP_390104.1_Bacillus NP_416170.1_Ecoli NP_559785.1_Pyrobaculum NP_559913.1_Pyrobaculum NP_559956.1_Pyrobaculum NP_615722.1_Methano NP_617570.1_Methano SPAC23A1.19c_Yeast e_gw1.23.141.1_Physcomitrella estExt_fgenesh2_pg.C_1530030_Physcomitrella fgenesh1_pg.C_sca…
503	AT5G19150.1_Arabidopsis AT5G19150.2_Arabidopsis NP_012771.1_Yeast NP_060680.2_Homo NP_343631.1_Sulfolobuss NP_391751.1_Bacillus NP_418588.1_Ecoli NP_560070.1_Pyrobaculum NP_616111.1_Methano SPCC61.03_Yeast XP_001189915.1_Strongylocentrotus XP_791028.2_Strongylocentrotus e_gw1.35.123.1_Physcomitrella e_gw2.42.263.1_Takifugu fgenesh1_pg.scaffold_3675000001_Physcomitrella pasa_Sanger_mRNA26062_Chlam…
504	AT5G20070.1_Arabidopsis NP_011448.1_Yeast NP_056985.3_Homo NP_113626.1_Homo NP_616373.1_Methano SPBC1778.03c_Yeast XP_001178112.1_Strongylocentrotus XP_001186290.1_Strongylocentrotus XP_779968.2_Strongylocentrotus XP_786816.2_Strongylocentrotus YP_026280.1_Ecoli au.g4711_t1_Chlamydomonas e_gw1.1.567.1_Physcomitrella estExt_GW.C_70060_Takifugu estExt_fgenesh1_pg.C_chromosome_90147_Chlamydomonas fg…
505	AT5G37510.1_Arabidopsis AT5G37510.2_Arabidopsis NP_004997.4_Homo NP_221147.1_Rickettsia NP_416786.4_Ecoli XP_001179305.1_Strongylocentrotus XP_001179352.1_Strongylocentrotus XP_001197775.1_Strongylocentrotus XP_780124.1_Strongylocentrotus XP_794428.2_Strongylocentrotus XP_801919.1_Strongylocentrotus e_gw2.100.61.1_Takifugu estExt_Genewise1.C_280234_Physcomitrella estExt_GenewiseW_1.C_180033_Chlam…
506	AT5G43430.1_Arabidopsis AT5G43430.2_Arabidopsis AT5G43430.3_Arabidopsis NP_001014763.1_Homo NP_001976.1_Homo NP_011723.1_Yeast NP_390731.1_Bacillus NP_558797.1_Pyrobaculum NP_560842.1_Pyrobaculum SPAC1805.02c_Yeast XP_001188734.1_Strongylocentrotus XP_001197891.1_Strongylocentrotus XP_785623.2_Strongylocentrotus XP_792626.1_Strongylocentrotus estExt_Genewise1.C_150176_Physcomitrella estExt_fgenes…
507	AT5G50320.1_Arabidopsis NP_015239.1_Yeast NP_060561.3_Homo NP_342011.1_Sulfolobuss NP_558943.1_Pyrobaculum NP_615785.1_Methano SPAC29A4.20_Yeast XP_001185325.1_Strongylocentrotus XP_001188659.1_Strongylocentrotus XP_001191639.1_Strongylocentrotus XP_001194728.1_Strongylocentrotus XP_001198340.1_Strongylocentrotus XP_001203551.1_Strongylocentrotus XP_796915.2_Strongylocentrotus au.g14514_t1_Chlamy…
508	AT5G53850.1_Arabidopsis AT5G53850.2_Arabidopsis AT5G53850.3_Arabidopsis NP_010876.2_Yeast NP_012558.1_Yeast NP_057041.1_Homo NP_067027.1_Homo NP_389244.1_Bacillus SPAC20H4.05c_Yeast SPAC644.08_Yeast SPAC9.06c_Yeast XP_001189866.1_Strongylocentrotus XP_794501.1_Strongylocentrotus e_gw1.1.124.1_Physcomitrella e_gw1.247.9.1_Physcomitrella e_gw2.1.473.1_Takifugu fgh5_pm.C_scaffold_27000018_Takifugu
509	AT5G58070.1_Arabidopsis NP_001638.1_Homo NP_418573.1_Ecoli XP_001181564.1_Strongylocentrotus XP_001183266.1_Strongylocentrotus XP_001185556.1_Strongylocentrotus XP_001185689.1_Strongylocentrotus XP_001185730.1_Strongylocentrotus XP_001196092.1_Strongylocentrotus XP_001196124.1_Strongylocentrotus XP_788795.1_Strongylocentrotus e_gw2.90.120.1_Takifugu e_gw2.90.170.1_Takifugu e_gw2.90.79.1_Takifugu …
510	NP_009936.1_Yeast NP_010672.1_Yeast NP_014399.1_Yeast NP_344181.1_Sulfolobuss NP_414551.1_Ecoli NP_615077.1_Methano NP_618878.1_Methano NP_619255.1_Methano SPAC5D6.09c_Yeast e_gw1.40.195.1_Physcomitrella e_gw1.44.262.1_Physcomitrella e_gwH.13.239.1_Chlamydomonas e_gwW.13.242.1_Chlamydomonas e_gwW.13.245.1_Chlamydomonas gw1.32.211.1_Physcomitrella kg.chromosome_17_#_128_#_TC44023_Chlamydomonas kg.…
511	AT1G05270.1_Arabidopsis AT2G32340.1_Arabidopsis AT5G52030.1_Arabidopsis AT5G52030.2_Arabidopsis NP_079480.2_Homo NP_614982.1_Methano XP_001197364.1_Strongylocentrotus XP_787913.1_Strongylocentrotus au.g6609_t1_Chlamydomonas e_gw1.129.22.1_Physcomitrella estExt_fgenesh1_pg.C_3720021_Physcomitrella fgenesh1_pg.scaffold_395000005_Physcomitrella fgenesh1_pg.scaffold_4000232_Physcomitrella fgenesh1_pg…
512	AT1G09780.1_Arabidopsis AT3G08590.1_Arabidopsis AT3G08590.2_Arabidopsis NP_391271.1_Bacillus NP_418069.1_Ecoli NP_617569.1_Methano NP_618877.1_Methano XP_001193022.1_Strongylocentrotus XP_001195517.1_Strongylocentrotus XP_796254.2_Strongylocentrotus XP_796310.2_Strongylocentrotus estExt_fgenesh1_pg.C_2150014_Physcomitrella estExt_gwp_gw1.C_1450124_Physcomitrella fgenesh1_pg.scaffold_193000024_Phy…
513	AT1G09800.1_Arabidopsis AT3G06950.1_Arabidopsis Chlre2_kg.scaffold_35000080_Chlamydomonas NP_221205.1_Rickettsia NP_388029.1_Bacillus NP_416821.1_Ecoli NP_559098.1_Pyrobaculum NP_615181.1_Methano NP_699170.1_Homo XP_001190679.1_Strongylocentrotus XP_781664.2_Strongylocentrotus e_gw1.86.28.1_Physcomitrella e_gw2.169.105.1_Takifugu e_gw2.169.97.1_Takifugu e_gwW.18.109.1_Chlamydomonas fgenesh1_pm.sc…
514	AT1G11860.1_Arabidopsis AT1G11860.2_Arabidopsis BTM_chlre3.19.251.1.1_Chlamydomonas NP_000472.2_Homo NP_010302.1_Yeast NP_342411.1_Sulfolobuss NP_390337.1_Bacillus NP_417381.1_Ecoli SPAC31G5.14_Yeast XP_001187387.1_Strongylocentrotus XP_001201403.1_Strongylocentrotus XP_001204364.1_Strongylocentrotus XP_785085.2_Strongylocentrotus e_gw1.91.136.1_Physcomitrella e_gw2.54.153.1_Takifugu fgenesh1_pg.…
515	AT1G18440.1_Arabidopsis AT5G16140.1_Arabidopsis AT5G16140.2_Arabidopsis AT5G19830.1_Arabidopsis AT5G38290.1_Arabidopsis AT5G38290.2_Arabidopsis NP_001002913.1_Homo NP_012059.1_Yeast NP_220973.1_Rickettsia NP_387934.1_Bacillus NP_415722.1_Ecoli SPBC2D10.15c_Yeast e_gw1.227.42.1_Physcomitrella e_gw2.7.399.1_Takifugu estExt_gwp_gw1.C_1420057_Physcomitrella kg.chromosome_2_#_155_#_XP_001701641.1_Chla…
516	AT1G24290.1_Arabidopsis NP_014181.1_Yeast NP_064520.2_Homo NP_390631.1_Bacillus NP_415412.1_Ecoli NP_569079.1_Homo SPAC26H5.02c_Yeast XP_001182557.1_Strongylocentrotus XP_001189022.1_Strongylocentrotus XP_001201304.1_Strongylocentrotus XP_795793.2_Strongylocentrotus e_gw1.10888.2.1_Physcomitrella e_gw1.455.13.1_Physcomitrella e_gw2.107.158.1_Takifugu estExt_Genewise1.C_160140_Physcomitrella fgene…
517	AT1G48520.1_Arabidopsis AT1G48520.2_Arabidopsis AT1G48520.3_Arabidopsis NP_004555.1_Homo NP_009473.1_Yeast NP_220542.1_Rickettsia NP_341785.1_Sulfolobuss NP_388551.2_Bacillus NP_619384.1_Methano SPAC343.13_Yeast XP_001196056.1_Strongylocentrotus XP_792689.2_Strongylocentrotus e_gw2.17.315.1_Takifugu estExt_Genewise1.C_3450029_Physcomitrella estExt_fgenesh1_pg.C_3240008_Physcomitrella fgenesh1_pg.…
518	AT1G64880.1_Arabidopsis AT2G33800.1_Arabidopsis NP_009810.1_Yeast NP_114108.1_Homo NP_221006.1_Rickettsia NP_388014.1_Bacillus NP_417762.1_Ecoli SPAC4G9.17c_Yeast XP_001184803.1_Strongylocentrotus XP_788848.2_Strongylocentrotus e_gw1.2.363.1_Physcomitrella e_gw1.45.103.1_Physcomitrella e_gw1.61.101.1_Physcomitrella e_gw2.124.5.1_Takifugu estExt_fgenesh1_pg.C_1140056_Physcomitrella estExt_gwp_1H.C…
519	AT2G07695.1_Arabidopsis ATMG00160.1_Arabidopsis ATMG01280.1_Arabidopsis NP_006969.1_Strongylocentrotus NP_220787.1_Rickettsia NP_344284.1_Sulfolobuss NP_389372.1_Bacillus NP_391696.1_Bacillus NP_414966.1_Ecoli NP_536846.1_Homo NP_559236.1_Pyrobaculum SPMIT.11_Yeast e_gw1.2633.6.1_Physcomitrella e_gw2.2317.26.1_Takifugu estExt_fgenesh2_kg.C_340045_Chlamydomonas estExt_fgenesh2_pg.C_10741_Chlamydom…
520	AT2G13440.1_Arabidopsis NP_011278.2_Yeast NP_036255.2_Homo NP_220450.1_Rickettsia NP_389495.1_Bacillus NP_391981.1_Bacillus NP_418197.1_Ecoli NP_598400.1_Homo SPBC30B4.06c_Yeast XP_001183177.1_Strongylocentrotus XP_001186832.1_Strongylocentrotus XP_001194369.1_Strongylocentrotus XP_783517.2_Strongylocentrotus e_gw1.4.50.1_Physcomitrella e_gw2.3.761.1_Takifugu gwH.8.10.1_Chlamydomonas
521	AT2G20860.1_Arabidopsis AT5G08415.1_Arabidopsis NP_006850.2_Homo NP_014839.1_Yeast NP_221094.1_Rickettsia NP_344469.1_Sulfolobuss NP_391113.2_Bacillus NP_415161.1_Ecoli NP_560155.1_Pyrobaculum NP_919433.1_Homo SKA_e_gwH.5.243.1_Chlamydomonas SPBC8D2.15_Yeast estExt_Genewise1.C_120204_Physcomitrella estExt_fgenesh2_pg.C_770020_Chlamydomonas estExt_fgenesh5_pg.C_2610009_Takifugu estExt_gwp_gw1.C_70…
522	AT2G39820.1_Arabidopsis AT3G55620.1_Arabidopsis NP_002203.1_Homo NP_015341.1_Yeast NP_341891.1_Sulfolobuss NP_560486.1_Pyrobaculum NP_618980.1_Methano NP_852131.1_Homo NP_852133.1_Homo SPCC1919.09_Yeast XP_001176132.1_Strongylocentrotus XP_785113.1_Strongylocentrotus estExt_fgenesh1_pg.C_4030024_Physcomitrella estExt_fgenesh2_pg.C_20408_Chlamydomonas estExt_fgenesh5_pg.C_23220003_Takifugu estExt_…
523	AT2G44160.1_Arabidopsis AT3G59970.1_Arabidopsis AT3G59970.2_Arabidopsis AT3G59970.3_Arabidopsis NP_005948.3_Homo NP_011390.2_Yeast NP_015302.1_Yeast NP_418376.1_Ecoli SPAC343.10_Yeast SPAC56F8.10_Yeast XP_001179631.1_Strongylocentrotus XP_794308.1_Strongylocentrotus e_gw2.2325.4.1_Takifugu e_gwW.8.191.1_Chlamydomonas estExt_Genewise1.C_5350001_Physcomitrella estExt_fgenesh1_pg.C_320054_Physcomitr…
524	AT2G44520.1_Arabidopsis NP_001294.2_Homo NP_015153.1_Yeast NP_220729.1_Rickettsia NP_342171.1_Sulfolobuss NP_389090.1_Bacillus NP_389371.1_Bacillus NP_414962.1_Ecoli NP_559232.1_Pyrobaculum NP_560848.1_Pyrobaculum SPBC365.02c_Yeast XP_001193030.1_Strongylocentrotus XP_786048.1_Strongylocentrotus e_gwW.89.9.1_Chlamydomonas gw1.34.338.1_Physcomitrella gw2.134.21.1_Takifugu
525	AT3G08950.1_Arabidopsis AT4G39740.1_Arabidopsis NP_004580.1_Homo NP_005129.2_Homo NP_009580.1_Yeast NP_009593.1_Yeast NP_220425.1_Rickettsia NP_220956.1_Rickettsia SPBC119.06_Yeast XP_001185698.1_Strongylocentrotus XP_001199433.1_Strongylocentrotus XP_001199811.1_Strongylocentrotus XP_797763.2_Strongylocentrotus acegs_kg.scaffold_68000001_Chlamydomonas e_gw1.116.137.1_Physcomitrella e_gw2.359.32.…
526	AT3G27240.1_Arabidopsis AT5G40810.1_Arabidopsis NP_001907.2_Homo NP_014708.1_Yeast NP_220657.1_Rickettsia SPBC29A3.18_Yeast XP_001179061.1_Strongylocentrotus XP_001202032.1_Strongylocentrotus XP_791551.2_Strongylocentrotus XP_799281.2_Strongylocentrotus e_gw1.2.402.1_Physcomitrella e_gw1.61.132.1_Physcomitrella e_gw2.617.7.1_Takifugu estExt_gwp_1H.C_1090002_Chlamydomonas estExt_gwp_gw1.C_610135_P…
527	AT3G60770.1_Arabidopsis AT4G00100.1_Arabidopsis NP_001008.1_Homo NP_010349.1_Yeast NP_341947.1_Sulfolobuss NP_560770.1_Pyrobaculum NP_615902.1_Methano SPAC6F6.07c_Yeast XP_001184192.1_Strongylocentrotus XP_786303.1_Strongylocentrotus e_gw2.104.205.1_Takifugu estExt_Genewise1.C_970134_Physcomitrella estExt_fgenesh1_kg.C_390005_Physcomitrella estExt_gwp_gw1.C_150023_Physcomitrella estExt_gwp_gw1.C_…
528	AT4G04350.1_Arabidopsis NP_013486.1_Yeast NP_056155.1_Homo NP_220802.1_Rickettsia NP_390910.1_Bacillus NP_415175.1_Ecoli SPAC4G8.09_Yeast XP_001188683.1_Strongylocentrotus XP_001191605.1_Strongylocentrotus XP_001203329.1_Strongylocentrotus XP_791854.1_Strongylocentrotus XP_793500.1_Strongylocentrotus XP_797454.1_Strongylocentrotus e_gw1.75.13.1_Physcomitrella e_gw2.22.133.1_Takifugu pasa_Sanger_m…
529	AT4G25120.1_Arabidopsis NP_012443.1_Yeast NP_014546.1_Yeast NP_220828.1_Rickettsia NP_388543.1_Bacillus NP_389064.1_Bacillus NP_415482.1_Ecoli NP_418258.1_Ecoli NP_617058.1_Methano NP_617266.1_Methano OVA_Chlre2_kg.scaffold_6000167_Chlamydomonas SPAC4H3.05_Yeast YP_026251.1_Ecoli au.g13681_t1_Chlamydomonas fgenesh2_pg.C_scaffold_16000088_Chlamydomonas gw1.21.23.1_Physcomitrella
530	AT4G39280.1_Arabidopsis NP_004452.1_Homo NP_116631.1_Yeast NP_220798.1_Rickettsia NP_341666.1_Sulfolobuss NP_390742.1_Bacillus NP_416229.1_Ecoli NP_559306.1_Pyrobaculum NP_615064.1_Methano NP_615144.1_Methano SPAC3G9.06_Yeast XP_001192767.1_Strongylocentrotus XP_786462.2_Strongylocentrotus e_gw2.151.45.1_Takifugu estExt_Genewise1.C_3580018_Physcomitrella pasa_Sanger_mRNA19306_Chlamydomonas
531	AT5G10910.1_Arabidopsis NP_220941.1_Rickettsia NP_389397.1_Bacillus NP_414624.1_Ecoli NP_689849.1_Homo XP_001186015.1_Strongylocentrotus XP_001187798.1_Strongylocentrotus XP_001191227.1_Strongylocentrotus XP_001191279.1_Strongylocentrotus XP_001203985.1_Strongylocentrotus XP_001724342.1_Homo XP_001725702.1_Homo XP_001726031.1_Homo XP_795360.1_Strongylocentrotus e_gw2.1.190.1_Takifugu gw1.66.193.1…
532	AT5G22480.1_Arabidopsis AT5G37340.1_Arabidopsis AT5G37340.2_Arabidopsis NP_003895.1_Homo NP_011727.1_Yeast NP_343782.1_Sulfolobuss NP_559012.1_Pyrobaculum NP_618756.1_Methano SPAC15A10.04c_Yeast XP_001181641.1_Strongylocentrotus XP_001188853.1_Strongylocentrotus XP_001199545.1_Strongylocentrotus XP_799232.2_Strongylocentrotus e_gw2.2986.1.1_Takifugu estExt_fgenesh1_pg.C_830104_Physcomitrella fgen…
533	AT5G37850.1_Arabidopsis AT5G37850.2_Arabidopsis NP_003672.1_Homo NP_010885.1_Yeast NP_014424.1_Yeast NP_416153.1_Ecoli NP_416913.1_Ecoli SKA_estExt_gwp_1H.C_90216_Chlamydomonas SPAC6F6.11c_Yeast SPCC18.10_Yeast XP_001192956.1_Strongylocentrotus XP_793776.2_Strongylocentrotus e_gw2.113.14.1_Takifugu e_gw2.83.57.1_Takifugu estExt_fgenesh1_pm.C_610001_Physcomitrella fgenesh1_kg.scaffold_2000015_Phys…
534	AT5G52810.1_Arabidopsis NP_001014444.1_Homo NP_001879.1_Homo NP_341917.1_Sulfolobuss NP_344546.1_Sulfolobuss NP_560014.1_Pyrobaculum NP_618143.1_Methano SPAP11E10.01_Yeast XP_001177418.1_Strongylocentrotus XP_001187164.1_Strongylocentrotus XP_001200197.1_Strongylocentrotus XP_001201158.1_Strongylocentrotus XP_784295.1_Strongylocentrotus XP_797978.1_Strongylocentrotus e_gw2.3.190.1_Takifugu gw1.34…
535	AT5G60590.1_Arabidopsis AT5G60590.2_Arabidopsis NP_011346.1_Yeast NP_078916.3_Homo NP_221196.1_Rickettsia NP_342178.1_Sulfolobuss NP_391576.1_Bacillus NP_417741.1_Ecoli NP_560400.1_Pyrobaculum NP_619413.1_Methano SPCC895.03c_Yeast XP_001190640.1_Strongylocentrotus XP_793502.1_Strongylocentrotus e_gw1.28.179.1_Physcomitrella e_gw2.196.36.1_Takifugu pasa_Sanger_mRNA34980_Chlamydomonas
536	AT5G64150.1_Arabidopsis NP_014336.1_Yeast NP_057257.1_Homo NP_221195.1_Rickettsia NP_390868.1_Bacillus NP_391581.1_Bacillus NP_415730.1_Ecoli NP_416833.4_Ecoli NP_417435.1_Ecoli SPAC29B12.05c_Yeast XP_001190841.1_Strongylocentrotus XP_001201549.1_Strongylocentrotus XP_788127.2_Strongylocentrotus XP_791896.2_Strongylocentrotus e_gw2.56.242.1_Takifugu gw1.59.81.1_Physcomitrella
537	Chlre2_kg.scaffold_10000132_Chlamydomonas NP_006706.2_Homo NP_011359.1_Yeast NP_344318.1_Sulfolobuss NP_415260.1_Ecoli SPAC513.05_Yeast XP_001189842.1_Strongylocentrotus XP_001191107.1_Strongylocentrotus XP_001191479.1_Strongylocentrotus XP_001196830.1_Strongylocentrotus XP_001200666.1_Strongylocentrotus XP_001202611.1_Strongylocentrotus XP_788499.2_Strongylocentrotus XP_790316.2_Strongylocentrot…
538	Chlre2_kg.scaffold_1000037_Chlamydomonas NP_014005.1_Yeast NP_060760.2_Homo NP_388812.1_Bacillus NP_775853.2_Homo SPCC1840.05c_Yeast XP_001193534.1_Strongylocentrotus XP_001198878.1_Strongylocentrotus XP_001200468.1_Strongylocentrotus XP_001202817.1_Strongylocentrotus XP_001204235.1_Strongylocentrotus XP_782466.2_Strongylocentrotus fgh5_pg.C_scaffold_16161000001_Takifugu fgh5_pg.C_scaffold_333000…
539	Chlre2_kg.scaffold_7000114_Chlamydomonas NP_009840.1_Yeast NP_060705.1_Homo NP_116038.4_Homo NP_116702.1_Yeast NP_344058.1_Sulfolobuss SPBC1198.08_Yeast XP_001178106.1_Strongylocentrotus XP_001186811.1_Strongylocentrotus XP_001196695.1_Strongylocentrotus XP_790966.2_Strongylocentrotus XP_798769.2_Strongylocentrotus e_gw2.58.92.1_Takifugu e_gwW.78.4.1_Chlamydomonas estExt_fgenesh5_pm.C_370026_Taki…
540	NP_004277.2_Homo NP_061969.3_Homo NP_343783.1_Sulfolobuss NP_559526.1_Pyrobaculum XP_001175873.1_Strongylocentrotus XP_001176637.1_Strongylocentrotus XP_001188538.1_Strongylocentrotus XP_782266.2_Strongylocentrotus XP_787032.2_Strongylocentrotus XP_799114.2_Strongylocentrotus e_gw2.206.1.1_Takifugu e_gw2.238.12.1_Takifugu e_gw2.76.105.1_Takifugu estExt_GenewiseH_1.C_340013_Chlamydomonas fgenesh2_…
541	NP_389431.1_Bacillus NP_390088.1_Bacillus NP_391123.1_Bacillus NP_391124.1_Bacillus NP_415526.4_Ecoli NP_416992.1_Ecoli NP_417358.2_Ecoli NP_417364.2_Ecoli NP_418111.1_Ecoli SPAC1399.01c_Yeast estExt_gwp_gw1.C_470176_Physcomitrella fgenesh2_pg.C_scaffold_10000061_Chlamydomonas fgenesh2_pg.C_scaffold_10000066_Chlamydomonas fgenesh2_pg.C_scaffold_8000039_Chlamydomonas gw1.391.59.1_Physcomitrella pa…
542	AT1G01710.1_Arabidopsis AT4G00520.2_Arabidopsis AT4G00520.3_Arabidopsis NP_005460.2_Homo NP_012553.1_Yeast NP_414986.1_Ecoli NP_899242.1_Homo XP_001196645.1_Strongylocentrotus XP_001201275.1_Strongylocentrotus XP_792801.2_Strongylocentrotus XP_794104.1_Strongylocentrotus e_gw1.155.34.1_Physcomitrella e_gw2.150.33.1_Takifugu estExt_fgenesh1_pg.C_670034_Physcomitrella estExt_fgenesh1_pg.C_790140_Ph…
543	AT1G04170.1_Arabidopsis AT2G18720.1_Arabidopsis AT4G18330.1_Arabidopsis AT4G18330.2_Arabidopsis NP_001406.1_Homo NP_010942.1_Yeast NP_341950.1_Sulfolobuss NP_558353.1_Pyrobaculum NP_618565.1_Methano SPBC17G9.09_Yeast XP_001178408.1_Strongylocentrotus XP_787081.2_Strongylocentrotus e_gw2.484.5.1_Takifugu estExt_gwp_1H.C_50300_Chlamydomonas estExt_gwp_gw1.C_2070079_Physcomitrella
544	AT1G16740.1_Arabidopsis ATCG00660.1_Arabidopsis NP_060441.2_Homo NP_220977.1_Rickettsia NP_390763.1_Bacillus NP_416231.1_Ecoli XP_001179060.1_Strongylocentrotus XP_001185206.1_Strongylocentrotus XP_001724478.1_Homo XP_001724479.1_Homo XP_001724480.1_Homo XP_001724485.1_Homo e_gw1.152.90.1_Physcomitrella e_gw2.87.58.1_Takifugu e_gwH.1.772.1_Chlamydomonas
545	AT1G17160.1_Arabidopsis AT1G17160.2_Arabidopsis NP_009965.2_Yeast NP_071411.1_Homo NP_341580.1_Sulfolobuss NP_343799.1_Sulfolobuss NP_391473.1_Bacillus NP_418208.1_Ecoli SPBC16G5.02c_Yeast XP_001193308.1_Strongylocentrotus XP_781401.2_Strongylocentrotus e_gwW.8.230.1_Chlamydomonas estExt_gwp_gw1.C_1770058_Physcomitrella fgh5_pm.C_scaffold_34000005_Takifugu gw1.169.63.1_Physcomitrella
546	AT1G19480.1_Arabidopsis AT1G19480.2_Arabidopsis AT1G75230.1_Arabidopsis AT1G75230.2_Arabidopsis AT3G50880.1_Arabidopsis NP_011069.1_Yeast NP_388061.1_Bacillus NP_388682.1_Bacillus NP_416572.1_Ecoli NP_618098.1_Methano SPAPB24D3.04c_Yeast SPBC23G7.11_Yeast estExt_Genewise1.C_1440085_Physcomitrella gw1.14.343.1_Physcomitrella pasa_Sanger_mRNA6212_Chlamydomonas
547	AT1G35530.1_Arabidopsis AT1G36020.1_Arabidopsis NP_012267.1_Yeast NP_065988.1_Homo NP_559510.1_Pyrobaculum NP_615070.1_Methano SPAC20H4.04_Yeast SPAC9.05_Yeast XP_001179318.1_Strongylocentrotus XP_001193687.1_Strongylocentrotus XP_781239.2_Strongylocentrotus XP_792340.1_Strongylocentrotus e_gw2.10.264.1_Takifugu estExt_fgenesh1_pg.C_90273_Physcomitrella fgenesh1_pg.scaffold_9000273_Physcomitrella
548	AT1G48420.1_Arabidopsis NP_416429.4_Ecoli SPAC922.03_Yeast XP_001186594.1_Strongylocentrotus XP_001192299.1_Strongylocentrotus XP_001195598.1_Strongylocentrotus XP_001196203.1_Strongylocentrotus XP_001199588.1_Strongylocentrotus XP_782004.2_Strongylocentrotus XP_783308.1_Strongylocentrotus XP_787534.1_Strongylocentrotus XP_796433.1_Strongylocentrotus XP_797948.1_Strongylocentrotus au.g13823_t1_Ch…
549	AT1G50590.1_Arabidopsis AT2G43120.1_Arabidopsis AT3G59220.1_Arabidopsis AT3G59260.1_Arabidopsis NP_001018119.1_Homo NP_003653.1_Homo NP_560163.1_Pyrobaculum NP_617191.1_Methano XP_001189130.1_Strongylocentrotus XP_001203572.1_Strongylocentrotus XP_786530.2_Strongylocentrotus XP_789037.1_Strongylocentrotus au.g2284_t1_Chlamydomonas e_gw1.84.152.1_Physcomitrella fgh5_pg.C_scaffold_1000334_Takifugu
550	AT1G53280.1_Arabidopsis AT3G14990.1_Arabidopsis AT3G14990.2_Arabidopsis AT3G14990.3_Arabidopsis AT4G34020.1_Arabidopsis AT4G34020.2_Arabidopsis NP_009193.2_Homo NP_414958.4_Ecoli SPAC22E12.03c_Yeast XP_001191288.1_Strongylocentrotus XP_784692.1_Strongylocentrotus e_gw1.44.230.1_Physcomitrella e_gw2.56.250.1_Takifugu estExt_fgenesh2_pg.C_510047_Chlamydomonas fgenesh1_pm.scaffold_62000001_Physcomit…
551	AT1G67070.1_Arabidopsis AT3G02570.1_Arabidopsis BTM_e_gwH.24.60.1_Chlamydomonas NP_002426.1_Homo NP_010918.1_Yeast NP_416130.3_Ecoli SPBC2G2.16_Yeast XP_001178670.1_Strongylocentrotus XP_001188818.1_Strongylocentrotus XP_001188945.1_Strongylocentrotus XP_780304.2_Strongylocentrotus e_gw2.104.30.1_Takifugu e_gw2.6718.2.1_Takifugu estExt_fgenesh1_pg.C_1950026_Physcomitrella estExt_gwp_gw1.C_150307_…
552	AT1G74790.1_Arabidopsis AT5G39970.1_Arabidopsis AT5G62630.1_Arabidopsis NP_071920.1_Homo NP_079022.2_Homo NP_115801.2_Homo NP_415358.1_Ecoli NP_560186.1_Pyrobaculum XP_001193981.1_Strongylocentrotus XP_794447.2_Strongylocentrotus e_gw2.17.47.1_Takifugu e_gw2.173.4.1_Takifugu e_gw2.517.6.1_Takifugu estExt_gwp_gw1.C_1140118_Physcomitrella gw1.49.151.1_Physcomitrella
553	AT1G76490.1_Arabidopsis AT2G17370.1_Arabidopsis NP_000850.1_Homo NP_013555.1_Yeast NP_013636.1_Yeast NP_342061.1_Sulfolobuss NP_559827.1_Pyrobaculum NP_617966.1_Methano NP_999724.1_Strongylocentrotus SPCC162.09c_Yeast e_gw2.18.127.1_Takifugu estExt_gwp_gw1.C_10125_Physcomitrella estExt_gwp_gw1.C_1390001_Physcomitrella fgenesh1_pg.scaffold_61000007_Physcomitrella gw2.27.404.1_Takifugu
554	AT2G01350.1_Arabidopsis AT2G01350.2_Arabidopsis AT2G01350.3_Arabidopsis AT2G01350.4_Arabidopsis NP_055113.2_Homo NP_342477.1_Sulfolobuss NP_390664.1_Bacillus NP_414651.1_Ecoli NP_560500.1_Pyrobaculum NP_602317.1_Yeast NP_615295.1_Methano NP_615908.1_Methano e_gw1.212.20.1_Physcomitrella e_gw2.2813.2.1_Takifugu kg.chromosome_2_#_2273_#_XP_001694961.1_Chlamydomonas
555	AT2G16930.1_Arabidopsis AT2G16930.2_Arabidopsis AT2G16930.3_Arabidopsis AT5G15220.1_Arabidopsis AT5G40950.1_Arabidopsis MAY_e_gwW.12.137.1_Chlamydomonas NP_014393.1_Yeast NP_221104.1_Rickettsia NP_390672.1_Bacillus NP_417652.1_Ecoli SPAP19A11.05c_Yeast e_gw1.170.35.1_Physcomitrella estExt_fgenesh1_pg.C_1670011_Physcomitrella estExt_fgenesh2_pg.C_10814_Chlamydomonas estExt_gwp_gw1.C_190109_Physcom…
556	AT2G17630.1_Arabidopsis AT4G35630.1_Arabidopsis NP_014827.1_Yeast NP_066977.1_Homo NP_388883.1_Bacillus NP_415427.1_Ecoli NP_478059.1_Homo SPAC1F12.07_Yeast XP_001179115.1_Strongylocentrotus XP_001179183.1_Strongylocentrotus XP_785190.2_Strongylocentrotus XP_793298.1_Strongylocentrotus e_gw1.78.43.1_Physcomitrella estExt_fgenesh2_pg.C_100256_Chlamydomonas fgh5_pg.C_scaffold_360000007_Takifugu
557	AT2G25100.1_Arabidopsis AT2G25100.2_Arabidopsis NP_006388.2_Homo NP_014327.1_Yeast NP_343742.1_Sulfolobuss NP_559149.1_Pyrobaculum NP_616882.1_Methano SPAC4G9.02_Yeast XP_001185778.1_Strongylocentrotus XP_001197209.1_Strongylocentrotus XP_001199108.1_Strongylocentrotus XP_782683.1_Strongylocentrotus e_gw2.439.13.1_Takifugu estExt_fgenesh1_pg.C_520119_Physcomitrella fgenesh2_pg.C_scaffold_13000209…
558	AT2G26800.1_Arabidopsis AT2G26800.2_Arabidopsis AT2G26800.3_Arabidopsis NP_000182.2_Homo NP_001035865.1_Homo NP_061909.2_Homo NP_389705.1_Bacillus XP_001177727.1_Strongylocentrotus XP_001196745.1_Strongylocentrotus e_gw1.130.132.1_Physcomitrella e_gw2.23.337.1_Takifugu e_gw2.24.124.1_Takifugu estExt_Genewise1.C_950028_Physcomitrella estExt_fgenesh2_pg.C_880052_Chlamydomonas fgenesh1_pm.scaffold_1…
559	AT2G35040.1_Arabidopsis NP_004035.2_Homo NP_013128.1_Yeast NP_013839.1_Yeast NP_388534.1_Bacillus NP_418434.1_Ecoli NP_618882.1_Methano SPCPB16A4.03c_Yeast XP_001175681.1_Strongylocentrotus XP_793444.1_Strongylocentrotus au.g3816_t1_Chlamydomonas e_gw1.160.68.1_Physcomitrella e_gwW.18.36.1_Chlamydomonas estExt_fgenesh5_pg.C_10370_Takifugu estExt_gwp_gw1.C_3720059_Physcomitrella
560	AT2G43400.1_Arabidopsis NP_004444.2_Homo NP_015001.1_Yeast NP_344096.1_Sulfolobuss NP_344139.1_Sulfolobuss NP_414585.1_Ecoli NP_416214.1_Ecoli NP_417246.4_Ecoli NP_558799.1_Pyrobaculum SPAC20G8.04c_Yeast XP_001179650.1_Strongylocentrotus XP_792035.2_Strongylocentrotus e_gw2.5.63.1_Takifugu e_gwW.7.56.1_Chlamydomonas fgenesh1_pm.scaffold_6000031_Physcomitrella
561	AT2G47770.1_Arabidopsis Chlre2_kg.scaffold_9000105_Chlamydomonas NP_000705.2_Homo NP_001010873.1_Homo NP_390971.1_Bacillus NP_619079.1_Methano SPBC725.10_Yeast XP_001177515.1_Strongylocentrotus XP_788612.1_Strongylocentrotus e_gw1.281.119.1_Physcomitrella e_gw1.293.58.1_Physcomitrella estExt_fgenesh1_pm.C_3780003_Physcomitrella estExt_gwp_gw1.C_1490131_Physcomitrella fgh5_pm.C_scaffold_87000039_T…
562	AT3G10370.1_Arabidopsis NP_000399.2_Homo NP_001076581.1_Homo NP_012111.1_Yeast NP_343866.1_Sulfolobuss NP_388811.1_Bacillus NP_416744.1_Ecoli NP_417884.1_Ecoli SPCC1223.03c_Yeast XP_001180607.1_Strongylocentrotus XP_782036.2_Strongylocentrotus e_gw1.13.73.1_Physcomitrella e_gw2.46.231.1_Takifugu estExt_fgenesh5_pg.C_22490001_Takifugu pasa_Sanger_mRNA10232_Chlamydomonas
563	AT3G24200.1_Arabidopsis AT3G24200.2_Arabidopsis Chlre2_kg.scaffold_5000086_Chlamydomonas NP_011771.1_Yeast NP_220932.1_Rickettsia NP_415195.1_Ecoli NP_417382.1_Ecoli NP_417383.1_Ecoli NP_872282.1_Homo NP_872286.1_Homo SPBC146.12_Yeast XP_001188598.1_Strongylocentrotus XP_782348.2_Strongylocentrotus e_gw1.6.317.1_Physcomitrella e_gw2.193.136.1_Takifugu
564	AT3G44620.1_Arabidopsis Chlre2_kg.scaffold_20000076_Chlamydomonas NP_001035739.1_Homo NP_004291.1_Homo NP_009030.1_Homo NP_015398.1_Yeast NP_388669.1_Bacillus NP_391574.1_Bacillus SPAC1071.12c_Yeast XP_001177985.1_Strongylocentrotus XP_796467.2_Strongylocentrotus au.g14614_t1_Chlamydomonas e_gw1.30.131.1_Physcomitrella e_gw2.72.248.1_Takifugu estExt_fgenesh1_pg.C_210214_Physcomitrella
565	AT3G45100.1_Arabidopsis AT3G45100.2_Arabidopsis NP_002632.1_Homo NP_015150.2_Yeast NP_065206.2_Homo NP_558603.1_Pyrobaculum NP_615757.1_Methano NP_617090.1_Methano NP_618629.1_Methano SPBC3D6.07_Yeast XP_001179849.1_Strongylocentrotus XP_789293.2_Strongylocentrotus e_gw2.42.257.1_Takifugu estExt_Genewise1.C_1060065_Physcomitrella estExt_gwp_1W.C_520017_Chlamydomonas
566	AT3G48540.1_Arabidopsis Chlre2_kg.scaffold_92000008_Chlamydomonas NP_001012750.1_Homo NP_001912.2_Homo NP_012014.1_Yeast NP_390436.1_Bacillus NP_615110.1_Methano NP_615111.1_Methano SPBC2G2.13c_Yeast XP_001190940.1_Strongylocentrotus XP_001194861.1_Strongylocentrotus XP_781375.2_Strongylocentrotus XP_785961.2_Strongylocentrotus estExt_Genewise2.C_260105_Takifugu gw1.426.18.1_Physcomitrella
567	AT3G50520.1_Arabidopsis AT5G04120.1_Arabidopsis NP_014926.1_Yeast NP_065108.1_Homo NP_388915.1_Bacillus NP_415171.1_Ecoli NP_418812.1_Ecoli SPAC1687.21_Yeast XP_001179398.1_Strongylocentrotus XP_784615.1_Strongylocentrotus e_gw1.62.80.1_Physcomitrella e_gw2.8.35.1_Takifugu fgenesh1_pg.C_scaffold_4000298_Chlamydomonas fgenesh1_pg.scaffold_196000026_Physcomitrella gw2.241.20.1_Takifugu
568	AT3G58390.1_Arabidopsis AT4G27650.1_Arabidopsis NP_009926.1_Yeast NP_014397.1_Yeast NP_057030.3_Homo NP_076878.1_Yeast NP_341653.1_Sulfolobuss NP_560631.1_Pyrobaculum NP_615614.1_Methano SPCC18B5.06_Yeast XP_001201969.1_Strongylocentrotus XP_790387.1_Strongylocentrotus e_gw2.3.461.1_Takifugu e_gwW.24.65.1_Chlamydomonas fgenesh1_kg.scaffold_227000002_Physcomitrella
569	AT4G01320.1_Arabidopsis NP_005848.2_Homo NP_012651.1_Yeast NP_388910.1_Bacillus SPAC3H1.05_Yeast XP_001177479.1_Strongylocentrotus XP_001182843.1_Strongylocentrotus XP_001189862.1_Strongylocentrotus XP_001199478.1_Strongylocentrotus XP_001201327.1_Strongylocentrotus XP_784397.2_Strongylocentrotus estExt_Genewise1.C_2870033_Physcomitrella estExt_fgenesh1_pg.C_3720006_Physcomitrella estExt_fgenesh5…
570	AT4G12740.1_Arabidopsis Chlre2_kg.scaffold_7000182_Chlamydomonas NP_001041636.1_Homo NP_001041637.1_Homo NP_001041638.1_Homo NP_001041639.1_Homo NP_036354.1_Homo NP_388743.1_Bacillus NP_417436.1_Ecoli NP_560564.1_Pyrobaculum SPAC26A3.02_Yeast XP_001196919.1_Strongylocentrotus XP_791369.2_Strongylocentrotus e_gw2.250.70.1_Takifugu estExt_fgenesh1_pg.C_1510015_Physcomitrella
571	AT5G03860.1_Arabidopsis MHS_Chlre2_kg.scaffold_27000167_Chlamydomonas NP_012297.1_Yeast NP_014282.1_Yeast NP_418438.1_Ecoli XP_001180016.1_Strongylocentrotus XP_001180068.1_Strongylocentrotus XP_001191936.1_Strongylocentrotus XP_001192012.1_Strongylocentrotus XP_001204169.1_Strongylocentrotus XP_001204172.1_Strongylocentrotus XP_782946.2_Strongylocentrotus XP_788098.1_Strongylocentrotus e_gw1.40.…
572	AT5G22010.1_Arabidopsis Chlre2_kg.scaffold_31000159_Chlamydomonas NP_002904.3_Homo NP_014860.1_Yeast NP_342276.1_Sulfolobuss NP_558808.1_Pyrobaculum NP_616736.1_Methano SPBC23E6.07c_Yeast XP_001189165.1_Strongylocentrotus XP_001197665.1_Strongylocentrotus XP_001199037.1_Strongylocentrotus XP_797949.1_Strongylocentrotus e_gw1.225.69.1_Physcomitrella e_gw2.261.41.1_Takifugu e_gw2.261.49.1_Takifugu
573	AT5G57960.1_Arabidopsis NP_036359.1_Homo NP_341817.1_Sulfolobuss NP_389625.1_Bacillus NP_418594.1_Ecoli NP_558842.1_Pyrobaculum NP_618497.1_Methano XP_001192706.1_Strongylocentrotus XP_001196928.1_Strongylocentrotus XP_001203325.1_Strongylocentrotus XP_798244.2_Strongylocentrotus au.g14495_t1_Chlamydomonas au.g6372_t1_Chlamydomonas e_gw1.149.19.1_Physcomitrella estExt_GW.C_130085_Takifugu
574	AT5G64050.1_Arabidopsis NP_001077083.1_Homo NP_014609.1_Yeast NP_220708.1_Rickettsia NP_220990.1_Rickettsia NP_387973.1_Bacillus NP_414686.2_Ecoli NP_416899.1_Ecoli RWI_e_gwW.6.42.1_Chlamydomonas SPAPB1A10.11c_Yeast XP_001193463.1_Strongylocentrotus XP_788628.2_Strongylocentrotus e_gw1.139.14.1_Physcomitrella e_gw2.40.309.1_Takifugu estExt_fgenesh1_pg.C_10077_Physcomitrella
575	ATMG01360.1_Arabidopsis NP_006967.1_Strongylocentrotus NP_220786.1_Rickettsia NP_341619.1_Sulfolobuss NP_343985.1_Sulfolobuss NP_344288.1_Sulfolobuss NP_389373.1_Bacillus NP_391695.1_Bacillus NP_414965.1_Ecoli NP_536845.1_Homo NP_559235.1_Pyrobaculum NP_559246.1_Pyrobaculum SPMIT.01_Yeast e_gw1.2633.3.1_Physcomitrella e_gw2.2317.11.1_Takifugu
576	Chlre2_kg.scaffold_93000002_Chlamydomonas NP_001035998.1_Homo NP_078920.2_Homo NP_116167.3_Homo NP_415646.4_Ecoli NP_694822.2_Homo XP_001176124.1_Strongylocentrotus XP_001180546.1_Strongylocentrotus XP_001190473.1_Strongylocentrotus XP_001197487.1_Strongylocentrotus XP_782527.2_Strongylocentrotus XP_789366.2_Strongylocentrotus e_gw2.287.40.1_Takifugu estExt_fgenesh1_pg.C_2150056_Physcomitrella fg…
578	NP_015118.1_Yeast NP_057725.1_Homo NP_388095.1_Bacillus NP_388843.1_Bacillus NP_390298.1_Bacillus NP_417906.1_Ecoli NP_559048.1_Pyrobaculum SPAC4D7.02c_Yeast XP_001181885.1_Strongylocentrotus XP_001193489.1_Strongylocentrotus XP_001196880.1_Strongylocentrotus XP_781119.1_Strongylocentrotus e_gw2.115.172.1_Takifugu e_gw2.26.162.1_Takifugu estExt_fgenesh2_kg.C_50037_Chlamydomonas
579	NP_037399.2_Homo NP_055720.3_Homo NP_388125.1_Bacillus NP_389366.1_Bacillus NP_415018.1_Ecoli NP_416041.1_Ecoli XP_001182351.1_Strongylocentrotus XP_001199754.1_Strongylocentrotus XP_001201166.1_Strongylocentrotus XP_781244.2_Strongylocentrotus e_gw2.105.118.1_Takifugu e_gw2.38.265.1_Takifugu e_gw2.57.188.1_Takifugu fgenesh2_pg.scaffold_75000094_Physcomitrella fgh5_pm.C_scaffold_60000008_Takifugu
580	NP_344323.1_Sulfolobuss NP_344325.1_Sulfolobuss NP_344327.1_Sulfolobuss NP_344359.1_Sulfolobuss NP_388709.1_Bacillus NP_388934.1_Bacillus NP_391233.1_Bacillus NP_415831.1_Ecoli NP_416141.4_Ecoli NP_417897.1_Ecoli NP_558904.1_Pyrobaculum NP_619309.1_Methano SPAC26H5.09c_Yeast SPBC115.03_Yeast gw1.3146.3.1_Physcomitrella
581	AT1G12230.1_Arabidopsis Chlre2_kg.scaffold_1000398_Chlamydomonas NP_006746.1_Homo NP_011557.1_Yeast NP_013458.1_Yeast NP_414549.1_Ecoli NP_416959.1_Ecoli SPCC1020.06c_Yeast XP_001194475.1_Strongylocentrotus XP_001718871.1_Homo XP_792583.2_Strongylocentrotus au.g5673_t1_Chlamydomonas estExt_fgenesh1_kg.C_2910002_Physcomitrella fgh5_pm.C_scaffold_1000091_Takifugu
582	AT1G17890.1_Arabidopsis AT1G17890.2_Arabidopsis AT1G17890.3_Arabidopsis AT1G73250.1_Arabidopsis NP_003304.1_Homo NP_416556.1_Ecoli XP_001181767.1_Strongylocentrotus XP_001182289.1_Strongylocentrotus XP_001182742.1_Strongylocentrotus XP_001192993.1_Strongylocentrotus XP_790329.2_Strongylocentrotus estExt_GW.C_1290006_Takifugu estExt_gwp_gw1.C_2930047_Physcomitrella fgh5_pm.C_scaffold_238000005_Tak…
583	AT1G62180.1_Arabidopsis AT4G04610.1_Arabidopsis AT4G21990.1_Arabidopsis NP_015493.1_Yeast NP_344229.1_Sulfolobuss NP_388974.2_Bacillus NP_389440.1_Bacillus NP_417242.1_Ecoli NP_560110.1_Pyrobaculum SPAC13G7.06_Yeast e_gw1.43.3.1_Physcomitrella estExt_fgenesh1_kg.C_600002_Physcomitrella estExt_gwp_1H.C_310232_Chlamydomonas gw1.366.4.1_Physcomitrella
584	AT1G71750.1_Arabidopsis Chlre2_kg.scaffold_13000065_Chlamydomonas NP_000185.1_Homo NP_064585.1_Homo NP_387949.1_Bacillus NP_414667.4_Ecoli XP_001179308.1_Strongylocentrotus XP_001186923.1_Strongylocentrotus e_gw1.9.144.1_Physcomitrella e_gw2.204.10.1_Takifugu e_gw2.285.27.1_Takifugu estExt_gwp_1H.C_770003_Chlamydomonas fgh5_pg.C_scaffold_163000002_Takifugu fgh5_pm.C_scaffold_30000019_Takifugu
585	AT1G74970.1_Arabidopsis AT3G49080.1_Arabidopsis Chlre2_kg.scaffold_5000204_Chlamydomonas NP_009704.1_Yeast NP_220620.1_Rickettsia NP_388031.1_Bacillus NP_417697.1_Ecoli NP_872578.1_Homo SPAC29A4.03c_Yeast XP_001189469.1_Strongylocentrotus XP_781161.1_Strongylocentrotus e_gw1.128.41.1_Physcomitrella e_gw1.337.17.1_Physcomitrella e_gw2.110.69.1_Takifugu
586	AT1G76170.1_Arabidopsis AT2G44270.1_Arabidopsis Chlre2_kg.scaffold_67000014_Chlamydomonas NP_011304.2_Yeast NP_342110.1_Sulfolobuss NP_559910.1_Pyrobaculum NP_560888.1_Pyrobaculum NP_616897.1_Methano NP_660275.1_Homo SPBC2G5.03_Yeast XP_001189910.1_Strongylocentrotus XP_793633.2_Strongylocentrotus estExt_fgenesh1_kg.C_540011_Physcomitrella fgh5_pm.C_scaffold_7000074_Takifugu
587	AT2G07727.1_Arabidopsis ATCG00720.1_Arabidopsis ATCG00730.1_Arabidopsis ATMG00220.1_Arabidopsis NP_006977.1_Strongylocentrotus NP_220656.1_Rickettsia NP_343984.1_Sulfolobuss NP_344127.1_Sulfolobuss NP_344285.1_Sulfolobuss NP_390136.1_Bacillus NP_536855.1_Homo SPMIT.05_Yeast e_gw2.2317.18.1_Takifugu fgenesh1_pg.scaffold_27000155_Physcomitrella
588	AT2G07785.1_Arabidopsis ATCG01100.1_Arabidopsis ATMG00516.1_Arabidopsis ATMG01120.1_Arabidopsis ATMG01275.1_Arabidopsis NP_006965.1_Strongylocentrotus NP_221146.1_Rickettsia NP_341870.1_Sulfolobuss NP_416785.1_Ecoli NP_536843.1_Homo NP_559397.1_Pyrobaculum NP_616433.1_Methano gw1.39.162.1_Physcomitrella gw2.2317.2.1_Takifugu
589	AT2G25830.1_Arabidopsis NP_011535.1_Yeast NP_057444.2_Homo NP_220835.1_Rickettsia NP_388566.2_Bacillus NP_390660.1_Bacillus NP_416378.1_Ecoli NP_416490.1_Ecoli SPBC8D2.12c_Yeast XP_001190028.1_Strongylocentrotus XP_785248.2_Strongylocentrotus acegs_kg.scaffold_5000173_Chlamydomonas e_gw2.3.846.1_Takifugu fgenesh1_pg.scaffold_45000124_Physcomitrella
590	AT2G26970.1_Arabidopsis AT2G26970.2_Arabidopsis NP_013160.1_Yeast NP_056338.1_Homo NP_418586.4_Ecoli SPBC1347.07_Yeast XP_001188154.1_Strongylocentrotus XP_001198463.1_Strongylocentrotus XP_001198707.1_Strongylocentrotus XP_780396.1_Strongylocentrotus e_gwH.8.106.1_Chlamydomonas estExt_Genewise1.C_1040079_Physcomitrella fgenesh1_pm.scaffold_29000017_Physcomitrella fgh5_pm.C_scaffold_455000001_Tak…
591	AT2G40190.1_Arabidopsis NP_001004127.1_Homo NP_014350.1_Yeast NP_342193.1_Sulfolobuss NP_558667.1_Pyrobaculum SPCC330.08_Yeast XP_001194568.1_Strongylocentrotus XP_001195387.1_Strongylocentrotus XP_001198435.1_Strongylocentrotus XP_787277.1_Strongylocentrotus e_gw2.32.73.1_Takifugu e_gw2.32.89.1_Takifugu estExt_gwp_gw1.C_2690089_Physcomitrella fgenesh1_pg.C_scaffold_51000063_Chlamydomonas
592	AT2G41670.1_Arabidopsis AT4G02790.1_Arabidopsis AT4G10650.1_Arabidopsis NP_013815.1_Yeast NP_389487.1_Bacillus NP_612393.2_Homo SPBC25B2.04c_Yeast XP_001181832.1_Strongylocentrotus XP_001194234.1_Strongylocentrotus XP_793548.1_Strongylocentrotus au.g1176_t1_Chlamydomonas estExt_fgenesh5_pg.C_240073_Takifugu estExt_gwp_gw1.C_680126_Physcomitrella gw1.197.55.1_Physcomitrella
593	AT3G01800.1_Arabidopsis AT3G63190.1_Arabidopsis NP_220545.1_Rickettsia NP_389534.1_Bacillus NP_414714.1_Ecoli NP_620132.1_Homo NP_954646.1_Homo XP_001188854.1_Strongylocentrotus XP_792740.1_Strongylocentrotus e_gw1.101.72.1_Physcomitrella estExt_fgenesh1_pg.C_1850070_Physcomitrella estExt_fgenesh2_pg.C_840011_Chlamydomonas fgh5_pg.C_scaffold_243000008_Takifugu kg.chromosome_3_#_229_#_TC48423_Chla…
594	AT3G03600.1_Arabidopsis ATCG00160.1_Arabidopsis NP_011859.1_Yeast NP_057118.1_Homo NP_220479.1_Rickettsia NP_389531.1_Bacillus NP_414711.1_Ecoli SPAC24C9.10c_Yeast XP_001184550.1_Strongylocentrotus XP_001186467.1_Strongylocentrotus XP_780586.1_Strongylocentrotus XP_787912.2_Strongylocentrotus e_gw1.207.69.1_Physcomitrella e_gw2.49.206.1_Takifugu
595	AT3G13230.1_Arabidopsis Chlre2_kg.scaffold_20000177_Chlamydomonas NP_014788.1_Yeast NP_064528.1_Homo NP_343734.1_Sulfolobuss NP_560761.1_Pyrobaculum NP_615852.1_Methano SPAC2C4.11c_Yeast XP_001202155.1_Strongylocentrotus XP_001202160.1_Strongylocentrotus XP_791733.2_Strongylocentrotus XP_798188.2_Strongylocentrotus e_gw1.226.39.1_Physcomitrella e_gw2.39.127.1_Takifugu
596	AT3G22425.1_Arabidopsis AT3G22425.2_Arabidopsis AT4G14910.1_Arabidopsis AT4G14910.2_Arabidopsis NP_014845.1_Yeast NP_342117.1_Sulfolobuss NP_391370.1_Bacillus NP_414742.1_Ecoli NP_416526.4_Ecoli NP_558999.1_Pyrobaculum NP_615192.1_Methano SPBC21H7.07c_Yeast e_gw1.37.101.1_Physcomitrella estExt_fgenesh2_pg.C_50286_Chlamydomonas
597	AT3G23940.1_Arabidopsis NP_012550.1_Yeast NP_344419.1_Sulfolobuss NP_390070.1_Bacillus NP_414803.1_Ecoli NP_416365.1_Ecoli NP_418717.1_Ecoli NP_558715.1_Pyrobaculum NP_616728.1_Methano NP_618262.1_Methano SPAC17G8.06c_Yeast YP_026248.1_Ecoli estExt_fgenesh1_pm.C_1230017_Physcomitrella estExt_gwp_1H.C_190078_Chlamydomonas
598	AT3G47930.1_Arabidopsis AT3G47930.2_Arabidopsis NP_013624.1_Yeast NP_388999.2_Bacillus SPAPB1A10.12c_Yeast XP_001189505.1_Strongylocentrotus XP_001189623.1_Strongylocentrotus XP_001200492.1_Strongylocentrotus XP_789524.2_Strongylocentrotus XP_793082.2_Strongylocentrotus e_gw1.34.70.1_Physcomitrella fgenesh2_pg.C_scaffold_2000100_Chlamydomonas pg.chromosome_13_#_66_Chlamydomonas pg.chromosome_13_#…
599	AT3G54210.1_Arabidopsis AT5G09770.1_Arabidopsis AT5G64650.1_Arabidopsis MAY_chlre3.5.118.2.11_Chlamydomonas NP_012472.1_Yeast NP_220998.1_Rickettsia NP_388025.1_Bacillus NP_417753.1_Ecoli SPBC1271.13_Yeast e_gw1.194.56.1_Physcomitrella e_gw1.37.129.1_Physcomitrella e_gw1.74.165.1_Physcomitrella e_gw1.91.92.1_Physcomitrella e_gwH.82.33.1_Chlamydomonas
600	AT3G58610.1_Arabidopsis AT3G58610.2_Arabidopsis Chlre2_kg.scaffold_8000010_Chlamydomonas NP_013459.1_Yeast NP_342100.1_Sulfolobuss NP_342770.1_Sulfolobuss NP_343346.1_Sulfolobuss NP_390707.1_Bacillus NP_418222.1_Ecoli NP_560639.1_Pyrobaculum NP_618661.1_Methano SPBC56F2.12_Yeast e_gw1.228.44.1_Physcomitrella estExt_fgenesh1_kg.C_2900001_Physcomitrella
601	AT4G04670.1_Arabidopsis NP_011465.1_Yeast NP_013709.1_Yeast NP_060426.2_Homo NP_612476.1_Homo NP_616986.1_Methano SPAC25B8.15c_Yeast SPAC4G8.06c_Yeast XP_001180639.1_Strongylocentrotus XP_798254.2_Strongylocentrotus e_gw1.302.3.1_Physcomitrella e_gw2.385.37.1_Takifugu fgh5_pg.C_scaffold_163000046_Takifugu pasa_Sanger_mRNA13002_Chlamydomonas
602	AT4G11820.1_Arabidopsis AT4G11820.2_Arabidopsis NP_001091742.1_Homo NP_002121.4_Homo NP_005509.1_Homo NP_013580.1_Yeast NP_389595.2_Bacillus SPAC4F8.14c_Yeast XP_001178638.1_Strongylocentrotus XP_801879.1_Strongylocentrotus e_gwW.28.81.1_Chlamydomonas estExt_GW.C_1060134_Takifugu estExt_Genewise1.C_1800101_Physcomitrella estExt_fgenesh1_pm.C_1540010_Physcomitrella
603	AT4G26780.1_Arabidopsis AT5G55200.1_Arabidopsis NP_014875.1_Yeast NP_079472.1_Homo NP_220994.1_Rickettsia NP_417104.1_Ecoli NP_689620.2_Homo SPBC3B9.19_Yeast XP_001179550.1_Strongylocentrotus XP_798953.2_Strongylocentrotus au.g14871_t1_Chlamydomonas estExt_Genewise1.C_1940091_Physcomitrella estExt_fgenesh1_kg.C_1620005_Physcomitrella estExt_fgenesh5_pm.C_1640014_Takifugu
604	AT5G10070.1_Arabidopsis AT5G10070.2_Arabidopsis NP_001001410.1_Homo NP_014648.1_Yeast NP_342078.1_Sulfolobuss NP_617414.1_Methano SPAC1F3.04c_Yeast XP_001190151.1_Strongylocentrotus XP_001201339.1_Strongylocentrotus XP_791704.2_Strongylocentrotus XP_794817.1_Strongylocentrotus e_gw2.3.871.1_Takifugu estExt_fgenesh1_pg.C_chromosome_170035_Chlamydomonas gw1.173.46.1_Physcomitrella
605	AT5G13030.1_Arabidopsis NP_015102.1_Yeast NP_113642.1_Homo NP_416221.1_Ecoli SPAC20G4.05c_Yeast XP_001184704.1_Strongylocentrotus XP_001191456.1_Strongylocentrotus XP_783610.2_Strongylocentrotus XP_786396.2_Strongylocentrotus au.g6039_t1_Chlamydomonas e_gw2.2.417.1_Takifugu estExt_Genewise1.C_2030029_Physcomitrella gw2.204.29.1_Takifugu pasa_Sanger_mRNA20631_Chlamydomonas
606	AT5G14600.1_Arabidopsis NP_012410.1_Yeast NP_341962.1_Sulfolobuss NP_559816.1_Pyrobaculum NP_689520.2_Homo SPAC9G1.12_Yeast XP_001182863.1_Strongylocentrotus XP_001186088.1_Strongylocentrotus XP_001186387.1_Strongylocentrotus XP_001200027.1_Strongylocentrotus XP_784150.2_Strongylocentrotus estExt_fgenesh1_pm.C_170001_Physcomitrella fgh5_pm.C_scaffold_237000008_Takifugu pasa_Sanger_mRNA25898_Chlam…
607	AT5G18200.1_Arabidopsis NP_000146.2_Homo NP_009574.1_Yeast NP_415279.1_Ecoli NP_559127.1_Pyrobaculum NP_618555.1_Methano SPBPB2B2.10c_Yeast XP_001180377.1_Strongylocentrotus XP_001186674.1_Strongylocentrotus XP_001199018.1_Strongylocentrotus XP_790600.2_Strongylocentrotus e_gw1.243.26.1_Physcomitrella e_gw2.648.6.1_Takifugu estExt_gwp_gw1.C_650199_Physcomitrella
608	AT5G49930.1_Arabidopsis NP_004704.2_Homo NP_015316.1_Yeast NP_341751.1_Sulfolobuss NP_560611.1_Pyrobaculum NP_615613.1_Methano SPCC132.01c_Yeast XP_001200483.1_Strongylocentrotus XP_001203603.1_Strongylocentrotus au.g7743_t1_Chlamydomonas e_gw1.117.3.1_Physcomitrella e_gw2.10.209.1_Takifugu e_gw2.10.221.1_Takifugu pasa_Sanger_mRNA16931_Chlamydomonas
609	AT5G54770.1_Arabidopsis NP_011660.1_Yeast NP_341971.1_Sulfolobuss NP_558432.1_Pyrobaculum NP_617750.1_Methano SPBC26H8.01_Yeast e_gw1.10.100.1_Physcomitrella e_gw1.10.99.1_Physcomitrella e_gw1.16.81.1_Physcomitrella e_gw1.94.39.1_Physcomitrella estExt_fgenesh1_pg.C_940044_Physcomitrella estExt_fgenesh2_kg.C_400018_Chlamydomonas estExt_gwp_gw1.C_100265_Physcomitrella fgenesh1_pg.scaffold_12000035_…
610	AT5G58220.1_Arabidopsis AT5G58220.2_Arabidopsis AT5G58220.3_Arabidopsis NP_000362.1_Homo NP_391126.1_Bacillus NP_416479.1_Ecoli SPCC285.04_Yeast XP_001177000.1_Strongylocentrotus XP_793771.1_Strongylocentrotus e_gw2.104.137.1_Takifugu estExt_fgenesh1_pm.C_chromosome_170423_Chlamydomonas estExt_gwp_gw1.C_1900047_Physcomitrella fgh5_pg.C_scaffold_401000008_Takifugu fgh5_pm.C_scaffold_14000052_Takif…
611	Chlre2_kg.scaffold_56000076_Chlamydomonas NP_061166.1_Homo NP_342515.1_Sulfolobuss NP_390265.1_Bacillus NP_416771.4_Ecoli NP_560582.1_Pyrobaculum NP_617924.1_Methano XP_001189573.1_Strongylocentrotus XP_001195521.1_Strongylocentrotus XP_001202680.1_Strongylocentrotus XP_788875.1_Strongylocentrotus e_gw2.11.206.1_Takifugu estExt_fgenesh1_pg.C_4090026_Physcomitrella pasa_Sanger_mRNA32376_Chlamydomo…
612	NP_000017.1_Homo NP_013463.1_Yeast NP_341790.1_Sulfolobuss NP_388526.1_Bacillus NP_558986.1_Pyrobaculum NP_618841.1_Methano SPBC14F5.09c_Yeast SPBC8E4.05c_Yeast XP_001180636.1_Strongylocentrotus XP_001187711.1_Strongylocentrotus XP_798221.1_Strongylocentrotus estExt_GW.C_2090010_Takifugu fgenesh1_pg.scaffold_3913000001_Physcomitrella fgenesh1_pg.scaffold_9537000001_Physcomitrella
613	NP_004284.1_Homo NP_010043.1_Yeast NP_342191.1_Sulfolobuss NP_417355.4_Ecoli NP_417359.1_Ecoli NP_616215.1_Methano SPAC1F8.04c_Yeast SPCC1672.03c_Yeast XP_786197.2_Strongylocentrotus e_gw2.9270.1.1_Takifugu estExt_fgenesh1_pm.C_chromosome_10681_Chlamydomonas estExt_fgenesh2_pg.C_730072_Physcomitrella fgenesh1_pg.scaffold_61000150_Physcomitrella pg.chromosome_16_#_452_Chlamydomonas
614	NP_112486.1_Homo NP_221076.1_Rickettsia NP_341823.1_Sulfolobuss NP_390649.1_Bacillus NP_414940.1_Ecoli NP_558839.1_Pyrobaculum NP_619281.1_Methano NP_619486.1_Methano SPAC1687.19c_Yeast XP_001198912.1_Strongylocentrotus XP_784456.2_Strongylocentrotus au.g4231_t1_Chlamydomonas e_gw2.139.99.1_Takifugu estExt_gwp_gw1.C_2370015_Physcomitrella
615	NP_342200.1_Sulfolobuss NP_559469.1_Pyrobaculum NP_615238.1_Methano NP_848642.1_Homo XP_001130282.1_Homo XP_001133395.1_Homo XP_001133579.1_Homo XP_001134101.1_Homo XP_001186169.1_Strongylocentrotus XP_001721028.1_Homo XP_001721378.1_Homo XP_797185.1_Strongylocentrotus e_gw2.23.366.1_Takifugu kg.chromosome_6_#_544_#_XP_001696297.1_Chlamydomonas
616	AT1G01210.1_Arabidopsis AT4G07950.1_Arabidopsis NP_010330.1_Yeast NP_057394.1_Homo NP_341839.1_Sulfolobuss NP_560448.1_Pyrobaculum NP_615086.1_Methano SPAC22A12.05_Yeast XP_001176546.1_Strongylocentrotus XP_001201291.1_Strongylocentrotus e_gw2.15.78.1_Takifugu estExt_fgenesh1_pm.C_chromosome_20348_Chlamydomonas estExt_gwp_gw1.C_830189_Physcomitrella
617	AT1G07780.1_Arabidopsis AT1G07780.2_Arabidopsis AT1G07780.3_Arabidopsis AT1G07780.4_Arabidopsis AT1G29410.1_Arabidopsis AT1G29410.2_Arabidopsis AT5G05590.1_Arabidopsis AT5G05590.2_Arabidopsis NP_010290.1_Yeast NP_390146.2_Bacillus NP_617881.1_Methano au.g3447_t1_Chlamydomonas gw1.68.130.1_Physcomitrella
618	AT1G09795.1_Arabidopsis AT1G58080.1_Arabidopsis NP_010975.1_Yeast NP_342115.1_Sulfolobuss NP_391372.1_Bacillus NP_416523.1_Ecoli NP_558978.1_Pyrobaculum NP_615190.1_Methano SPAC25G10.05c_Yeast au.g15686_t3_Chlamydomonas au.g15686_t4_Chlamydomonas estExt_gwp_gw1.C_2510009_Physcomitrella fgenesh1_pg.scaffold_3000317_Physcomitrella
619	AT1G11475.1_Arabidopsis AT1G61700.1_Arabidopsis NP_014853.1_Yeast NP_066951.1_Homo NP_341639.1_Sulfolobuss NP_558762.1_Pyrobaculum NP_615562.1_Methano SPAC1B3.12c_Yeast XP_001176583.1_Strongylocentrotus XP_790633.2_Strongylocentrotus estExt_gwp_1H.C_20339_Chlamydomonas estExt_gwp_gw1.C_1110066_Physcomitrella fgh5_pm.C_scaffold_1000199_Takifugu
620	AT1G14810.1_Arabidopsis Chlre2_kg.scaffold_24000209_Chlamydomonas NP_010442.1_Yeast NP_220699.1_Rickettsia NP_342372.1_Sulfolobuss NP_343563.1_Sulfolobuss NP_389557.1_Bacillus NP_416822.1_Ecoli NP_417891.1_Ecoli NP_560322.1_Pyrobaculum NP_615397.1_Methano SPCC1827.06c_Yeast e_gw1.263.30.1_Physcomitrella
621	AT1G21065.1_Arabidopsis NP_343872.1_Sulfolobuss NP_391006.1_Bacillus NP_418480.1_Ecoli NP_559019.1_Pyrobaculum NP_617235.1_Methano NP_618083.1_Methano SPAC4A8.02c_Yeast au.g15410_t1_Chlamydomonas e_gw1.119.58.1_Physcomitrella estExt_Genewise1.C_3970017_Physcomitrella kg.chromosome_17_#_1444_#_XP_001691519.1_Chlamydomonas kg.chromosome_1_#_1437_#_TC42347_Chlamydomonas
622	AT1G21650.1_Arabidopsis AT4G01800.1_Arabidopsis NP_220946.1_Rickettsia NP_391410.1_Bacillus NP_414640.1_Ecoli au.g7920_t1_Chlamydomonas e_gw1.429.2.1_Physcomitrella e_gw2.305.33.1_Takifugu estExt_Genewise1.C_90099_Physcomitrella estExt_fgenesh1_pg.C_150062_Physcomitrella estExt_gwp_1H.C_310226_Chlamydomonas estExt_gwp_1W.C_310005_Chlamydomonas fgenesh1_pg.scaffold_5987000001_Physcomitrella
623	AT1G48860.1_Arabidopsis AT1G48860.2_Arabidopsis AT2G45300.1_Arabidopsis NP_010412.1_Yeast NP_341856.1_Sulfolobuss NP_390141.1_Bacillus NP_415428.1_Ecoli NP_559639.1_Pyrobaculum NP_619403.1_Methano SPAC1834.02_Yeast estExt_fgenesh2_pg.C_1370041_Physcomitrella estExt_gwp_1H.C_820057_Chlamydomonas fgenesh1_pm.scaffold_44000021_Physcomitrella
624	AT1G69190.1_Arabidopsis AT4G30000.1_Arabidopsis NP_014143.2_Yeast NP_387958.1_Bacillus NP_387960.1_Bacillus NP_414684.1_Ecoli NP_417644.4_Ecoli NP_560367.1_Pyrobaculum NP_618399.1_Methano SPBC1734.03_Yeast e_gw1.54.251.1_Physcomitrella fgenesh1_pg.scaffold_8159000001_Physcomitrella pg.chromosome_10_#_151_Chlamydomonas
625	AT1G75200.1_Arabidopsis NP_015117.1_Yeast NP_060734.2_Homo NP_342440.1_Sulfolobuss NP_558422.1_Pyrobaculum NP_615014.1_Methano SPCC1020.08_Yeast XP_001188746.1_Strongylocentrotus XP_001716019.1_Homo XP_782500.2_Strongylocentrotus e_gw1.184.8.1_Physcomitrella e_gw2.19.50.1_Takifugu fgenesh2_pg.C_scaffold_17000216_Chlamydomonas
626	AT1G78010.1_Arabidopsis NP_013736.1_Yeast NP_116009.1_Homo NP_221111.1_Rickettsia NP_391982.1_Bacillus NP_418162.1_Ecoli NP_598399.1_Homo SPAC222.05c_Yeast XP_001188085.1_Strongylocentrotus XP_781610.2_Strongylocentrotus e_gwW.42.6.1_Chlamydomonas fgenesh1_pg.scaffold_5000058_Physcomitrella fgh5_pm.C_scaffold_332000004_Takifugu
627	AT2G07696.1_Arabidopsis ATCG00900.1_Arabidopsis ATCG01240.1_Arabidopsis ATMG01270.1_Arabidopsis NP_012647.1_Yeast NP_057055.1_Homo NP_220523.1_Rickettsia NP_387992.1_Bacillus NP_417800.1_Ecoli SPAC16E8.10c_Yeast XP_001188676.1_Strongylocentrotus XP_781869.1_Strongylocentrotus fgh5_pg.C_scaffold_141000051_Takifugu
628	AT2G07741.1_Arabidopsis ATCG00150.1_Arabidopsis ATMG00410.1_Arabidopsis ATMG01170.1_Arabidopsis NP_006971.2_Strongylocentrotus NP_220417.1_Rickettsia NP_391568.1_Bacillus NP_418194.1_Ecoli NP_536848.1_Homo NP_617343.1_Methano SPMIT.07_Yeast e_gw2.2317.28.1_Takifugu estExt_gwp_1W.C_10357_Chlamydomonas
629	AT2G25280.1_Arabidopsis NP_012541.1_Yeast NP_057039.1_Homo NP_341637.1_Sulfolobuss NP_558870.1_Pyrobaculum NP_615565.1_Methano SPAC4H3.04c_Yeast XP_001178034.1_Strongylocentrotus XP_791245.1_Strongylocentrotus e_gw1.30.232.1_Physcomitrella estExt_fgenesh2_kg.C_50155_Chlamydomonas fgenesh1_pm.scaffold_48000014_Physcomitrella fgh5_pg.C_scaffold_259000002_Takifugu
630	AT2G25840.1_Arabidopsis AT2G25840.2_Arabidopsis AT2G25840.3_Arabidopsis NP_010554.1_Yeast NP_056651.1_Homo NP_220847.1_Rickettsia NP_389024.1_Bacillus NP_417843.1_Ecoli NP_957715.1_Homo SPAC3G9.13c_Yeast au.g12345_t1_Chlamydomonas e_gw2.38.181.1_Takifugu fgenesh1_pg.scaffold_5000067_Physcomitrella
631	AT2G26470.1_Arabidopsis NP_001006109.1_Homo NP_013832.1_Yeast NP_064572.2_Homo NP_389747.1_Bacillus NP_389769.1_Bacillus NP_389931.1_Bacillus XP_001202069.1_Strongylocentrotus XP_790183.2_Strongylocentrotus YP_025310.1_Ecoli e_gw2.116.152.1_Takifugu estExt_fgenesh1_pg.C_1180073_Physcomitrella pasa_Sanger_mRNA32766_Chlamydomonas
632	AT2G30920.1_Arabidopsis NP_014545.2_Yeast NP_059117.3_Homo NP_220989.1_Rickettsia NP_416735.1_Ecoli PIE_161479_Chlamydomonas SPCC162.05_Yeast XP_001192024.1_Strongylocentrotus XP_001198218.1_Strongylocentrotus XP_790531.2_Strongylocentrotus XP_793185.1_Strongylocentrotus estExt_GW.C_1450034_Takifugu gw1.15.138.1_Physcomitrella
633	AT2G41530.1_Arabidopsis NP_001975.1_Homo NP_012467.1_Yeast NP_414889.1_Ecoli NP_416659.1_Ecoli XP_001184741.1_Strongylocentrotus XP_001192405.1_Strongylocentrotus XP_001198332.1_Strongylocentrotus XP_001201237.1_Strongylocentrotus XP_001202566.1_Strongylocentrotus XP_792386.2_Strongylocentrotus e_gw1.61.63.1_Physcomitrella fgenesh2_pg.C_scaffold_34000052_Chlamydomonas
634	AT2G42710.1_Arabidopsis AT3G63490.1_Arabidopsis AT3G63490.2_Arabidopsis NP_010401.1_Yeast NP_220528.1_Rickettsia NP_387984.1_Bacillus NP_418411.1_Ecoli SPAC1610.02c_Yeast e_gwW.38.119.1_Chlamydomonas estExt_fgenesh1_pg.C_940104_Physcomitrella estExt_gwp_1H.C_70008_Chlamydomonas gw1.10.85.1_Physcomitrella gw1.137.32.1_Physcomitrella
635	AT3G02660.1_Arabidopsis NP_001035526.1_Homo NP_015228.1_Yeast NP_220928.1_Rickettsia NP_390845.1_Bacillus NP_391725.1_Bacillus NP_416154.1_Ecoli SPCC576.06c_Yeast XP_001186796.1_Strongylocentrotus XP_781450.2_Strongylocentrotus e_gw2.2.470.1_Takifugu estExt_fgenesh1_pm.C_chromosome_130452_Chlamydomonas fgenesh1_kg.scaffold_1000010_Physcomitrella
636	AT3G04480.1_Arabidopsis NP_013244.1_Yeast NP_342190.1_Sulfolobuss NP_542381.1_Homo NP_560174.1_Pyrobaculum NP_616310.1_Methano SPBC577.12_Yeast XP_001183997.1_Strongylocentrotus XP_781466.2_Strongylocentrotus fgh5_pg.C_scaffold_10000116_Takifugu gw1.39.77.1_Physcomitrella gw2.10.290.1_Takifugu pm.chromosome_1_#_379_Chlamydomonas
637	AT3G23800.1_Arabidopsis AT4G14030.1_Arabidopsis AT4G14040.1_Arabidopsis NP_003935.2_Homo NP_344178.1_Sulfolobuss NP_560213.1_Pyrobaculum XP_001175818.1_Strongylocentrotus XP_001194313.1_Strongylocentrotus XP_782122.2_Strongylocentrotus XP_787563.2_Strongylocentrotus estExt_fgenesh1_pg.C_110215_Physcomitrella estExt_fgenesh2_kg.C_90072_Chlamydomonas fgh5_pg.C_scaffold_270000014_Takifugu
638	AT3G46940.1_Arabidopsis NP_001020419.1_Homo NP_001020420.1_Homo NP_001939.1_Homo NP_009811.1_Yeast NP_220780.1_Rickettsia NP_418097.1_Ecoli SPAC644.05c_Yeast XP_001191336.1_Strongylocentrotus XP_780351.1_Strongylocentrotus e_gw2.1.782.1_Takifugu fgenesh1_pg.scaffold_4000238_Physcomitrella pasa_Sanger_mRNA15431_Chlamydomonas
639	AT4G02580.1_Arabidopsis NP_066552.1_Homo NP_220737.1_Rickettsia NP_416788.1_Ecoli SPAC11E3.12_Yeast XP_001178801.1_Strongylocentrotus XP_001178877.1_Strongylocentrotus XP_783224.1_Strongylocentrotus XP_797683.2_Strongylocentrotus e_gw2.68.43.1_Takifugu estExt_fgenesh1_pm.C_840016_Physcomitrella estExt_gwp_1H.C_40197_Chlamydomonas estExt_gwp_gw1.C_360218_Physcomitrella
640	AT4G30310.1_Arabidopsis AT4G30310.2_Arabidopsis AT4G30310.3_Arabidopsis NP_010394.1_Yeast NP_014150.1_Yeast NP_060761.2_Homo NP_390757.1_Bacillus NP_414605.1_Ecoli XP_001184243.1_Strongylocentrotus XP_791044.1_Strongylocentrotus e_gw2.367.40.1_Takifugu e_gwH.84.15.1_Chlamydomonas estExt_fgenesh1_pm.C_1560016_Physcomitrella
641	AT4G31150.1_Arabidopsis AT4G31150.2_Arabidopsis NP_343804.1_Sulfolobuss NP_391498.1_Bacillus NP_418426.2_Ecoli NP_558769.1_Pyrobaculum NP_775898.2_Homo SPAC1F12.06c_Yeast XP_001192582.1_Strongylocentrotus XP_794487.2_Strongylocentrotus e_gw1.113.55.1_Physcomitrella gw2.534.12.1_Takifugu pasa_Sanger_mRNA30629_Chlamydomonas
642	AT5G60340.1_Arabidopsis NP_001015891.1_Homo NP_010115.1_Yeast NP_057367.1_Homo NP_341995.1_Sulfolobuss NP_560396.1_Pyrobaculum NP_618602.1_Methano SPCC830.11c_Yeast XP_001192415.1_Strongylocentrotus XP_799000.2_Strongylocentrotus e_gw2.440.4.1_Takifugu estExt_fgenesh2_kg.C_70075_Chlamydomonas estExt_gwp_gw1.C_520014_Physcomitrella
643	AT5G60540.1_Arabidopsis NP_013813.1_Yeast NP_014065.1_Yeast NP_116595.1_Yeast NP_342097.1_Sulfolobuss NP_387893.1_Bacillus NP_560276.1_Pyrobaculum NP_616499.1_Methano SPAC222.08c_Yeast e_gw1.10261.2.1_Physcomitrella e_gwH.9.270.1_Chlamydomonas fgenesh1_pg.scaffold_33000133_Physcomitrella fgenesh1_pm.scaffold_303000013_Physcomitrella
644	Chlre2_kg.scaffold_29000135_Chlamydomonas NP_002403.1_Homo NP_010081.2_Yeast NP_343833.1_Sulfolobuss NP_388063.1_Bacillus NP_389237.1_Bacillus NP_415851.1_Ecoli NP_416717.1_Ecoli NP_559700.1_Pyrobaculum NP_619186.1_Methano XP_001191329.1_Strongylocentrotus e_gw2.76.53.1_Takifugu fgenesh1_pg.scaffold_248000040_Physcomitrella
645	NP_000036.2_Homo NP_001163.1_Homo NP_015214.1_Yeast NP_391912.1_Bacillus SPAC3H1.07_Yeast SPBP26C9.02c_Yeast XP_001176007.1_Strongylocentrotus XP_001176090.1_Strongylocentrotus XP_001178918.1_Strongylocentrotus XP_791131.1_Strongylocentrotus e_gw1.4979.4.1_Physcomitrella estExt_GW.C_4780007_Takifugu fgh5_pm.C_scaffold_59000001_Takifugu
646	NP_001458.1_Homo NP_220448.1_Rickettsia NP_388096.1_Bacillus NP_416743.1_Ecoli NP_418122.1_Ecoli NP_418123.2_Ecoli NP_619034.1_Methano OVA_estExt_fgenesh2_pg.C_450072_Chlamydomonas XP_001185018.1_Strongylocentrotus XP_788294.2_Strongylocentrotus e_gw2.536.14.1_Takifugu estExt_fgenesh5_pm.C_1650006_Takifugu fgenesh2_pg.C_scaffold_10000214_Chlamydomonas
647	NP_014358.1_Yeast NP_079543.1_Homo NP_341986.1_Sulfolobuss NP_559925.1_Pyrobaculum NP_616937.1_Methano XP_001185487.1_Strongylocentrotus XP_001192813.1_Strongylocentrotus XP_783700.1_Strongylocentrotus XP_787006.2_Strongylocentrotus au.g5626_t1_Chlamydomonas e_gw2.3.934.1_Takifugu e_gw2.7869.3.1_Takifugu fgh5_pm.C_scaffold_3000076_Takifugu
648	NP_036475.3_Homo NP_220468.1_Rickettsia NP_221210.1_Rickettsia NP_221211.1_Rickettsia NP_391071.1_Bacillus NP_416119.1_Ecoli NP_416120.1_Ecoli NP_892022.2_Homo XP_001202943.1_Strongylocentrotus XP_799127.1_Strongylocentrotus e_gw2.243.32.1_Takifugu estExt_fgenesh5_pm.C_10106_Takifugu estExt_gwp_1W.C_510016_Chlamydomonas
649	NP_055121.1_Homo NP_342450.1_Sulfolobuss NP_417879.1_Ecoli NP_559005.1_Pyrobaculum NP_615239.1_Methano XP_001185208.1_Strongylocentrotus XP_001194362.1_Strongylocentrotus XP_001203158.1_Strongylocentrotus XP_793085.2_Strongylocentrotus estExt_fgenesh1_pg.C_740142_Physcomitrella estExt_fgenesh5_pg.C_5130001_Takifugu fgenesh1_pg.scaffold_1618000001_Physcomitrella pasa_Sanger_mRNA34652_Chlamydomonas
650	NP_065733.2_Homo NP_618654.1_Methano OVA_chlre3.41_Chlamydomonas OVA_chlre3.916.2.2.51_Chlamydomonas XP_001176106.1_Strongylocentrotus XP_001188599.1_Strongylocentrotus XP_001189890.1_Strongylocentrotus XP_001201614.1_Strongylocentrotus XP_001201778.1_Strongylocentrotus XP_001202688.1_Strongylocentrotus XP_784275.1_Strongylocentrotus XP_793985.1_Strongylocentrotus e_gw2.62.185.1_Takifugu
651	AT1G02410.1_Arabidopsis NP_004366.1_Homo NP_012767.1_Yeast NP_015193.1_Yeast NP_220688.1_Rickettsia PIE_chlre3.51.23.1.1_Chlamydomonas SPAC1420.04c_Yeast SPAC19B12.13_Yeast XP_001188689.1_Strongylocentrotus XP_784389.2_Strongylocentrotus e_gw1.144.47.1_Physcomitrella e_gw2.2072.12.1_Takifugu
652	AT1G11930.1_Arabidopsis AT1G11930.2_Arabidopsis AT4G26860.1_Arabidopsis NP_009129.1_Homo NP_009517.1_Yeast NP_389421.1_Bacillus NP_417426.1_Ecoli NP_615457.1_Methano SPAC644.09_Yeast estExt_fgenesh1_pm.C_290019_Physcomitrella estExt_fgenesh5_pg.C_21420003_Takifugu estExt_gwp_gw1.C_750007_Physcomitrella
653	AT1G30960.1_Arabidopsis AT5G66470.1_Arabidopsis NP_005693.1_Homo NP_220510.1_Rickettsia NP_390407.1_Bacillus NP_417061.1_Ecoli SAN_e_gwW.55.56.1_Chlamydomonas XP_001195826.1_Strongylocentrotus XP_786056.2_Strongylocentrotus e_gw1.399.6.1_Physcomitrella gw1.363.10.1_Physcomitrella gw2.511.29.1_Takifugu
654	AT1G48600.1_Arabidopsis AT1G48600.2_Arabidopsis AT1G73600.1_Arabidopsis AT1G73600.2_Arabidopsis AT3G18000.1_Arabidopsis NP_389841.1_Bacillus NP_619236.1_Methano XP_001197924.1_Strongylocentrotus XP_794381.1_Strongylocentrotus estExt_GW.C_1870028_Takifugu estExt_fgenesh1_pg.C_600119_Physcomitrella fgenesh1_pg.scaffold_107000044_Physcomitrella
655	AT1G48850.1_Arabidopsis AT1G48850.2_Arabidopsis AT1G48850.3_Arabidopsis NP_011367.1_Yeast NP_341854.1_Sulfolobuss NP_390152.2_Bacillus NP_416832.1_Ecoli NP_559630.1_Pyrobaculum NP_615514.1_Methano SPCC1223.14_Yeast estExt_fgenesh2_pg.C_270135_Chlamydomonas estExt_gwp_gw1.C_280117_Physcomitrella
656	AT1G51310.1_Arabidopsis NP_010251.1_Yeast NP_060476.2_Homo NP_220690.1_Rickettsia NP_390627.2_Bacillus NP_415651.4_Ecoli SPAC23H4.04_Yeast e_gw1.143.66.1_Physcomitrella e_gw2.521.14.1_Takifugu fgenesh1_pg.scaffold_8920000001_Physcomitrella gw1.124.35.1_Physcomitrella pasa_Sanger_mRNA13034_Chlamydomonas
657	AT1G77750.1_Arabidopsis AT5G14320.1_Arabidopsis AT5G14320.2_Arabidopsis MAY_acegs_kg.scaffold_56000014_Chlamydomonas NP_014318.1_Yeast NP_221001.1_Rickettsia NP_388022.1_Bacillus NP_417757.1_Ecoli SPCC1795.07_Yeast e_gw1.258.35.1_Physcomitrella e_gw1.258.85.1_Physcomitrella gw1.16.132.1_Physcomitrella
658	AT1G78800.1_Arabidopsis NP_011450.1_Yeast NP_149078.1_Homo NP_616006.1_Methano NP_616116.1_Methano NP_616120.1_Methano SPBC11B10.01_Yeast XP_001177266.1_Strongylocentrotus XP_794663.2_Strongylocentrotus e_gwW.62.8.1_Chlamydomonas estExt_Genewise1.C_2460051_Physcomitrella gw2.48.26.1_Takifugu
659	AT2G04400.1_Arabidopsis AT5G48220.1_Arabidopsis AT5G48220.2_Arabidopsis NP_012711.1_Yeast NP_342387.1_Sulfolobuss NP_390147.2_Bacillus NP_415778.2_Ecoli NP_558688.1_Pyrobaculum NP_617885.1_Methano SPBC1539.09c_Yeast e_gw1.330.21.1_Physcomitrella estExt_fgenesh1_pg.C_chromosome_130539_Chlamydomonas
660	AT2G04630.1_Arabidopsis AT5G51940.1_Arabidopsis NP_015513.1_Yeast NP_068809.1_Homo NP_615563.1_Methano SPCC1020.04c_Yeast XP_001188401.1_Strongylocentrotus XP_001194266.1_Strongylocentrotus XP_787961.1_Strongylocentrotus e_gw1.197.106.1_Physcomitrella e_gw2.41.202.1_Takifugu e_gwH.53.26.1_Chlamydomonas
661	AT2G19940.1_Arabidopsis AT2G19940.2_Arabidopsis NP_010992.1_Yeast NP_341711.1_Sulfolobuss NP_389001.1_Bacillus NP_418393.1_Ecoli NP_560326.1_Pyrobaculum NP_618447.1_Methano SPAC4G9.09c_Yeast e_gw1.101.167.1_Physcomitrella e_gw1.134.21.1_Physcomitrella estExt_fgenesh2_pg.C_270119_Chlamydomonas
662	AT2G31810.1_Arabidopsis AT2G31810.2_Arabidopsis AT2G31810.3_Arabidopsis AT5G16290.1_Arabidopsis AT5G16290.2_Arabidopsis NP_009918.1_Yeast NP_390708.1_Bacillus NP_414620.1_Ecoli NP_618662.1_Methano SPBC14C8.04_Yeast e_gw1.162.43.1_Physcomitrella fgenesh1_kg.C_scaffold_51000016_Chlamydomonas
663	AT2G41490.1_Arabidopsis AT3G57220.1_Arabidopsis NP_001373.2_Homo NP_009802.1_Yeast NP_341632.1_Sulfolobuss NP_976061.1_Homo SPBC15D4.04_Yeast XP_001203436.1_Strongylocentrotus XP_795026.1_Strongylocentrotus e_gw2.6.641.1_Takifugu estExt_fgenesh1_pg.C_2810026_Physcomitrella pasa_Sanger_mRNA14168_Chlamydomonas
664	AT3G02780.1_Arabidopsis AT5G16440.1_Arabidopsis NP_004499.2_Homo NP_015208.1_Yeast NP_150286.1_Homo NP_417365.1_Ecoli SPBC106.15_Yeast XP_001202541.1_Strongylocentrotus XP_791068.2_Strongylocentrotus estExt_fgenesh1_pm.C_660004_Chlamydomonas fgenesh1_pm.scaffold_28000060_Physcomitrella fgh5_pm.C_scaffold_127000011_Takifugu
665	AT3G07800.1_Arabidopsis AT5G23070.1_Arabidopsis NP_003249.2_Homo NP_391587.1_Bacillus NP_415754.1_Ecoli NP_560021.1_Pyrobaculum XP_001176217.1_Strongylocentrotus XP_784788.2_Strongylocentrotus e_gw2.189.46.1_Takifugu estExt_gwp_gw1.C_400092_Physcomitrella gw1.67.181.1_Physcomitrella kg.chromosome_3_#_1232_#_chlre3.19.193.1.1_Chlamydomonas
666	AT3G10960.1_Arabidopsis AT5G50300.1_Arabidopsis NP_388518.1_Bacillus NP_390877.1_Bacillus NP_418120.2_Ecoli NP_418170.1_Ecoli NP_418488.1_Ecoli SPBC887.17_Yeast YP_026186.1_Ecoli e_gw1.109.22.1_Physcomitrella estExt_fgenesh2_pg.C_30325_Chlamydomonas fgenesh2_pg.C_scaffold_4000070_Chlamydomonas
667	AT3G13440.1_Arabidopsis NP_010424.1_Yeast NP_037372.2_Homo NP_342253.1_Sulfolobuss NP_616374.1_Methano NP_877426.2_Homo SPAC323.05c_Yeast XP_001197429.1_Strongylocentrotus XP_793443.2_Strongylocentrotus e_gw2.36.171.1_Takifugu estExt_fgenesh1_pg.C_780021_Physcomitrella estExt_fgenesh2_pg.C_10500_Chlamydomonas
668	AT3G51270.1_Arabidopsis NP_014192.1_Yeast NP_060813.1_Homo NP_341752.1_Sulfolobuss NP_558766.1_Pyrobaculum NP_617421.1_Methano SPBC1703.05_Yeast XP_001191607.1_Strongylocentrotus XP_784439.2_Strongylocentrotus e_gw2.4.22.1_Takifugu estExt_gwp_gw1.C_400024_Physcomitrella pm.chromosome_3_#_135_Chlamydomonas
669	AT3G58730.1_Arabidopsis NP_010863.1_Yeast NP_057078.1_Homo NP_619028.1_Methano SPCC965.03_Yeast XP_001178657.1_Strongylocentrotus XP_786371.2_Strongylocentrotus e_gw1.280.23.1_Physcomitrella e_gw2.78.53.1_Takifugu estExt_Genewise1.C_2800017_Physcomitrella estExt_fgenesh1_pg.C_2700015_Physcomitrella estExt_fgenesh2_pg.C_250118_Chlamydomonas
670	AT4G03200.1_Arabidopsis AT4G03200.2_Arabidopsis NP_073738.2_Homo NP_343584.1_Sulfolobuss NP_391959.1_Bacillus NP_391962.1_Bacillus NP_560207.1_Pyrobaculum NP_618598.1_Methano XP_001179513.1_Strongylocentrotus XP_792533.1_Strongylocentrotus e_gw2.3.699.1_Takifugu estExt_Genewise1.C_250209_Physcomitrella
671	AT4G12130.1_Arabidopsis NP_001010867.1_Homo NP_220844.1_Rickettsia SPAC21E11.07_Yeast XP_001183295.1_Strongylocentrotus XP_001188789.1_Strongylocentrotus XP_001192913.1_Strongylocentrotus XP_799220.2_Strongylocentrotus e_gw1.84.195.1_Physcomitrella e_gw2.68.167.1_Takifugu estExt_fgenesh2_pg.C_40236_Chlamydomonas estExt_gwp_gw1.C_2090012_Physcomitrella
672	AT4G23660.1_Arabidopsis AT4G23660.2_Arabidopsis NP_014439.1_Yeast NP_056512.4_Homo NP_221047.1_Rickettsia NP_418464.1_Ecoli SPAC56F8.04c_Yeast XP_001204010.1_Strongylocentrotus XP_792747.2_Strongylocentrotus e_gwH.26.60.1_Chlamydomonas estExt_Genewise1.C_980008_Physcomitrella gw2.4.225.1_Takifugu
673	AT4G28020.1_Arabidopsis Chlre2_kg.scaffold_43000051_Chlamydomonas NP_057565.3_Homo NP_344479.1_Sulfolobuss NP_414737.1_Ecoli NP_560024.1_Pyrobaculum NP_560428.1_Pyrobaculum NP_615354.1_Methano XP_001196438.1_Strongylocentrotus XP_782688.1_Strongylocentrotus e_gw2.17.160.1_Takifugu estExt_gwp_gw1.C_3160001_Physcomitrella
674	AT5G63890.1_Arabidopsis AT5G63890.2_Arabidopsis NP_009900.2_Yeast NP_342119.1_Sulfolobuss NP_391371.1_Bacillus NP_416524.1_Ecoli NP_558997.1_Pyrobaculum NP_618092.1_Methano SPBC1711.13_Yeast e_gw1.233.41.1_Physcomitrella estExt_fgenesh1_pg.C_150283_Physcomitrella estExt_gwp_1H.C_70019_Chlamydomonas
675	NP_001091990.1_Homo NP_001091991.1_Homo NP_001091992.1_Homo NP_001091993.1_Homo NP_006401.3_Homo NP_010919.1_Yeast NP_417621.2_Ecoli XP_001178772.1_Strongylocentrotus XP_797116.2_Strongylocentrotus e_gw2.1.722.1_Takifugu estExt_fgenesh1_pg.C_790003_Physcomitrella estExt_fgenesh1_pg.C_chromosome_160336_Chlamydomonas
676	NP_002443.3_Homo NP_559880.1_Pyrobaculum NP_945186.1_Homo NP_945187.1_Homo NP_945188.1_Homo NP_945190.1_Homo NP_945191.1_Homo NP_945192.1_Homo XP_001179457.1_Strongylocentrotus XP_792556.1_Strongylocentrotus e_gw2.15.73.1_Takifugu pasa_Sanger_mRNA9161_Chlamydomonas
677	NP_009669.1_Yeast NP_054861.2_Homo NP_343553.1_Sulfolobuss NP_390242.1_Bacillus NP_416962.1_Ecoli NP_417506.1_Ecoli NP_558683.1_Pyrobaculum SPBP35G2.12_Yeast XP_001176604.1_Strongylocentrotus XP_785418.2_Strongylocentrotus pasa_Sanger_mRNA14069_Chlamydomonas pasa_Sanger_mRNA31263_Chlamydomonas
678	NP_011855.1_Yeast NP_390598.1_Bacillus NP_391685.1_Bacillus NP_415424.1_Ecoli NP_416987.1_Ecoli YP_026212.2_Ecoli estExt_fgenesh2_pg.C_300065_Chlamydomonas estExt_fgenesh2_pg.C_630033_Chlamydomonas estExt_gwp_1H.C_10411_Chlamydomonas estExt_gwp_1H.C_500017_Chlamydomonas estExt_gwp_1W.C_120012_Chlamydomonas estExt_gwp_1W.C_200161_Chlamydomonas
679	NP_012317.1_Yeast NP_391965.1_Bacillus NP_414876.1_Ecoli NP_414992.1_Ecoli NP_416537.1_Ecoli NP_416558.1_Ecoli NP_615378.1_Methano NP_615477.1_Methano NP_617091.1_Methano SPAC18B11.09c_Yeast e_gwW.4.121.1_Chlamydomonas estExt_gwp_gw1.C_650191_Physcomitrella
680	NP_060164.3_Homo NP_391713.1_Bacillus XP_001178232.1_Strongylocentrotus XP_001178518.1_Strongylocentrotus XP_001178713.1_Strongylocentrotus XP_001190449.1_Strongylocentrotus XP_001198539.1_Strongylocentrotus XP_001198871.1_Strongylocentrotus XP_787405.2_Strongylocentrotus XP_794166.2_Strongylocentrotus e_gw2.57.189.1_Takifugu fgenesh2_pg.C_scaffold_9000026_Chlamydomonas
681	AT1G09620.1_Arabidopsis NP_015165.1_Yeast NP_064502.9_Homo NP_342033.1_Sulfolobuss NP_342112.1_Sulfolobuss NP_559078.1_Pyrobaculum NP_616544.1_Methano SPAC26F1.13c_Yeast au.g13269_t1_Chlamydomonas estExt_GW.C_2220012_Takifugu estExt_Genewise1.C_380093_Physcomitrella
682	AT1G15810.1_Arabidopsis AT1G80620.1_Arabidopsis ATCG01120.1_Arabidopsis MAY_159470_Chlamydomonas NP_010624.1_Yeast NP_220879.1_Rickettsia NP_389550.1_Bacillus NP_417634.1_Ecoli SPBC11B10.04c_Yeast estExt_fgenesh1_pg.C_2570054_Physcomitrella estExt_fgenesh2_pg.C_680038_Chlamydomonas
683	AT1G17560.1_Arabidopsis AT5G46160.1_Arabidopsis AT5G46160.2_Arabidopsis ATCG00780.1_Arabidopsis NP_012751.1_Yeast NP_221013.1_Rickettsia NP_388007.1_Bacillus NP_417769.1_Ecoli SPBC887.07_Yeast estExt_gwp_1W.C_200111_Chlamydomonas fgenesh1_pg.scaffold_424000004_Physcomitrella
684	AT1G19140.1_Arabidopsis AT1G19140.2_Arabidopsis NP_013302.1_Yeast NP_064708.1_Homo NP_220983.1_Rickettsia SPAC19G12.11_Yeast XP_001190993.1_Strongylocentrotus XP_780815.1_Strongylocentrotus e_gw2.30.91.1_Takifugu e_gwW.3.164.1_Chlamydomonas gw1.6.349.1_Physcomitrella
685	AT1G21140.1_Arabidopsis AT1G76800.1_Arabidopsis AT3G25190.1_Arabidopsis AT3G43630.1_Arabidopsis AT3G43660.1_Arabidopsis NP_344551.1_Sulfolobuss SPBC1683.10c_Yeast e_gw1.138.162.1_Physcomitrella e_gwW.5.310.1_Chlamydomonas estExt_fgenesh1_pm.C_chromosome_20405_Chlamydomonas fgenesh1_pg.scaffold_152000033_Physcomitrella
686	AT1G22800.1_Arabidopsis NP_001034464.1_Homo NP_077025.2_Homo NP_220839.1_Rickettsia XP_001183028.1_Strongylocentrotus XP_001183807.1_Strongylocentrotus XP_001186647.1_Strongylocentrotus XP_796305.1_Strongylocentrotus e_gw1.198.32.1_Physcomitrella e_gw2.102.262.1_Takifugu e_gwW.2.362.1_Chlamydomonas
687	AT1G48510.1_Arabidopsis AT3G17910.1_Arabidopsis Chlre2_kg.scaffold_67000040_Chlamydomonas NP_003163.1_Homo NP_011627.1_Yeast NP_221086.1_Rickettsia SPBC1215.01_Yeast XP_001183078.1_Strongylocentrotus XP_796941.2_Strongylocentrotus e_gw1.41.92.1_Physcomitrella e_gw2.49.75.1_Takifugu
688	AT1G67620.1_Arabidopsis NP_221161.1_Rickettsia NP_390440.1_Bacillus NP_415170.4_Ecoli NP_612455.1_Homo XP_001188526.1_Strongylocentrotus XP_001204012.1_Strongylocentrotus XP_788764.1_Strongylocentrotus XP_797268.2_Strongylocentrotus e_gw2.48.393.1_Takifugu fgenesh1_pg.scaffold_184000046_Physcomitrella
689	AT1G76730.1_Arabidopsis NP_073601.2_Homo NP_341992.1_Sulfolobuss NP_560081.1_Pyrobaculum XP_001184074.1_Strongylocentrotus XP_001184991.1_Strongylocentrotus XP_001195086.1_Strongylocentrotus XP_793553.2_Strongylocentrotus e_gw2.14.145.1_Takifugu estExt_gwp_1H.C_20186_Chlamydomonas gw1.3.186.1_Physcomitrella
690	AT1G78910.1_Arabidopsis AT3G19440.1_Arabidopsis NP_116184.1_Homo NP_220643.1_Rickettsia NP_775930.1_Homo XP_001180714.1_Strongylocentrotus XP_001183657.1_Strongylocentrotus XP_792641.1_Strongylocentrotus XP_792877.2_Strongylocentrotus e_gw1.38.109.1_Physcomitrella e_gw2.87.164.1_Takifugu
691	AT2G19870.1_Arabidopsis NP_014844.1_Yeast NP_079140.2_Homo NP_221026.1_Rickettsia NP_387977.1_Bacillus NP_417076.1_Ecoli NP_418601.1_Ecoli SPBC1347.13c_Yeast estExt_GW.C_1300013_Takifugu estExt_fgenesh1_pm.C_chromosome_130044_Chlamydomonas estExt_gwp_gw1.C_1730041_Physcomitrella
692	AT2G21280.1_Arabidopsis NP_064580.2_Homo NP_388732.1_Bacillus NP_416807.1_Ecoli XP_001180505.1_Strongylocentrotus XP_001203242.1_Strongylocentrotus XP_789174.1_Strongylocentrotus XP_797624.1_Strongylocentrotus au.g12006_t2_Chlamydomonas e_gw1.87.39.1_Physcomitrella estExt_GW.C_4620003_Takifugu
693	AT2G34520.1_Arabidopsis ATCG00330.1_Arabidopsis NP_071383.1_Homo NP_221010.1_Rickettsia NP_388768.1_Bacillus NP_417766.1_Ecoli XP_001184777.1_Strongylocentrotus XP_793624.2_Strongylocentrotus e_gw1.135.55.1_Physcomitrella e_gw2.73.183.1_Takifugu estExt_GenewiseW_1.C_320153_Chlamydomonas
694	AT2G46110.1_Arabidopsis AT3G61530.1_Arabidopsis AT3G61530.2_Arabidopsis MTC_e_gwH.11.338.1_Chlamydomonas NP_009735.1_Yeast NP_343756.1_Sulfolobuss NP_390124.1_Bacillus NP_414676.1_Ecoli NP_560712.1_Pyrobaculum SPAC5H10.09c_Yeast estExt_fgenesh2_pg.C_1300083_Physcomitrella
695	AT3G03710.1_Arabidopsis AT5G14580.1_Arabidopsis NP_149100.1_Homo NP_220880.1_Rickettsia NP_387944.1_Bacillus NP_389551.1_Bacillus NP_417633.4_Ecoli XP_001192933.1_Strongylocentrotus XP_788673.2_Strongylocentrotus e_gw1.336.44.1_Physcomitrella e_gw2.124.135.1_Takifugu
696	AT3G20870.1_Arabidopsis NP_012746.1_Yeast NP_417512.1_Ecoli NP_615359.1_Methano SKA_164249_Chlamydomonas SKA_Chlre2_kg.scaffold_14000093_Chlamydomonas SKA_e_gwW.18.247.1_Chlamydomonas SKA_estExt_fgenesh2_pg.C_510070_Chlamydomonas SPCC126.09_Yeast estExt_gwp_gw1.C_1970078_Physcomitrella fgenesh2_pg.C_scaffold_23000018_Chlamydomonas
697	AT3G28700.1_Arabidopsis Chlre2_kg.scaffold_5000404_Chlamydomonas NP_001077415.1_Homo NP_220439.1_Rickettsia NP_653337.1_Homo XP_001181779.1_Strongylocentrotus XP_001182552.1_Strongylocentrotus XP_001202896.1_Strongylocentrotus XP_781178.1_Strongylocentrotus estExt_Genewise1.C_1140151_Physcomitrella fgh5_pg.C_scaffold_120000055_Takifugu
698	AT3G56840.1_Arabidopsis NP_079160.1_Homo NP_417146.2_Ecoli XP_001183103.1_Strongylocentrotus XP_001195383.1_Strongylocentrotus XP_001197217.1_Strongylocentrotus XP_783621.2_Strongylocentrotus e_gw1.246.108.1_Physcomitrella e_gw1.50.1.1_Physcomitrella e_gw2.246.88.1_Takifugu kg.chromosome_13_#_473_#_XP_001693508.1_Chlamydomonas
699	AT3G57000.1_Arabidopsis NP_006322.3_Homo NP_013287.1_Yeast NP_343606.1_Sulfolobuss NP_559675.1_Pyrobaculum SPAC18G6.07c_Yeast XP_001181871.1_Strongylocentrotus XP_794012.2_Strongylocentrotus fgenesh2_pg.C_scaffold_52000008_Chlamydomonas fgh5_pm.C_scaffold_205000002_Takifugu gw1.16.228.1_Physcomitrella
700	AT4G18460.1_Arabidopsis NP_010062.1_Yeast NP_390637.2_Bacillus NP_418323.1_Ecoli NP_543010.3_Homo SPAC8C9.05_Yeast XP_001185503.1_Strongylocentrotus XP_796744.1_Strongylocentrotus e_gw1.7.213.1_Physcomitrella e_gw2.244.50.1_Takifugu pasa_Sanger_mRNA7730_Chlamydomonas
701	AT4G33760.1_Arabidopsis NP_015221.1_Yeast NP_060592.2_Homo NP_220536.1_Rickettsia NP_390633.1_Bacillus NP_416380.1_Ecoli SPCC736.06_Yeast e_gw1.9.26.1_Physcomitrella e_gwH.24.14.1_Chlamydomonas estExt_fgenesh5_pg.C_740030_Takifugu fgenesh1_pg.scaffold_9054000001_Physcomitrella
702	AT4G37460.1_Arabidopsis Chlre2_kg.scaffold_1000195_Chlamydomonas NP_001007796.1_Homo NP_078801.2_Homo NP_344119.1_Sulfolobuss XP_001192487.1_Strongylocentrotus XP_001195612.1_Strongylocentrotus XP_787775.2_Strongylocentrotus XP_792593.2_Strongylocentrotus e_gw1.76.104.1_Physcomitrella e_gw2.483.18.1_Takifugu
703	AT5G06410.1_Arabidopsis Chlre2_kg.scaffold_11000128_Chlamydomonas NP_011497.1_Yeast NP_220589.2_Rickettsia NP_417022.1_Ecoli NP_741999.3_Homo SPAC144.08_Yeast XP_001195125.1_Strongylocentrotus XP_796457.1_Strongylocentrotus e_gw2.4.589.1_Takifugu estExt_gwp_gw1.C_3750021_Physcomitrella
704	AT5G17990.1_Arabidopsis NP_010641.1_Yeast NP_342383.1_Sulfolobuss NP_390148.2_Bacillus NP_415321.1_Ecoli NP_415779.1_Ecoli NP_560029.1_Pyrobaculum NP_617882.1_Methano SPBC16G5.08_Yeast estExt_Genewise1.C_1730077_Physcomitrella estExt_gwp_1H.C_80012_Chlamydomonas
705	AT5G19300.1_Arabidopsis NP_011799.1_Yeast NP_014041.1_Yeast NP_057474.2_Homo NP_560727.1_Pyrobaculum SPBC8D2.16c_Yeast XP_001193701.1_Strongylocentrotus XP_792707.1_Strongylocentrotus e_gw2.49.185.1_Takifugu gw1.2.165.1_Physcomitrella pg.chromosome_1_#_860_Chlamydomonas
706	AT5G23300.1_Arabidopsis Chlre2_kg.scaffold_47000002_Chlamydomonas NP_001352.2_Homo NP_012706.1_Yeast NP_415465.1_Ecoli SPAC57A10.12c_Yeast XP_001175543.1_Strongylocentrotus XP_794275.2_Strongylocentrotus e_gw2.1.1050.1_Takifugu estExt_gwp_gw1.C_2910007_Physcomitrella fgenesh1_pg.scaffold_29000082_Physcomitrella
707	AT5G51740.1_Arabidopsis NP_013013.2_Yeast NP_416989.1_Ecoli NP_660286.1_Homo SPAP14E8.04_Yeast XP_001193511.1_Strongylocentrotus XP_799173.2_Strongylocentrotus e_gw2.13.268.1_Takifugu estExt_gwp_gw1.C_820065_Physcomitrella fgenesh2_pg.C_scaffold_20000225_Chlamydomonas pasa_Sanger_mRNA28735_Chlamydomonas
708	AT5G56090.1_Arabidopsis NP_004367.2_Homo NP_011068.1_Yeast NP_220642.1_Rickettsia NP_510870.1_Homo SPAC22E12.10c_Yeast XP_001178744.1_Strongylocentrotus XP_780720.1_Strongylocentrotus e_gw1.311.59.1_Physcomitrella e_gw2.24.272.1_Takifugu e_gwW.7.109.1_Chlamydomonas
709	AT5G63290.1_Arabidopsis NP_060816.1_Homo NP_220565.1_Rickettsia NP_388865.1_Bacillus NP_390428.1_Bacillus NP_417430.1_Ecoli NP_418303.2_Ecoli XP_001188042.1_Strongylocentrotus XP_798402.2_Strongylocentrotus e_gw1.37.61.1_Physcomitrella estExt_GW.C_1390018_Takifugu
710	AT5G66005.1_Arabidopsis AT5G66005.2_Arabidopsis AT5G66005.3_Arabidopsis NP_115700.1_Homo NP_343556.1_Sulfolobuss NP_560634.1_Pyrobaculum NP_618289.1_Methano e_gw2.335.12.1_Takifugu estExt_Genewise1.C_420136_Physcomitrella gw1.123.144.1_Physcomitrella pasa_Sanger_mRNA15771_Chlamydomonas
711	ATMG00070.1_Arabidopsis NP_004542.1_Homo NP_220739.1_Rickettsia NP_341868.1_Sulfolobuss NP_560359.1_Pyrobaculum NP_616431.1_Methano XP_001178712.1_Strongylocentrotus XP_790261.2_Strongylocentrotus XP_796382.2_Strongylocentrotus e_gw2.1.474.1_Takifugu estExt_fgenesh2_kg.C_100127_Chlamydomonas
712	Chlre2_kg.scaffold_2000052_Chlamydomonas NP_012859.1_Yeast NP_014511.1_Yeast NP_116604.1_Yeast NP_388681.1_Bacillus NP_390354.1_Bacillus NP_418260.1_Ecoli NP_616648.1_Methano SPAC17A2.14_Yeast SPBC27B12.12c_Yeast pasa_Sanger_mRNA32067_Chlamydomonas
713	NP_000013.2_Homo NP_014258.1_Yeast NP_416140.1_Ecoli SPBC1198.02_Yeast SPBC1683.02_Yeast XP_001194778.1_Strongylocentrotus XP_001201833.1_Strongylocentrotus XP_785367.2_Strongylocentrotus XP_791641.1_Strongylocentrotus estExt_GW.C_3040024_Takifugu estExt_fgenesh1_pg.C_chromosome_50213_Chlamydomonas
714	NP_036269.1_Homo NP_039268.1_Homo NP_389185.1_Bacillus XP_001192701.1_Strongylocentrotus XP_001200503.1_Strongylocentrotus XP_788796.2_Strongylocentrotus XP_798239.2_Strongylocentrotus e_gw2.399.14.1_Takifugu estExt_fgenesh1_pg.C_2450022_Physcomitrella estExt_fgenesh5_pg.C_550056_Takifugu pasa_Sanger_mRNA9553_Chlamydomonas
715	NP_056222.1_Homo NP_116139.1_Homo NP_343637.1_Sulfolobuss NP_560366.1_Pyrobaculum XP_001188718.1_Strongylocentrotus XP_001188970.1_Strongylocentrotus XP_001197040.1_Strongylocentrotus XP_790571.1_Strongylocentrotus au.g15121_t1_Chlamydomonas e_gw2.56.252.1_Takifugu e_gw2.87.333.1_Takifugu
716	AT1G05190.1_Arabidopsis AT2G18400.1_Arabidopsis NP_012017.1_Yeast NP_221008.1_Rickettsia NP_388012.1_Bacillus NP_417764.1_Ecoli SPAC12G12.08_Yeast estExt_fgenesh1_kg.C_1380004_Physcomitrella estExt_fgenesh2_kg.C_300050_Chlamydomonas estExt_gwp_gw1.C_4310006_Physcomitrella
717	AT1G20410.1_Arabidopsis NP_342456.1_Sulfolobuss NP_560688.1_Pyrobaculum NP_616381.1_Methano NP_653310.1_Homo XP_001195876.1_Strongylocentrotus XP_787517.2_Strongylocentrotus au.g3211_t1_Chlamydomonas e_gw2.102.253.1_Takifugu estExt_gwp_gw1.C_4060009_Physcomitrella
718	AT1G30300.1_Arabidopsis AT3G13800.1_Arabidopsis AT3G13800.2_Arabidopsis AT4G03610.1_Arabidopsis NP_221217.1_Rickettsia NP_418516.1_Ecoli NP_618933.1_Methano SPCC777.06c_Yeast e_gw1.140.21.1_Physcomitrella estExt_Genewise1.C_2260029_Physcomitrella
719	AT1G30550.1_Arabidopsis AT1G45231.2_Arabidopsis NP_015168.1_Yeast NP_079107.6_Homo NP_615168.1_Methano SPAC2G11.15c_Yeast XP_001199139.1_Strongylocentrotus XP_791145.2_Strongylocentrotus e_gw1.92.71.1_Physcomitrella estExt_GW.C_740015_Takifugu
720	AT1G69520.1_Arabidopsis AT1G69523.1_Arabidopsis AT1G69526.1_Arabidopsis AT1G69526.2_Arabidopsis NP_054752.3_Homo NP_616256.1_Methano NP_689850.1_Homo e_gw1.73.135.1_Physcomitrella e_gw2.258.75.1_Takifugu estExt_GW.C_2580018_Takifugu
721	AT2G04900.1_Arabidopsis AT2G04900.2_Arabidopsis NP_417287.1_Ecoli SPAC1782.12c_Yeast XP_001175672.1_Strongylocentrotus XP_787117.1_Strongylocentrotus e_gw1.15.434.1_Physcomitrella e_gw1.15.435.1_Physcomitrella estExt_fgenesh1_pg.C_140088_Physcomitrella estExt_fgenesh1_pg.C_140089_Physcomitrella
722	AT2G16790.1_Arabidopsis AT2G16790.2_Arabidopsis NP_001001551.1_Homo NP_010534.1_Yeast NP_417894.2_Ecoli NP_418689.1_Ecoli SPAC4G9.12_Yeast e_gw1.72.101.1_Physcomitrella e_gw2.11.245.1_Takifugu e_gwW.21.193.1_Chlamydomonas
723	AT2G21070.1_Arabidopsis AT2G21070.2_Arabidopsis NP_076991.3_Homo NP_415328.4_Ecoli SPAC27D7.08c_Yeast XP_001177328.1_Strongylocentrotus XP_793611.1_Strongylocentrotus e_gw1.362.3.1_Physcomitrella e_gwW.1.628.1_Chlamydomonas estExt_GW.C_90017_Takifugu
724	AT2G23420.1_Arabidopsis AT4G36940.1_Arabidopsis NP_391053.1_Bacillus NP_660202.2_Homo XP_001176322.1_Strongylocentrotus XP_001201529.1_Strongylocentrotus XP_787773.2_Strongylocentrotus XP_788553.2_Strongylocentrotus e_gw1.387.6.1_Physcomitrella estExt_GW.C_21510004_Takifugu
725	AT2G28820.1_Arabidopsis ATCG00790.1_Arabidopsis ATMG00080.1_Arabidopsis NP_009515.1_Yeast NP_221016.1_Rickettsia NP_388004.1_Bacillus NP_417772.1_Ecoli SPBC1105.03c_Yeast e_gw1.135.74.1_Physcomitrella estExt_gwp_1H.C_380099_Chlamydomonas
726	AT2G43360.1_Arabidopsis Chlre2_kg.scaffold_3000262_Chlamydomonas NP_011802.1_Yeast NP_390898.1_Bacillus NP_415296.1_Ecoli NP_615127.1_Methano SPCC1235.02_Yeast estExt_fgenesh1_kg.C_800003_Physcomitrella estExt_fgenesh1_pg.C_630075_Physcomitrella pasa_Sanger_mRNA27712_Chlamydomonas
727	AT3G21720.1_Arabidopsis NP_010987.1_Yeast NP_015331.1_Yeast NP_342781.1_Sulfolobuss NP_418439.1_Ecoli SPBC1683.11c_Yeast e_gw1.136.92.1_Physcomitrella estExt_fgenesh2_pg.C_260094_Chlamydomonas estExt_gwp_gw1.C_1360145_Physcomitrella fgenesh1_pg.scaffold_4197000001_Physcomitrella
728	AT4G28830.1_Arabidopsis AT4G28830.2_Arabidopsis NP_054887.2_Homo NP_343544.1_Sulfolobuss NP_558482.1_Pyrobaculum NP_615679.1_Methano XP_001192571.1_Strongylocentrotus XP_788985.1_Strongylocentrotus estExt_Genewise1.C_1770052_Physcomitrella pasa_Sanger_mRNA32150_Chlamydomonas
729	AT4G33150.1_Arabidopsis AT4G33150.2_Arabidopsis NP_005754.2_Homo NP_014448.1_Yeast NP_559377.1_Pyrobaculum SPBC3B8.03_Yeast XP_001179692.1_Strongylocentrotus XP_797286.2_Strongylocentrotus e_gw2.104.155.1_Takifugu estExt_fgenesh1_pm.C_2140008_Physcomitrella
730	AT4G37870.1_Arabidopsis AT5G65690.1_Arabidopsis MHS_estExt_GenewiseH_1.C_240017_Chlamydomonas NP_013023.1_Yeast NP_390934.1_Bacillus NP_417862.1_Ecoli e_gw1.1.342.1_Physcomitrella e_gw1.133.65.1_Physcomitrella e_gw1.159.5.1_Physcomitrella estExt_Genewise1.C_600167_Physcomitrella
731	AT5G37530.1_Arabidopsis AT5G37530.2_Arabidopsis NP_011866.1_Yeast NP_012898.1_Yeast NP_390632.2_Bacillus NP_417292.1_Ecoli SPAC1A6.10_Yeast estExt_Genewise1.C_340166_Physcomitrella estExt_gwp_1W.C_340020_Chlamydomonas fgenesh2_pg.C_scaffold_17000228_Chlamydomonas
732	AT5G41150.1_Arabidopsis AT5G41150.2_Arabidopsis NP_005227.1_Homo NP_015303.1_Yeast NP_342236.1_Sulfolobuss SPCC970.01_Yeast XP_001186979.1_Strongylocentrotus XP_001199502.1_Strongylocentrotus e_gw2.3.727.1_Takifugu estExt_Genewise1.C_30500_Physcomitrella
733	AT5G49555.1_Arabidopsis NP_116098.1_Homo NP_342647.1_Sulfolobuss NP_343776.1_Sulfolobuss XP_001189187.1_Strongylocentrotus XP_001191896.1_Strongylocentrotus XP_001196794.1_Strongylocentrotus XP_792338.1_Strongylocentrotus e_gw1.224.9.1_Physcomitrella e_gw2.24.67.1_Takifugu
734	ATCG00750.1_Arabidopsis NP_073750.2_Homo NP_221000.1_Rickettsia NP_388023.1_Bacillus NP_417756.1_Ecoli NP_789775.1_Homo XP_001178889.1_Strongylocentrotus XP_780201.1_Strongylocentrotus e_gw2.92.76.1_Takifugu e_gwW.26.225.1_Chlamydomonas
735	FER_fgenesh2_pg.C_scaffold_3000448_Chlamydomonas NP_416129.1_Ecoli NP_417534.1_Ecoli NP_418546.1_Ecoli NP_559786.1_Pyrobaculum NP_617404.1_Methano XP_001185576.1_Strongylocentrotus XP_001186032.1_Strongylocentrotus XP_782370.2_Strongylocentrotus XP_793464.2_Strongylocentrotus
736	NP_009923.2_Yeast NP_077733.3_Homo NP_417080.4_Ecoli SPBP18G5.02_Yeast XP_001198386.1_Strongylocentrotus XP_001200987.1_Strongylocentrotus XP_001203016.1_Strongylocentrotus XP_786439.2_Strongylocentrotus e_gw1.255.22.1_Physcomitrella gw2.339.75.1_Takifugu
737	NP_057028.2_Homo NP_344001.1_Sulfolobuss NP_391381.1_Bacillus NP_415203.1_Ecoli XP_001191835.1_Strongylocentrotus XP_001193815.1_Strongylocentrotus XP_783109.2_Strongylocentrotus XP_794547.2_Strongylocentrotus e_gw1.3023.3.1_Physcomitrella fgh5_pg.C_scaffold_514000003_Takifugu
738	AT1G11780.1_Arabidopsis Chlre2_kg.scaffold_38000058_Chlamydomonas NP_006011.2_Homo NP_416716.1_Ecoli SPBC13G1.04c_Yeast XP_001184087.1_Strongylocentrotus XP_785154.2_Strongylocentrotus estExt_fgenesh1_pg.C_2240017_Physcomitrella fgh5_pg.C_scaffold_491000004_Takifugu
739	AT1G31860.1_Arabidopsis NP_342122.1_Sulfolobuss NP_391366.1_Bacillus NP_416530.1_Ecoli NP_558975.1_Pyrobaculum NP_615861.1_Methano SPBC29A3.02c_Yeast e_gw1.272.40.1_Physcomitrella estExt_fgenesh2_pg.C_20267_Chlamydomonas
740	AT2G07751.1_Arabidopsis ATCG00440.1_Arabidopsis ATMG00990.1_Arabidopsis NP_006973.1_Strongylocentrotus NP_220741.1_Rickettsia NP_416791.3_Ecoli NP_616429.1_Methano e_gw2.2317.32.1_Takifugu estExt_fgenesh1_pm.C_210005_Chlamydomonas
741	AT2G37500.1_Arabidopsis AT2G37500.2_Arabidopsis NP_013778.1_Yeast NP_389002.1_Bacillus NP_618445.1_Methano SPBC1271.14_Yeast au.g6947_t1_Chlamydomonas estExt_Genewise1.C_900159_Physcomitrella fgenesh1_pg.scaffold_10892000001_Physcomitrella
742	AT2G38700.1_Arabidopsis AT3G54250.1_Arabidopsis NP_002452.1_Homo NP_014441.1_Yeast NP_344304.1_Sulfolobuss SPAC24C9.03_Yeast e_gw2.14.90.1_Takifugu estExt_fgenesh1_pm.C_1690014_Physcomitrella estExt_fgenesh1_pm.C_1770009_Physcomitrella
743	AT3G12040.1_Arabidopsis NP_001015052.1_Homo NP_001015054.1_Homo NP_002425.2_Homo NP_220734.1_Rickettsia NP_391741.1_Bacillus XP_001179679.1_Strongylocentrotus XP_786488.1_Strongylocentrotus gw2.15.276.1_Takifugu
744	AT3G24030.1_Arabidopsis NP_015110.1_Yeast NP_391709.1_Bacillus NP_416607.1_Ecoli NP_617622.1_Methano SPAC23H4.10c_Yeast e_gw1.5151.1.1_Physcomitrella estExt_fgenesh1_pg.C_290205_Physcomitrella estExt_gwp_1H.C_30409_Chlamydomonas
746	AT4G20310.1_Arabidopsis NP_056968.1_Homo NP_341657.1_Sulfolobuss NP_559483.1_Pyrobaculum XP_001180869.1_Strongylocentrotus XP_001180967.1_Strongylocentrotus XP_001192885.1_Strongylocentrotus XP_787875.2_Strongylocentrotus e_gw2.204.28.1_Takifugu
747	AT4G29060.1_Arabidopsis AT4G29060.2_Arabidopsis MAY_157237_Chlamydomonas NP_005717.2_Homo NP_391017.1_Bacillus e_gw1.74.46.1_Physcomitrella e_gw2.258.69.1_Takifugu estExt_fgenesh1_pg.C_740160_Physcomitrella gw1.37.48.1_Physcomitrella
748	AT5G19930.1_Arabidopsis NP_060749.2_Homo NP_559018.1_Pyrobaculum NP_616581.1_Methano XP_001193636.1_Strongylocentrotus XP_787408.2_Strongylocentrotus e_gw2.21.191.1_Takifugu kg.chromosome_2_#_1495_#_XP_001702425.1_Chlamydomonas pasa_Sanger_mRNA17736_Chlamydomonas
749	AT5G57655.1_Arabidopsis AT5G57655.2_Arabidopsis NP_389642.1_Bacillus NP_418022.1_Ecoli XP_001185477.1_Strongylocentrotus XP_001195254.1_Strongylocentrotus XP_794920.2_Strongylocentrotus estExt_GW.C_580079_Takifugu estExt_gwp_gw1.C_1800050_Physcomitrella
750	NP_001025169.1_Homo NP_013748.1_Yeast NP_115504.1_Homo NP_416905.1_Ecoli NP_878063.1_Yeast XP_001194813.1_Strongylocentrotus XP_786622.2_Strongylocentrotus estExt_GW.C_3760018_Takifugu pasa_Sanger_mRNA5721_Chlamydomonas
751	NP_115990.2_Homo NP_343780.1_Sulfolobuss NP_390273.1_Bacillus XP_001187678.1_Strongylocentrotus XP_781898.1_Strongylocentrotus e_gw1.9.7.1_Physcomitrella e_gw2.1.493.1_Takifugu estExt_fgenesh1_pg.C_490133_Physcomitrella fgenesh2_pg.scaffold_137000081_Physcomitrella
752	NP_388614.1_Bacillus NP_390772.1_Bacillus NP_418791.1_Ecoli NP_616191.1_Methano NP_689880.1_Homo XP_001176492.1_Strongylocentrotus XP_787883.1_Strongylocentrotus estExt_fgenesh1_pg.C_2350041_Physcomitrella fgh5_pg.C_scaffold_357000013_Takifugu
753	AT1G12370.1_Arabidopsis AT1G12370.2_Arabidopsis Chlre2_kg.scaffold_79000047_Chlamydomonas NP_618934.1_Methano XP_001195318.1_Strongylocentrotus XP_798489.1_Strongylocentrotus e_gw2.166.133.1_Takifugu estExt_gwp_gw1.C_720212_Physcomitrella
754	AT1G15040.1_Arabidopsis AT1G15040.2_Arabidopsis AT1G66860.1_Arabidopsis AT5G38200.1_Arabidopsis NP_220785.1_Rickettsia NP_415814.4_Ecoli SPBPB2B2.05_Yeast estExt_gwp_gw1.C_1360002_Physcomitrella
755	AT1G26550.1_Arabidopsis NP_006214.2_Homo NP_418223.1_Ecoli XP_001194858.1_Strongylocentrotus XP_790053.2_Strongylocentrotus e_gw1.206.85.1_Physcomitrella e_gw2.97.36.1_Takifugu estExt_gwp_gw1.C_2170070_Physcomitrella
756	AT1G66520.1_Arabidopsis Chlre2_kg.scaffold_23000034_Chlamydomonas NP_220597.1_Rickettsia NP_389455.1_Bacillus NP_417746.1_Ecoli SPAC1805.09c_Yeast e_gw1.144.121.1_Physcomitrella estExt_GenewiseW_1.C_870007_Chlamydomonas
757	AT1G67550.1_Arabidopsis NP_391545.1_Bacillus NP_391546.1_Bacillus NP_391547.1_Bacillus SPAC1952.11c_Yeast XP_001180473.1_Strongylocentrotus XP_788434.2_Strongylocentrotus estExt_Genewise1.C_2740026_Physcomitrella
758	AT2G07687.1_Arabidopsis ATMG00730.1_Arabidopsis NP_006972.1_Strongylocentrotus NP_220580.1_Rickettsia NP_536849.1_Homo SPMIT.04_Yeast e_gw2.2317.27.1_Takifugu estExt_GenewiseH_1.C_150140_Chlamydomonas
759	AT2G44050.1_Arabidopsis NP_014498.1_Yeast NP_390206.1_Bacillus NP_414949.1_Ecoli SPBC409.13_Yeast estExt_Genewise1.C_150284_Physcomitrella estExt_Genewise1.C_540203_Physcomitrella estExt_fgenesh2_pg.C_70324_Chlamydomonas
760	AT3G03380.1_Arabidopsis NP_014276.1_Yeast NP_220575.1_Rickettsia SPAC23G3.12c_Yeast SPBC1685.05_Yeast estExt_gwp_1H.C_820004_Chlamydomonas fgenesh1_pg.scaffold_21000178_Physcomitrella fgenesh1_pg.scaffold_237000002_Physcomitrella
761	AT3G24560.1_Arabidopsis AT3G24560.2_Arabidopsis AT3G24560.3_Arabidopsis NP_220436.1_Rickettsia NP_387948.1_Bacillus NP_414730.1_Ecoli SPAC12B10.08c_Yeast e_gw1.41.35.1_Physcomitrella
763	AT4G15093.1_Arabidopsis NP_343316.1_Sulfolobuss NP_343447.1_Sulfolobuss NP_417511.1_Ecoli NP_615450.1_Methano SPBC1709.16c_Yeast au.g15647_t1_Chlamydomonas estExt_gwp_gw1.C_4260002_Physcomitrella
764	AT4G24220.1_Arabidopsis AT4G24220.2_Arabidopsis AT5G58750.1_Arabidopsis NP_388320.1_Bacillus NP_388887.1_Bacillus SPCC757.02c_Yeast estExt_fgenesh1_pm.C_120036_Physcomitrella fgenesh1_pg.scaffold_4764000001_Physcomitrella
765	AT4G25970.1_Arabidopsis AT5G57190.1_Arabidopsis NP_011686.1_Yeast NP_388111.1_Bacillus NP_418584.1_Ecoli SPAC31G5.15_Yeast e_gw1.189.20.1_Physcomitrella fgenesh2_pg.C_scaffold_79000026_Chlamydomonas
766	AT5G47320.1_Arabidopsis ATCG00820.1_Arabidopsis NP_014435.1_Yeast NP_221019.1_Rickettsia NP_388001.1_Bacillus NP_417775.1_Ecoli SPAC1751.02c_Yeast e_gwW.21.199.1_Chlamydomonas
767	AT5G48545.1_Arabidopsis NP_010158.1_Yeast NP_343549.1_Sulfolobuss NP_388884.1_Bacillus NP_560536.1_Pyrobaculum NP_615770.1_Methano SPCC1442.14c_Yeast e_gw1.111.48.1_Physcomitrella
768	Chlre2_kg.scaffold_52000052_Chlamydomonas NP_015222.1_Yeast NP_615332.1_Methano NP_615337.1_Methano NP_945341.2_Homo XP_001180010.1_Strongylocentrotus XP_782815.1_Strongylocentrotus e_gw2.8.442.1_Takifugu
769	NP_056399.1_Homo NP_414592.1_Ecoli XP_001194865.1_Strongylocentrotus XP_782632.1_Strongylocentrotus e_gw1.191.81.1_Physcomitrella e_gw2.181.111.1_Takifugu estExt_fgenesh1_pm.C_chromosome_160027_Chlamydomonas pasa_Sanger_mRNA20944_Chlamydomonas
770	NP_057044.2_Homo XP_001184549.1_Strongylocentrotus XP_785284.2_Strongylocentrotus YP_025309.2_Ecoli e_gw1.152.6.1_Physcomitrella e_gw2.24.397.1_Takifugu estExt_fgenesh2_pg.C_680008_Chlamydomonas fgenesh1_pg.scaffold_9176000001_Physcomitrella
771	NP_341916.1_Sulfolobuss NP_342111.1_Sulfolobuss NP_391195.1_Bacillus NP_443077.1_Homo XP_001184835.1_Strongylocentrotus XP_784498.2_Strongylocentrotus e_gw2.50.367.1_Takifugu e_gwW.72.16.1_Chlamydomonas
772	AT2G20690.1_Arabidopsis NP_009815.1_Yeast NP_390208.1_Bacillus NP_416179.1_Ecoli SPCC1450.13c_Yeast estExt_fgenesh1_kg.C_120094_Chlamydomonas estExt_gwp_gw1.C_3430032_Physcomitrella
773	AT4G37550.1_Arabidopsis AT4G37550.2_Arabidopsis AT4G37560.1_Arabidopsis NP_344131.1_Sulfolobuss SPAC869.04_Yeast estExt_Genewise1.C_1980061_Physcomitrella estExt_gwp_1H.C_460017_Chlamydomonas
774	AT5G48840.1_Arabidopsis NP_012121.2_Yeast NP_390123.1_Bacillus NP_414675.1_Ecoli SPAC5H10.08c_Yeast e_gwH.7.153.1_Chlamydomonas estExt_gwp_gw1.C_160234_Physcomitrella
775	NP_014122.1_Yeast NP_617613.1_Methano SPBC106.17c_Yeast SPBC56F2.11_Yeast XP_001181320.1_Strongylocentrotus XP_789179.2_Strongylocentrotus e_gw1.89.188.1_Physcomitrella
776	NP_056238.2_Homo SPAC17C9.02c_Yeast XP_001196732.1_Strongylocentrotus XP_786735.2_Strongylocentrotus YP_054570.1_Bacillus au.g13909_t1_Chlamydomonas estExt_GW.C_1730049_Takifugu
777	NP_060549.3_Homo NP_388359.2_Bacillus NP_417866.4_Ecoli XP_001188777.1_Strongylocentrotus XP_799301.1_Strongylocentrotus e_gw2.124.66.1_Takifugu fgenesh1_pg.scaffold_7231000001_Physcomitrella
778	NP_115888.1_Homo NP_616106.1_Methano XP_001192773.1_Strongylocentrotus XP_780639.1_Strongylocentrotus fgenesh1_pg.scaffold_370000030_Physcomitrella fgh5_pm.C_scaffold_10000027_Takifugu pasa_Sanger_mRNA4762_Chlamydomonas
779	AT1G03030.1_Arabidopsis NP_116662.1_Yeast NP_417403.1_Ecoli SPAC227.14_Yeast estExt_gwp_gw1.C_1730066_Physcomitrella pasa_Sanger_mRNA18786_Chlamydomonas
780	AT2G39020.1_Arabidopsis AT2G39030.1_Arabidopsis NP_616718.1_Methano SPAC1002.07c_Yeast e_gw1.218.47.1_Physcomitrella e_gw1.236.25.1_Physcomitrella
781	AT3G58830.1_Arabidopsis NP_011968.1_Yeast NP_390446.1_Bacillus SPCC645.02_Yeast e_gw1.13.141.1_Physcomitrella pasa_Sanger_mRNA24527_Chlamydomonas
782	AT4G22930.1_Arabidopsis NP_013524.1_Yeast NP_415580.1_Ecoli SPAC16.03c_Yeast e_gw1.52.151.1_Physcomitrella estExt_fgenesh1_pg.C_chromosome_110005_Chlamydomonas
783	NP_014170.1_Yeast NP_416805.1_Ecoli NP_417463.4_Ecoli SPCC191.09c_Yeast SPCC965.07c_Yeast estExt_fgenesh1_kg.C_3390002_Physcomitrella
784	NP_388415.1_Bacillus NP_391484.1_Bacillus NP_417959.4_Ecoli XP_001185163.1_Strongylocentrotus XP_001204083.1_Strongylocentrotus fgenesh2_pg.C_scaffold_23000093_Chlamydomonas
785	AT5G64250.1_Arabidopsis AT5G64250.2_Arabidopsis NP_012683.1_Yeast NP_390557.1_Bacillus estExt_Genewise1.C_2260005_Physcomitrella

## Sheet: Analysis I - additional protist
Gene Cluster ID	Protist Species	Phyletic pattern after adding protist sequences	0: duplication after the separation of divergent protists
2	Cryptosporidium Giardia Paramecium Phaeodactylum Tetrahymena Thalassiosira Trichomonas	2	1: only one of the paralogous clades have protist sequences
4	Giardia Leishmania Paramecium Tetrahymena Thalassiosira Trypanosoma	2	2: more than one paralogous clade have protist sequences
5 (orthogroup 1)	Cryptosporidium Giardia Leishmania Paramecium Plasmodium Tetrahymena Thalassiosira Theileria Toxoplasma Trypanosoma	1
5 (orthogroup 2)	Leishmania Paramecium Phaeodactylum Tetrahymena Thalassiosira Toxoplasma Trichomonas Trypanosoma	1
7 (orthogroup 1)	Cryptosporidium Leishmania Paramecium Phaeodactylum Plasmodium Tetrahymena Thalassiosira Toxoplasma Trichomonas Trypanosoma	2
7 (orthogroup 2)	Leishmania Phaeodactylum Tetrahymena Thalassiosira Toxoplasma Trichomonas Trypanosoma	2
9	Leishmania Paramecium Tetrahymena Thalassiosira Toxoplasma Trypanosoma	1
14	Cryptosporidium Dictyostelium Entamoeba Giardia Leishmania Paramecium Phaeodactylum Plasmodium Tetrahymena Thalassiosira Toxoplasma Trichomonas Trypanosoma	2
15	Cryptosporidium Dictyostelium Entamoeba Giardia Leishmania Paramecium Phaeodactylum Plasmodium Tetrahymena Theileria Toxoplasma Trichomonas Trypanosoma	2
16	Dictyostelium Giardia Leishmania Paramecium Phaeodactylum Plasmodium Thalassiosira Trichomonas Trypanosoma	2
22	Cryptosporidium Dictyostelium Entamoeba Giardia Leishmania Paramecium Phaeodactylum Plasmodium Tetrahymena Thalassiosira Toxoplasma Trichomonas Trypanosoma	2
32	Dictyostelium Leishmania Paramecium Phaeodactylum Tetrahymena Thalassiosira Trypanosoma	2
35	Paramecium Phaeodactylum Tetrahymena Thalassiosira	0
38	Dictyostelium Entamoeba Giardia Leishmania Paramecium Phaeodactylum Plasmodium Tetrahymena Toxoplasma Trichomonas Trypanosoma	2
43	Dictyostelium Leishmania Paramecium Phaeodactylum Plasmodium Tetrahymena Thalassiosira Theileria Toxoplasma Trypanosoma	2
44	Dictyostelium Leishmania Paramecium Phaeodactylum Tetrahymena Trypanosoma	0
46	Dictyostelium Leishmania Paramecium Phaeodactylum Plasmodium Thalassiosira Trypanosoma	1
53	Dictyostelium Entamoeba Giardia Leishmania Phaeodactylum Plasmodium Thalassiosira Trichomonas Trypanosoma	2
54	Dictyostelium Entamoeba Giardia Leishmania Phaeodactylum Plasmodium Trichomonas Trypanosoma	1
59	Leishmania Paramecium Phaeodactylum Tetrahymena Thalassiosira Toxoplasma Trypanosoma	0
61	Dictyostelium Phaeodactylum Plasmodium Trichomonas	1
62	Leishmania Trichomonas Trypanosoma	No resolution
70	Paramecium Tetrahymena Toxoplasma Trichomonas	1
72	Dictyostelium Entamoeba Giardia Leishmania Phaeodactylum Plasmodium Trichomonas Trypanosoma	2
81	Dictyostelium Entamoeba Leishmania Paramecium Phaeodactylum Tetrahymena Thalassiosira Trichomonas	1
84	Dictyostelium Entamoeba Giardia Leishmania Phaeodactylum Plasmodium Thalassiosira Trichomonas Trypanosoma	2
89 (orthogroup 1)	Dictyostelium Entamoeba Giardia Leishmania Phaeodactylum Plasmodium Thalassiosira Trichomonas Trypanosoma	1
89 (orthogroup 2)	Dictyostelium Entamoeba Giardia Leishmania Paramecium Phaeodactylum Plasmodium Tetrahymena Thalassiosira Trichomonas Trypanosoma	No resolution
90	Phaeodactylum Thalassiosira Trichomonas	1
91	Dictyostelium Leishmania Phaeodactylum Trypanosoma	1
92	Trichomonas	1
95	Dictyostelium Leishmania Phaeodactylum Trypanosoma	1
100	Dictyostelium Entamoeba Giardia Leishmania Phaeodactylum Plasmodium Tetrahymena Trichomonas Trypanosoma	2
101	Dictyostelium Entamoeba Giardia Leishmania Phaeodactylum Plasmodium Trichomonas Trypanosoma	2
102	Dictyostelium Entamoeba Giardia Leishmania Plasmodium Trichomonas Trypanosoma	2
103	Dictyostelium Entamoeba Leishmania Phaeodactylum Tetrahymena Toxoplasma Trichomonas Trypanosoma	2
109	Dictyostelium Entamoeba Giardia Leishmania Phaeodactylum Plasmodium Tetrahymena Toxoplasma Trichomonas Trypanosoma	2
111	Dictyostelium Entamoeba Giardia Leishmania Phaeodactylum Plasmodium Thalassiosira Trichomonas Trypanosoma	2
113	Leishmania Phaeodactylum Tetrahymena Trichomonas Trypanosoma	No resolution
118	Phaeodactylum Tetrahymena Thalassiosira Trypanosoma	2
119	Dictyostelium Leishmania Phaeodactylum Plasmodium Trichomonas	2
126	Dictyostelium Entamoeba Giardia Leishmania Phaeodactylum Plasmodium Trichomonas Trypanosoma	1
132	Cryptosporidium Dictyostelium Entamoeba Giardia Leishmania Phaeodactylum Plasmodium Tetrahymena Thalassiosira Trichomonas Trypanosoma	2
133	Paramecium Phaeodactylum Thalassiosira	No resolution
137	Dictyostelium Giardia Leishmania Phaeodactylum Plasmodium Trypanosoma	1
140	Paramecium Phaeodactylum Tetrahymena Thalassiosira	2
141	Dictyostelium Entamoeba Giardia Leishmania Phaeodactylum Plasmodium Trichomonas Trypanosoma	2
142	Dictyostelium Entamoeba Giardia Leishmania Phaeodactylum Plasmodium Trichomonas Trypanosoma	1
146	Dictyostelium Giardia Leishmania Paramecium Phaeodactylum Plasmodium Tetrahymena Thalassiosira Toxoplasma Trichomonas	No resolution
151	Dictyostelium Entamoeba Giardia Leishmania Phaeodactylum Plasmodium Trichomonas Trypanosoma	1
155	Giardia Leishmania Paramecium Phaeodactylum Tetrahymena Thalassiosira Toxoplasma Trypanosoma	No resolution
166	Dictyostelium Entamoeba Giardia Leishmania Phaeodactylum Plasmodium Toxoplasma Trichomonas Trypanosoma	2
171	Dictyostelium Entamoeba Leishmania Phaeodactylum Plasmodium Trichomonas Trypanosoma	1
173	Paramecium Phaeodactylum Tetrahymena Thalassiosira Trichomonas	2
187	Dictyostelium Entamoeba Giardia Leishmania Phaeodactylum Plasmodium Thalassiosira Toxoplasma Trichomonas Trypanosoma	No resolution
188	Leishmania Paramecium Phaeodactylum Tetrahymena Thalassiosira Toxoplasma Trichomonas Trypanosoma	2
193	Dictyostelium Leishmania Paramecium Phaeodactylum Tetrahymena Thalassiosira Trypanosoma	No resolution
194	Leishmania Phaeodactylum Tetrahymena Thalassiosira Toxoplasma Trypanosoma	1
197	Dictyostelium Leishmania Phaeodactylum Thalassiosira Trypanosoma	0
201	Dictyostelium Leishmania Phaeodactylum Plasmodium	1
204	Dictyostelium Entamoeba Giardia Leishmania Phaeodactylum Plasmodium Trichomonas Trypanosoma	1
207	Paramecium Tetrahymena Trichomonas Trypanosoma	No resolution
210	Dictyostelium Entamoeba Leishmania Phaeodactylum Plasmodium Trichomonas Trypanosoma	1
212	Dictyostelium Entamoeba Giardia Leishmania Phaeodactylum Plasmodium Tetrahymena Thalassiosira Trichomonas Trypanosoma	2
215	Leishmania Paramecium Phaeodactylum Tetrahymena Thalassiosira Trypanosoma	2
216	Phaeodactylum Tetrahymena Thalassiosira	0
218	Cryptosporidium Paramecium Phaeodactylum Tetrahymena Thalassiosira Theileria Toxoplasma	No resolution
220	Dictyostelium Giardia Leishmania Phaeodactylum Trichomonas Trypanosoma	2
221	Giardia Phaeodactylum Tetrahymena Thalassiosira Toxoplasma Trichomonas	No resolution
223	Dictyostelium Entamoeba Leishmania Phaeodactylum Plasmodium Trichomonas Trypanosoma	2
226	Dictyostelium Entamoeba Leishmania Phaeodactylum Plasmodium Trichomonas Trypanosoma	1
229	Dictyostelium Entamoeba Giardia Leishmania Phaeodactylum Plasmodium Trichomonas Trypanosoma	1
231	Cryptosporidium Dictyostelium Entamoeba Giardia Leishmania Paramecium Phaeodactylum Plasmodium Tetrahymena Theileria Toxoplasma Trichomonas Trypanosoma	2
234	Dictyostelium Leishmania Phaeodactylum Tetrahymena Thalassiosira Toxoplasma Trypanosoma	1
235	Dictyostelium Entamoeba Giardia Leishmania Phaeodactylum Plasmodium Trichomonas Trypanosoma	2
236	Trichomonas	No resolution
240	Cryptosporidium Leishmania Phaeodactylum Plasmodium Thalassiosira Theileria Toxoplasma Trypanosoma	No resolution
243	Dictyostelium Plasmodium	1
254	Dictyostelium Entamoeba Giardia Leishmania Phaeodactylum Trichomonas Trypanosoma	1
262	Dictyostelium Entamoeba Giardia Leishmania Phaeodactylum Plasmodium Trichomonas Trypanosoma	1
277	Cryptosporidium Phaeodactylum Plasmodium Thalassiosira Toxoplasma Trichomonas	2
284	Cryptosporidium Dictyostelium Entamoeba Giardia Leishmania Paramecium Phaeodactylum Plasmodium Tetrahymena Thalassiosira Theileria Toxoplasma Trichomonas Trypanosoma	1
291	Giardia Phaeodactylum Thalassiosira Trichomonas	0
299		No protist
302	Dictyostelium Leishmania Phaeodactylum Plasmodium Trichomonas Trypanosoma	1
353	Dictyostelium Entamoeba Giardia Leishmania Phaeodactylum Plasmodium Trypanosoma	1
368	Dictyostelium Paramecium Tetrahymena Thalassiosira	2
371	Dictyostelium Entamoeba Paramecium Phaeodactylum Tetrahymena Thalassiosira Toxoplasma Trichomonas	1
372	Cryptosporidium Dictyostelium Entamoeba Giardia Leishmania Paramecium Phaeodactylum Plasmodium Tetrahymena Thalassiosira Theileria Toxoplasma Trichomonas Trypanosoma	No resolution
374	Dictyostelium Entamoeba Giardia Leishmania Phaeodactylum Plasmodium Trichomonas Trypanosoma	2
375	Dictyostelium Entamoeba Giardia Leishmania Phaeodactylum Plasmodium Trypanosoma	1
385	Tetrahymena Toxoplasma	2
396	Dictyostelium Entamoeba Giardia Leishmania Phaeodactylum Plasmodium Trichomonas Trypanosoma	1
398	Cryptosporidium Dictyostelium Entamoeba Giardia Leishmania Paramecium Phaeodactylum Plasmodium Tetrahymena Thalassiosira Theileria Toxoplasma Trichomonas Trypanosoma	No resolution
414	Cryptosporidium Leishmania Paramecium Tetrahymena Thalassiosira	1
420	Thalassiosira	No resolution
426	Entamoeba Giardia Phaeodactylum Trichomonas Trypanosoma	2
466	Dictyostelium Phaeodactylum Plasmodium	1
491	Dictyostelium Entamoeba Giardia Trichomonas	1
537	Dictyostelium Leishmania Phaeodactylum Trypanosoma	1
538	Dictyostelium Leishmania Paramecium Phaeodactylum Thalassiosira Trypanosoma	No resolution
575	Cryptosporidium Dictyostelium Leishmania Plasmodium Toxoplasma Trypanosoma	No resolution
590	Dictyostelium Leishmania Plasmodium Trypanosoma	1
603	Phaeodactylum	1
648	Phaeodactylum Trichomonas	1
664	Phaeodactylum Trichomonas	1
700	Dictyostelium Entamoeba Leishmania	1
716	Cryptosporidium Leishmania Phaeodactylum Plasmodium Thalassiosira Toxoplasma Trichomonas Trypanosoma	1
758		No protist
768	Dictyostelium Paramecium Tetrahymena Trichomonas	No resolution
773	Phaeodactylum Thalassiosira Toxoplasma	2

## Sheet: Analysis II
Gene Cluster ID	Accession number of cluster members	ML BS >= 50%	ML BS >= 70%	ML aLRT >= 50%	ML aLRT >= 70%	NJ BS >= 50%	NJ BS >= 70%
3	AT1G01450.1_Arabidopsis AT1G04700.1_Arabidopsis AT1G08720.1_Arabidopsis AT1G14000.1_Arabidopsis AT1G16270.1_Arabidopsis AT1G18160.1_Arabidopsis AT1G62400.1_Arabidopsis AT1G64300.1_Arabidopsis AT1G64300.2_Arabidopsis AT1G67890.1_Arabidopsis AT1G67890.2_Arabidopsis AT1G73660.1_Arabidopsis AT1G79570.1_Arabidopsis AT2G17700.1_Arabidopsis AT2G24360.1_Arabidopsis AT2G31010.1_Arabidopsis AT2G31800.1_Ara…
4	AT1G01190.1_Arabidopsis AT1G01280.1_Arabidopsis AT1G01600.1_Arabidopsis AT1G11600.1_Arabidopsis AT1G11610.1_Arabidopsis AT1G13080.1_Arabidopsis AT1G13080.2_Arabidopsis AT1G13090.1_Arabidopsis AT1G13100.1_Arabidopsis AT1G13110.1_Arabidopsis AT1G13140.1_Arabidopsis AT1G13150.1_Arabidopsis AT1G13710.1_Arabidopsis AT1G16400.1_Arabidopsis AT1G16410.1_Arabidopsis AT1G16410.2_Arabidopsis AT1G17060.1_Ara…
5	AT1G01560.1_Arabidopsis AT1G01560.2_Arabidopsis AT1G03740.1_Arabidopsis AT1G03740.2_Arabidopsis AT1G06390.1_Arabidopsis AT1G06390.2_Arabidopsis AT1G07880.1_Arabidopsis AT1G07880.2_Arabidopsis AT1G09600.1_Arabidopsis AT1G09840.1_Arabidopsis AT1G09840.2_Arabidopsis AT1G09840.3_Arabidopsis AT1G09840.4_Arabidopsis AT1G09840.5_Arabidopsis AT1G09840.6_Arabidopsis AT1G10210.1_Arabidopsis AT1G10210.2_Ara…
7	Chlre2_kg.scaffold_1000643_Chlamydomonas Chlre2_kg.scaffold_15000020_Chlamydomonas Chlre2_kg.scaffold_3000399_Chlamydomonas GLW_estExt_fgenesh2_pg.C_250113_Chlamydomonas GLW_estExt_fgenesh2_pg.C_40111_Chlamydomonas GLW_fgenesh2_pg.C_scaffold_1000619_Chlamydomonas NP_001012776.1_Homo NP_002309.1_Homo NP_003610.1_Homo NP_004235.3_Homo NP_004397.2_Homo NP_005885.1_Homo NP_006716.2_Homo NP_006761.1_H…
10	AT1G71860.1_Arabidopsis AT1G71860.2_Arabidopsis AT1G71860.3_Arabidopsis NP_000416.1_Homo NP_000606.3_Homo NP_001004356.1_Homo NP_001004358.1_Homo NP_001012393.1_Homo NP_001013686.1_Homo NP_001032209.1_Homo NP_001032210.1_Homo NP_001035059.1_Homo NP_001035802.1_Homo NP_001035816.1_Homo NP_001035817.1_Homo NP_001035818.1_Homo NP_001035819.1_Homo NP_001035820.1_Homo NP_001035821.1_Homo NP_001035822.…
11	AT1G01950.1_Arabidopsis AT1G09170.1_Arabidopsis AT1G12430.1_Arabidopsis AT1G18370.1_Arabidopsis AT1G18410.1_Arabidopsis AT1G18550.1_Arabidopsis AT1G20060.1_Arabidopsis AT1G21730.1_Arabidopsis AT1G55550.1_Arabidopsis AT1G59540.1_Arabidopsis AT1G59540.2_Arabidopsis AT1G63640.1_Arabidopsis AT1G63640.2_Arabidopsis AT1G72250.1_Arabidopsis AT1G73860.1_Arabidopsis AT2G21300.1_Arabidopsis AT2G21300.2_Ara…
12	AT1G03920.1_Arabidopsis AT1G16440.1_Arabidopsis AT1G30640.1_Arabidopsis AT1G45160.1_Arabidopsis AT1G45160.2_Arabidopsis AT1G48490.1_Arabidopsis AT1G48490.2_Arabidopsis AT1G51170.1_Arabidopsis AT1G53700.1_Arabidopsis AT1G79250.1_Arabidopsis AT2G19400.1_Arabidopsis AT2G20050.1_Arabidopsis AT2G20470.1_Arabidopsis AT2G26700.1_Arabidopsis AT2G34650.1_Arabidopsis AT2G36350.1_Arabidopsis AT2G44830.1_Ara…
14	AT1G19880.1_Arabidopsis AT1G27060.1_Arabidopsis AT1G55860.1_Arabidopsis AT1G65920.1_Arabidopsis AT1G69710.1_Arabidopsis AT1G70320.1_Arabidopsis AT1G76950.1_Arabidopsis AT3G02300.1_Arabidopsis AT3G02510.1_Arabidopsis AT3G02510.2_Arabidopsis AT3G03790.1_Arabidopsis AT3G03790.2_Arabidopsis AT3G15430.1_Arabidopsis AT3G15430.2_Arabidopsis AT3G17205.1_Arabidopsis AT3G17205.2_Arabidopsis AT3G23270.1_Ara…
15	AT1G14400.1_Arabidopsis AT1G14400.2_Arabidopsis AT1G16890.1_Arabidopsis AT1G16890.2_Arabidopsis AT1G17280.1_Arabidopsis AT1G17280.2_Arabidopsis AT1G36340.1_Arabidopsis AT1G45050.1_Arabidopsis AT1G50490.1_Arabidopsis AT1G63800.1_Arabidopsis AT1G64230.1_Arabidopsis AT1G64230.2_Arabidopsis AT1G75440.1_Arabidopsis AT1G78870.1_Arabidopsis AT1G78870.2_Arabidopsis AT1G78870.3_Arabidopsis AT2G02760.1_Ara…
17	AT1G05990.1_Arabidopsis AT1G12310.1_Arabidopsis AT1G18210.1_Arabidopsis AT1G18210.2_Arabidopsis AT1G18530.1_Arabidopsis AT1G21550.1_Arabidopsis AT1G24620.1_Arabidopsis AT1G32250.1_Arabidopsis AT1G62820.1_Arabidopsis AT1G66400.1_Arabidopsis AT1G66410.1_Arabidopsis AT1G73630.1_Arabidopsis AT1G76640.1_Arabidopsis AT1G76650.1_Arabidopsis AT2G15680.1_Arabidopsis AT2G27030.1_Arabidopsis AT2G27030.2_Ara…
19	AT1G06180.1_Arabidopsis AT1G08810.1_Arabidopsis AT1G08810.2_Arabidopsis AT1G09540.1_Arabidopsis AT1G14350.1_Arabidopsis AT1G14350.2_Arabidopsis AT1G16490.1_Arabidopsis AT1G17950.1_Arabidopsis AT1G18570.1_Arabidopsis AT1G18710.1_Arabidopsis AT1G18960.1_Arabidopsis AT1G22640.1_Arabidopsis AT1G25340.1_Arabidopsis AT1G25340.2_Arabidopsis AT1G26780.1_Arabidopsis AT1G34670.1_Arabidopsis AT1G35515.1_Ara…
20	AT1G02430.1_Arabidopsis AT1G02440.1_Arabidopsis AT1G02620.1_Arabidopsis AT1G09180.1_Arabidopsis AT1G10630.1_Arabidopsis AT1G23490.1_Arabidopsis AT1G56330.1_Arabidopsis AT1G70490.1_Arabidopsis AT1G70490.2_Arabidopsis AT1G70490.3_Arabidopsis AT2G15310.1_Arabidopsis AT2G18390.1_Arabidopsis AT2G24765.1_Arabidopsis AT2G24765.2_Arabidopsis AT2G47170.1_Arabidopsis AT3G03120.1_Arabidopsis AT3G22950.1_Ara…
21	ATMG00860.1_Arabidopsis NP_011624.1_Yeast NP_012184.1_Yeast NP_058162.1_Yeast NP_060146.2_Homo SPAC13D1.01c_Yeast SPAC167.08_Yeast SPAC19D5.09c_Yeast SPAC26A3.13c_Yeast SPAC27E2.08_Yeast SPAC2E1P3.03c_Yeast SPAC9.04_Yeast SPAPB15E9.03c_Yeast SPBC1289.17_Yeast SPBC9B6.02c_Yeast SPCC1020.14_Yeast XP_001175618.1_Strongylocentrotus XP_001176216.1_Strongylocentrotus XP_001176325.1_Strongylocentrotus X…
22	AT1G03590.1_Arabidopsis AT1G07160.1_Arabidopsis AT1G07430.1_Arabidopsis AT1G07630.1_Arabidopsis AT1G09160.1_Arabidopsis AT1G09160.2_Arabidopsis AT1G16220.1_Arabidopsis AT1G17545.1_Arabidopsis AT1G17550.1_Arabidopsis AT1G18030.1_Arabidopsis AT1G18030.2_Arabidopsis AT1G22280.1_Arabidopsis AT1G22280.2_Arabidopsis AT1G34750.1_Arabidopsis AT1G43900.1_Arabidopsis AT1G47380.1_Arabidopsis AT1G48040.1_Ara…
23	Chlre2_kg.scaffold_6000313_Chlamydomonas NP_000454.1_Homo NP_001063.2_Homo NP_001064.1_Homo NP_001065.1_Homo NP_001066.1_Homo NP_001067.2_Homo NP_001068.1_Homo NP_001099147.1_Homo NP_003351.2_Homo NP_006789.2_Homo NP_009051.1_Homo NP_061948.1_Homo NP_061949.3_Homo NP_061950.2_Homo NP_061951.1_Homo NP_061966.1_Homo NP_066307.1_Homo NP_066962.2_Homo NP_079019.2_Homo NP_444267.1_Homo NP_689617.2_Hom…
24	AT1G04860.1_Arabidopsis AT1G17110.1_Arabidopsis AT1G32850.1_Arabidopsis AT2G22310.1_Arabidopsis AT2G24640.1_Arabidopsis AT2G40930.1_Arabidopsis AT3G11910.1_Arabidopsis AT3G14400.1_Arabidopsis AT3G49600.1_Arabidopsis AT4G10570.1_Arabidopsis AT4G10590.1_Arabidopsis AT4G10590.2_Arabidopsis AT4G17895.1_Arabidopsis AT4G24560.1_Arabidopsis AT4G30890.1_Arabidopsis AT4G30890.2_Arabidopsis AT4G31670.1_Ara…
26	AT1G13180.1_Arabidopsis AT1G18450.1_Arabidopsis AT1G49240.1_Arabidopsis AT1G73910.1_Arabidopsis AT2G37620.1_Arabidopsis AT2G37620.2_Arabidopsis AT2G42090.1_Arabidopsis AT2G42100.1_Arabidopsis AT2G42170.1_Arabidopsis AT3G12110.1_Arabidopsis AT3G12380.1_Arabidopsis AT3G18780.1_Arabidopsis AT3G18780.2_Arabidopsis AT3G27000.1_Arabidopsis AT3G33520.1_Arabidopsis AT3G46520.1_Arabidopsis AT3G53750.1_Ara…
27	Chlre2_kg.scaffold_70a000005_Chlamydomonas FER_estExt_fgenesh2_pg.C_120262_Chlamydomonas NP_001073932.1_Homo NP_001077369.1_Homo NP_001360.1_Homo NP_001362.2_Homo NP_001363.2_Homo NP_001367.2_Homo NP_003768.2_Homo NP_004653.2_Homo NP_012980.1_Yeast NP_056327.3_Homo NP_060009.1_Homo NP_061720.2_Homo NP_065928.2_Homo NP_775899.2_Homo NP_775916.1_Homo NP_997320.1_Homo SPAC1093.06c_Yeast XP_001176350…
28	Chlre2_kg.scaffold_1000801_Chlamydomonas Chlre2_kg.scaffold_2000056_Chlamydomonas Chlre2_kg.scaffold_22000039_Chlamydomonas Chlre2_kg.scaffold_26000226_Chlamydomonas Chlre2_kg.scaffold_28000172_Chlamydomonas Chlre2_kg.scaffold_6000281_Chlamydomonas Chlre2_kg.scaffold_7000390_Chlamydomonas Chlre2_kg.scaffold_8000071_Chlamydomonas Chlre2_kg.scaffold_81000029_Chlamydomonas NP_000171.1_Homo NP_000846…
29	AT1G01370.1_Arabidopsis AT1G01370.2_Arabidopsis AT1G09200.1_Arabidopsis AT1G13370.1_Arabidopsis AT1G19890.1_Arabidopsis AT1G75600.1_Arabidopsis AT3G27360.1_Arabidopsis AT4G40030.1_Arabidopsis AT4G40030.2_Arabidopsis AT4G40030.3_Arabidopsis AT4G40040.1_Arabidopsis AT4G40040.2_Arabidopsis AT5G10390.1_Arabidopsis AT5G10400.1_Arabidopsis AT5G10980.1_Arabidopsis AT5G12910.1_Arabidopsis AT5G65350.1_Ara…
31	AT1G08880.1_Arabidopsis AT1G51060.1_Arabidopsis AT1G52740.1_Arabidopsis AT1G54690.1_Arabidopsis AT2G38810.1_Arabidopsis AT2G38810.2_Arabidopsis AT2G38810.3_Arabidopsis AT3G20670.1_Arabidopsis AT3G54560.1_Arabidopsis AT4G13570.1_Arabidopsis AT4G27230.1_Arabidopsis AT5G02560.1_Arabidopsis AT5G27670.1_Arabidopsis AT5G54640.1_Arabidopsis AT5G59870.1_Arabidopsis NP_001014426.1_Strongylocentrotus NP_00…
32	AT1G01080.1_Arabidopsis AT1G01080.2_Arabidopsis AT1G11650.1_Arabidopsis AT1G11650.2_Arabidopsis AT1G17370.1_Arabidopsis AT1G17370.2_Arabidopsis AT1G22760.1_Arabidopsis AT1G34140.1_Arabidopsis AT1G47490.1_Arabidopsis AT1G47490.2_Arabidopsis AT1G47500.1_Arabidopsis AT1G49600.1_Arabidopsis AT1G49760.1_Arabidopsis AT1G54080.1_Arabidopsis AT1G54080.2_Arabidopsis AT1G60000.1_Arabidopsis AT1G60000.2_Ara…
33	AT1G10870.1_Arabidopsis AT1G23140.1_Arabidopsis AT1G48590.1_Arabidopsis AT1G60860.1_Arabidopsis AT1G66360.1_Arabidopsis AT1G70790.1_Arabidopsis AT1G70790.2_Arabidopsis AT1G70800.1_Arabidopsis AT1G70810.1_Arabidopsis AT1G73580.1_Arabidopsis AT2G01540.1_Arabidopsis AT2G35210.1_Arabidopsis AT2G35210.2_Arabidopsis AT2G37550.1_Arabidopsis AT2G37550.2_Arabidopsis AT3G07940.1_Arabidopsis AT3G17660.1_Ara…
34	AT1G02400.1_Arabidopsis AT1G03400.1_Arabidopsis AT1G03410.1_Arabidopsis AT1G04350.1_Arabidopsis AT1G04380.1_Arabidopsis AT1G05010.1_Arabidopsis AT1G06620.1_Arabidopsis AT1G06640.1_Arabidopsis AT1G06640.2_Arabidopsis AT1G06650.1_Arabidopsis AT1G06650.2_Arabidopsis AT1G12010.1_Arabidopsis AT1G14120.1_Arabidopsis AT1G14130.1_Arabidopsis AT1G15540.1_Arabidopsis AT1G15550.1_Arabidopsis AT1G17010.1_Ara…
35	Chlre2_kg.scaffold_24000216_Chlamydomonas Chlre2_kg.scaffold_44000043_Chlamydomonas Chlre2_kg.scaffold_44000044_Chlamydomonas NP_000274.2_Homo NP_000431.1_Homo NP_000912.3_Homo NP_000913.2_Homo NP_000914.2_Homo NP_000915.1_Homo NP_001001567.1_Homo NP_001001568.1_Homo NP_001001569.1_Homo NP_001001570.1_Homo NP_001001571.1_Homo NP_001001572.1_Homo NP_001001573.1_Homo NP_001001574.1_Homo NP_00100157…
36	AT3G12280.1_Arabidopsis NP_000214.1_Homo NP_000215.1_Homo NP_000217.2_Homo NP_000312.2_Homo NP_000412.2_Homo NP_000413.1_Homo NP_000414.2_Homo NP_000415.2_Homo NP_000517.2_Homo NP_001074961.1_Homo NP_001099011.1_Homo NP_001918.3_Homo NP_002046.1_Homo NP_002263.2_Homo NP_002264.1_Homo NP_002265.2_Homo NP_002266.2_Homo NP_002267.2_Homo NP_002268.2_Homo NP_002269.3_Homo NP_002270.1_Homo NP_002271.3_…
37	AT1G16370.1_Arabidopsis AT1G16390.1_Arabidopsis AT1G73220.1_Arabidopsis AT1G79360.1_Arabidopsis AT1G79410.1_Arabidopsis AT3G20660.1_Arabidopsis NP_001004326.2_Homo NP_001034841.3_Homo NP_003048.1_Homo NP_003049.1_Homo NP_003050.2_Homo NP_003051.1_Homo NP_004245.2_Homo NP_004247.1_Homo NP_004781.2_Homo NP_004794.2_Homo NP_006663.2_Homo NP_057693.3_Homo NP_060890.1_Homo NP_060954.1_Homo NP_065105.2…
38	AT1G02580.1_Arabidopsis AT1G04050.1_Arabidopsis AT1G17770.1_Arabidopsis AT1G73100.1_Arabidopsis AT1G76710.1_Arabidopsis AT1G76710.2_Arabidopsis AT1G77300.1_Arabidopsis AT1G77300.2_Arabidopsis AT2G23380.1_Arabidopsis AT2G23740.1_Arabidopsis AT2G24740.1_Arabidopsis AT2G35160.1_Arabidopsis AT2G44150.1_Arabidopsis AT3G03750.1_Arabidopsis AT3G03750.2_Arabidopsis AT3G04380.1_Arabidopsis AT3G04380.2_Ara…
39	AT1G17640.1_Arabidopsis AT1G20880.1_Arabidopsis AT1G22330.1_Arabidopsis AT1G22910.1_Arabidopsis AT1G22910.2_Arabidopsis AT1G22910.3_Arabidopsis AT1G33470.1_Arabidopsis AT1G33470.2_Arabidopsis AT1G58470.1_Arabidopsis AT1G60650.1_Arabidopsis AT1G60650.2_Arabidopsis AT1G76460.1_Arabidopsis AT1G78260.1_Arabidopsis AT1G78260.2_Arabidopsis AT2G14160.1_Arabidopsis AT2G18830.1_Arabidopsis AT2G21660.1_Ara…
40	AT1G03630.1_Arabidopsis AT1G03630.2_Arabidopsis AT1G64590.1_Arabidopsis AT2G37540.1_Arabidopsis AT4G09750.1_Arabidopsis AT4G11410.1_Arabidopsis AT4G23420.1_Arabidopsis AT4G23420.2_Arabidopsis AT4G23430.1_Arabidopsis AT4G23430.2_Arabidopsis AT4G23430.3_Arabidopsis AT4G24050.1_Arabidopsis AT4G27440.1_Arabidopsis AT4G27440.2_Arabidopsis AT4G27760.1_Arabidopsis AT5G02540.1_Arabidopsis AT5G04070.1_Ara…
41	AT1G01340.1_Arabidopsis AT1G15990.1_Arabidopsis AT1G19780.1_Arabidopsis AT2G23980.1_Arabidopsis AT2G24610.1_Arabidopsis AT2G25600.1_Arabidopsis AT2G26650.1_Arabidopsis AT2G28260.1_Arabidopsis AT2G46430.1_Arabidopsis AT2G46430.2_Arabidopsis AT2G46440.1_Arabidopsis AT2G46450.1_Arabidopsis AT3G02850.1_Arabidopsis AT3G17690.1_Arabidopsis AT3G17700.1_Arabidopsis AT3G48010.1_Arabidopsis AT4G01010.1_Ara…
42	AT1G07790.1_Arabidopsis AT1G08170.1_Arabidopsis AT2G28720.1_Arabidopsis AT2G37470.1_Arabidopsis AT3G09480.1_Arabidopsis AT3G45980.1_Arabidopsis AT3G46030.1_Arabidopsis AT3G53650.1_Arabidopsis AT5G02570.1_Arabidopsis AT5G22880.1_Arabidopsis AT5G59910.1_Arabidopsis NP_001002916.1_Homo NP_001019770.1_Homo NP_003509.1_Homo NP_003510.1_Homo NP_003511.1_Homo NP_003512.1_Homo NP_003513.1_Homo NP_003514.…
43	NP_999830.1_Strongylocentrotus XP_001176748.1_Strongylocentrotus XP_001177040.1_Strongylocentrotus XP_001177184.1_Strongylocentrotus XP_001177497.1_Strongylocentrotus XP_001177634.1_Strongylocentrotus XP_001177668.1_Strongylocentrotus XP_001177799.1_Strongylocentrotus XP_001177891.1_Strongylocentrotus XP_001177923.1_Strongylocentrotus XP_001178054.1_Strongylocentrotus XP_001178174.1_Strongylocent…
44	AT1G02300.1_Arabidopsis AT1G02305.1_Arabidopsis AT1G06260.1_Arabidopsis AT1G09850.1_Arabidopsis AT1G20850.1_Arabidopsis AT1G29080.1_Arabidopsis AT1G29090.1_Arabidopsis AT1G29110.1_Arabidopsis AT1G47128.1_Arabidopsis AT2G21430.1_Arabidopsis AT2G22160.1_Arabidopsis AT2G27420.1_Arabidopsis AT2G34080.1_Arabidopsis AT3G19390.1_Arabidopsis AT3G19400.1_Arabidopsis AT3G19400.2_Arabidopsis AT3G43960.1_Ara…
45	NP_001002036.3_Homo NP_001027019.1_Homo NP_001072.2_Homo NP_001190.1_Homo NP_001984.1_Homo NP_002584.2_Homo NP_005579.2_Homo NP_005916.2_Homo NP_006119.1_Homo NP_006120.1_Homo NP_009046.2_Homo NP_036596.3_Homo NP_036597.1_Homo NP_037495.1_Homo NP_060562.3_Homo NP_113621.1_Homo NP_620416.1_Homo NP_620552.1_Homo NP_631947.1_Homo NP_694821.2_Homo NP_963840.2_Homo NP_999728.1_Strongylocentrotus NP_99…
46	AT1G07660.1_Arabidopsis AT1G07660.2_Arabidopsis AT1G07820.1_Arabidopsis AT1G07820.2_Arabidopsis AT2G28740.1_Arabidopsis AT3G45930.1_Arabidopsis AT3G46320.1_Arabidopsis AT3G53730.1_Arabidopsis AT5G59690.1_Arabidopsis AT5G59970.1_Arabidopsis Chlre2_kg.scaffold_11000109_Chlamydomonas NP_001029249.1_Homo NP_003486.1_Homo NP_003529.1_Homo NP_003530.1_Homo NP_003531.1_Homo NP_003532.1_Homo NP_003533.1_…
47	AT2G37290.1_Arabidopsis AT2G39280.1_Arabidopsis AT3G02460.1_Arabidopsis AT3G02460.2_Arabidopsis AT3G07890.1_Arabidopsis AT3G07890.2_Arabidopsis AT3G55020.1_Arabidopsis AT5G15930.1_Arabidopsis Chlre2_kg.scaffold_4000290_Chlamydomonas NP_001001417.5_Homo NP_001001418.2_Homo NP_001034486.2_Homo NP_001035372.2_Homo NP_001073960.1_Homo NP_001095896.1_Homo NP_004496.2_Homo NP_005656.4_Homo NP_011614.1_…
48	AT1G11080.1_Arabidopsis AT1G15000.1_Arabidopsis AT1G28110.1_Arabidopsis AT1G28110.2_Arabidopsis AT1G33540.1_Arabidopsis AT1G43780.1_Arabidopsis AT1G61130.1_Arabidopsis AT1G73270.1_Arabidopsis AT1G73280.1_Arabidopsis AT1G73290.1_Arabidopsis AT1G73300.1_Arabidopsis AT1G73310.1_Arabidopsis AT2G05850.1_Arabidopsis AT2G12480.1_Arabidopsis AT2G12480.2_Arabidopsis AT2G22920.1_Arabidopsis AT2G22920.2_Ara…
49	AT1G20090.1_Arabidopsis AT1G75840.1_Arabidopsis AT2G17800.1_Arabidopsis AT2G17800.2_Arabidopsis AT2G44690.1_Arabidopsis AT3G48040.1_Arabidopsis AT3G51300.1_Arabidopsis AT4G28950.1_Arabidopsis AT4G35020.1_Arabidopsis AT4G35950.1_Arabidopsis AT5G45970.1_Arabidopsis AT5G62880.1_Arabidopsis NP_001027552.1_Homo NP_001034891.1_Homo NP_001036143.1_Homo NP_001036144.1_Homo NP_001083064.1_Homo NP_001655.1…
50	AT1G13420.1_Arabidopsis AT1G13430.1_Arabidopsis AT1G18590.1_Arabidopsis AT1G28170.1_Arabidopsis AT1G74090.1_Arabidopsis AT1G74100.1_Arabidopsis AT2G03750.1_Arabidopsis AT2G03760.1_Arabidopsis AT2G03770.1_Arabidopsis AT2G14920.1_Arabidopsis AT2G27570.1_Arabidopsis AT3G45070.1_Arabidopsis AT3G45080.1_Arabidopsis AT3G51210.1_Arabidopsis AT4G26280.1_Arabidopsis AT5G07000.1_Arabidopsis AT5G07010.1_Ara…
51	AT1G05200.1_Arabidopsis AT1G05200.2_Arabidopsis AT1G42540.1_Arabidopsis AT2G17260.1_Arabidopsis AT2G24710.1_Arabidopsis AT2G24720.1_Arabidopsis AT2G29100.1_Arabidopsis AT2G29110.1_Arabidopsis AT2G29120.1_Arabidopsis AT2G32390.1_Arabidopsis AT2G32390.2_Arabidopsis AT2G32400.1_Arabidopsis AT3G04110.1_Arabidopsis AT3G07520.1_Arabidopsis AT3G51480.1_Arabidopsis AT4G31710.1_Arabidopsis AT4G35290.1_Ara…
52	AT2G04550.1_Arabidopsis AT2G04550.3_Arabidopsis AT3G06110.1_Arabidopsis AT3G06110.2_Arabidopsis AT3G23610.1_Arabidopsis AT3G23610.2_Arabidopsis AT3G55270.1_Arabidopsis AT5G23720.1_Arabidopsis AT5G23720.2_Arabidopsis AT5G23720.3_Arabidopsis Chlre2_kg.scaffold_6000208_Chlamydomonas NFW_163435_Chlamydomonas NFW_e_gwH.3.243.1_Chlamydomonas NP_001003892.1_Homo NP_001007272.1_Homo NP_001007273.1_Homo N…
53	Chlre2_kg.scaffold_10000011_Chlamydomonas GLW_GLW_estExt_fgenesh2_pg.C_320026_Chlamydomonas GLW_estExt_fgenesh2_pg.C_180135_Chlamydomonas GLW_estExt_fgenesh2_pg.C_670045_Chlamydomonas NP_000059.3_Homo NP_000060.2_Homo NP_000325.4_Homo NP_000326.2_Homo NP_000709.1_Homo NP_000710.5_Homo NP_000711.1_Homo NP_000712.2_Homo NP_001003406.1_Homo NP_001005407.1_Homo NP_001035232.1_Homo NP_001035233.1_Homo…
54	AT1G05470.1_Arabidopsis AT1G05630.1_Arabidopsis AT1G05630.2_Arabidopsis AT1G17340.1_Arabidopsis AT1G22620.1_Arabidopsis AT1G34120.1_Arabidopsis AT1G34120.2_Arabidopsis AT1G34120.3_Arabidopsis AT1G47510.1_Arabidopsis AT1G65580.1_Arabidopsis AT1G71710.1_Arabidopsis AT2G01900.1_Arabidopsis AT2G31830.1_Arabidopsis AT2G32010.1_Arabidopsis AT2G37440.1_Arabidopsis AT2G37440.2_Arabidopsis AT2G43900.1_Ara…
55	AT2G14255.1_Arabidopsis AT2G40990.1_Arabidopsis AT3G04970.1_Arabidopsis AT3G04970.2_Arabidopsis AT3G09320.1_Arabidopsis AT3G18620.1_Arabidopsis AT3G26935.1_Arabidopsis AT3G48760.1_Arabidopsis AT3G51390.1_Arabidopsis AT3G56920.1_Arabidopsis AT3G56930.1_Arabidopsis AT3G60800.1_Arabidopsis AT4G00840.1_Arabidopsis AT4G22750.1_Arabidopsis AT4G24630.1_Arabidopsis AT5G04270.1_Arabidopsis AT5G05070.1_Ara…
56	AT1G01530.1_Arabidopsis AT1G17310.1_Arabidopsis AT1G18750.1_Arabidopsis AT1G18750.2_Arabidopsis AT1G22130.1_Arabidopsis AT1G24260.1_Arabidopsis AT1G24260.2_Arabidopsis AT1G26310.1_Arabidopsis AT1G31140.1_Arabidopsis AT1G65360.1_Arabidopsis AT1G69120.1_Arabidopsis AT1G69540.1_Arabidopsis AT1G71692.1_Arabidopsis AT1G72350.1_Arabidopsis AT1G77080.2_Arabidopsis AT1G77080.3_Arabidopsis AT1G77080.4_Ara…
57	AT1G10290.1_Arabidopsis AT1G14830.1_Arabidopsis AT1G59610.1_Arabidopsis AT1G60500.1_Arabidopsis AT1G60530.1_Arabidopsis AT2G14120.1_Arabidopsis AT2G14120.2_Arabidopsis AT2G44590.1_Arabidopsis AT2G44590.2_Arabidopsis AT2G44590.3_Arabidopsis AT3G60190.1_Arabidopsis AT3G61760.1_Arabidopsis AT4G33650.1_Arabidopsis AT5G42080.1_Arabidopsis AT5G42080.2_Arabidopsis NP_001005336.1_Homo NP_001005360.1_Homo…
58	AT1G55350.1_Arabidopsis AT1G55350.2_Arabidopsis AT1G55350.3_Arabidopsis AT1G55350.4_Arabidopsis AT2G27480.1_Arabidopsis AT3G10300.1_Arabidopsis AT3G10300.2_Arabidopsis AT3G10300.3_Arabidopsis AT3G10300.4_Arabidopsis AT5G04170.1_Arabidopsis Chlre2_kg.scaffold_32000158_Chlamydomonas Chlre2_kg.scaffold_5000095_Chlamydomonas NP_000061.1_Homo NP_001003962.1_Homo NP_001739.2_Homo NP_001740.1_Homo NP_00…
59	AT1G24150.1_Arabidopsis AT1G31810.1_Arabidopsis AT1G42980.1_Arabidopsis AT1G59910.1_Arabidopsis AT1G70140.1_Arabidopsis AT2G25050.1_Arabidopsis AT2G43800.1_Arabidopsis AT3G05470.1_Arabidopsis AT3G07540.1_Arabidopsis AT3G25500.1_Arabidopsis AT3G32400.1_Arabidopsis AT3G32410.1_Arabidopsis AT4G15200.1_Arabidopsis AT5G07650.1_Arabidopsis AT5G07760.1_Arabidopsis AT5G07770.1_Arabidopsis AT5G07780.1_Ara…
60	AT1G24140.1_Arabidopsis AT1G59970.1_Arabidopsis AT1G70170.1_Arabidopsis AT2G45040.1_Arabidopsis AT4G16640.1_Arabidopsis NP_001027449.1_Homo NP_001028820.1_Strongylocentrotus NP_001028823.1_Strongylocentrotus NP_002412.1_Homo NP_002413.1_Homo NP_002414.1_Homo NP_002415.1_Homo NP_002416.1_Homo NP_002417.2_Homo NP_002418.1_Homo NP_002419.1_Homo NP_002420.1_Homo NP_004521.1_Homo NP_004762.2_Homo NP_0…
61	AT1G14750.1_Arabidopsis AT1G14750.2_Arabidopsis AT1G15570.1_Arabidopsis AT1G16330.1_Arabidopsis AT1G20590.1_Arabidopsis AT1G20610.1_Arabidopsis AT1G34460.1_Arabidopsis AT1G44110.1_Arabidopsis AT1G47210.1_Arabidopsis AT1G47210.2_Arabidopsis AT1G47220.1_Arabidopsis AT1G47230.1_Arabidopsis AT1G47230.2_Arabidopsis AT1G76310.1_Arabidopsis AT1G77390.1_Arabidopsis AT1G80370.1_Arabidopsis AT2G17620.1_Ara…
62	AT1G11980.1_Arabidopsis AT1G23410.1_Arabidopsis AT1G31340.1_Arabidopsis AT1G53930.1_Arabidopsis AT1G53950.1_Arabidopsis AT1G53980.1_Arabidopsis AT1G55060.1_Arabidopsis AT1G65350.1_Arabidopsis AT2G35635.1_Arabidopsis AT2G36170.1_Arabidopsis AT2G47110.1_Arabidopsis AT3G09790.1_Arabidopsis AT3G52590.1_Arabidopsis AT3G62250.1_Arabidopsis AT4G02890.1_Arabidopsis AT4G02890.2_Arabidopsis AT4G02890.3_Ara…
63	AT1G12110.1_Arabidopsis AT1G18880.1_Arabidopsis AT1G22540.1_Arabidopsis AT1G22550.1_Arabidopsis AT1G22570.1_Arabidopsis AT1G27040.1_Arabidopsis AT1G27040.2_Arabidopsis AT1G27080.1_Arabidopsis AT1G32450.1_Arabidopsis AT1G33440.1_Arabidopsis AT1G52190.1_Arabidopsis AT1G59740.1_Arabidopsis AT1G62200.1_Arabidopsis AT1G68570.1_Arabidopsis AT1G69850.1_Arabidopsis AT1G69860.1_Arabidopsis AT1G69870.1_Ara…
64	AT1G26810.1_Arabidopsis AT1G27120.1_Arabidopsis AT1G74800.1_Arabidopsis AT3G06440.1_Arabidopsis AT3G06440.2_Arabidopsis AT4G21060.1_Arabidopsis AT5G62620.1_Arabidopsis AT5G62620.2_Arabidopsis NP_001033717.1_Homo NP_003772.1_Homo NP_003773.1_Homo NP_003774.1_Homo NP_006048.1_Homo NP_006568.2_Homo NP_055071.2_Homo NP_066191.1_Homo NP_110392.1_Homo NP_114436.1_Homo NP_149357.1_Homo NP_149358.1_Homo …
65	AT3G55350.1_Arabidopsis AT3G63270.1_Arabidopsis AT4G29780.1_Arabidopsis AT5G12010.1_Arabidopsis XP_001175909.1_Strongylocentrotus XP_001176509.1_Strongylocentrotus XP_001179255.1_Strongylocentrotus XP_001180274.1_Strongylocentrotus XP_001180374.1_Strongylocentrotus XP_001180465.1_Strongylocentrotus XP_001180513.1_Strongylocentrotus XP_001180948.1_Strongylocentrotus XP_001181018.1_Strongylocentrot…
66	AT1G01460.1_Arabidopsis AT1G10900.1_Arabidopsis AT1G21920.1_Arabidopsis AT1G21980.1_Arabidopsis AT1G60890.1_Arabidopsis AT1G75010.1_Arabidopsis AT1G77660.1_Arabidopsis AT1G77740.1_Arabidopsis AT2G26420.1_Arabidopsis AT2G35170.1_Arabidopsis AT2G41210.1_Arabidopsis AT3G07960.1_Arabidopsis AT3G09920.1_Arabidopsis AT3G09920.2_Arabidopsis AT3G56960.1_Arabidopsis AT4G01190.1_Arabidopsis AT4G17080.1_Ara…
67	AT1G03930.1_Arabidopsis AT1G04440.1_Arabidopsis AT1G72710.1_Arabidopsis AT2G19470.1_Arabidopsis AT2G25760.1_Arabidopsis AT2G25760.2_Arabidopsis AT3G03930.1_Arabidopsis AT3G03940.1_Arabidopsis AT3G13670.1_Arabidopsis AT3G23340.1_Arabidopsis AT4G08800.1_Arabidopsis AT4G14340.1_Arabidopsis AT4G26100.1_Arabidopsis AT4G28540.1_Arabidopsis AT4G28860.1_Arabidopsis AT4G28860.2_Arabidopsis AT4G28880.1_Ara…
68	AT1G13210.1_Arabidopsis AT1G17500.1_Arabidopsis AT1G26130.1_Arabidopsis AT1G54280.1_Arabidopsis AT1G59820.1_Arabidopsis AT1G68710.1_Arabidopsis AT1G72700.1_Arabidopsis AT3G13900.1_Arabidopsis AT3G25610.1_Arabidopsis AT3G27870.1_Arabidopsis AT5G04930.1_Arabidopsis AT5G44240.1_Arabidopsis NP_001005855.1_Homo NP_001010986.1_Homo NP_001098999.1_Homo NP_005594.1_Homo NP_006036.1_Homo NP_006086.1_Homo …
69	AT2G40116.1_Arabidopsis AT3G08510.1_Arabidopsis AT3G08510.2_Arabidopsis AT3G47220.1_Arabidopsis AT3G47290.1_Arabidopsis AT3G55940.1_Arabidopsis AT4G38530.1_Arabidopsis AT5G58670.1_Arabidopsis AT5G58690.1_Arabidopsis AT5G58700.1_Arabidopsis AT5G58700.2_Arabidopsis Chlre2_kg.scaffold_3000099_Chlamydomonas NP_000923.1_Homo NP_000924.2_Homo NP_001008790.1_Strongylocentrotus NP_002651.2_Homo NP_002652…
70	AT1G04980.1_Arabidopsis AT1G07960.1_Arabidopsis AT1G07960.2_Arabidopsis AT1G07960.3_Arabidopsis AT1G21750.1_Arabidopsis AT1G21750.2_Arabidopsis AT1G35620.1_Arabidopsis AT1G52260.1_Arabidopsis AT1G77510.1_Arabidopsis AT2G32920.1_Arabidopsis AT2G47470.1_Arabidopsis AT2G47470.2_Arabidopsis AT2G47470.3_Arabidopsis AT2G47470.4_Arabidopsis AT3G16110.1_Arabidopsis AT3G54960.1_Arabidopsis AT3G54960.2_Ara…
71	AT1G17420.1_Arabidopsis AT1G55020.1_Arabidopsis AT1G67560.1_Arabidopsis AT1G72520.1_Arabidopsis AT3G22400.1_Arabidopsis AT3G45140.1_Arabidopsis Chlre2_kg.scaffold_11000222_Chlamydomonas NP_000688.2_Homo NP_000689.1_Homo NP_001034219.1_Homo NP_001034220.1_Homo NP_001130.1_Homo NP_001131.3_Homo NP_001132.2_Homo NP_067641.1_Homo XP_001177214.1_Strongylocentrotus XP_001178172.1_Strongylocentrotus XP_…
72	AT1G01310.1_Arabidopsis AT1G50050.1_Arabidopsis AT1G50060.1_Arabidopsis AT2G14580.1_Arabidopsis AT2G14610.1_Arabidopsis AT2G19970.1_Arabidopsis AT2G19980.1_Arabidopsis AT2G19990.1_Arabidopsis AT3G09590.1_Arabidopsis AT3G19690.1_Arabidopsis AT4G07820.1_Arabidopsis AT4G25780.1_Arabidopsis AT4G25790.1_Arabidopsis AT4G30320.1_Arabidopsis AT4G31470.1_Arabidopsis AT4G33710.1_Arabidopsis AT4G33720.1_Ara…
73	AT1G03060.1_Arabidopsis AT1G58227.1_Arabidopsis AT1G58230.1_Arabidopsis AT2G45540.1_Arabidopsis AT3G60920.1_Arabidopsis AT4G02660.1_Arabidopsis AT5G18530.1_Arabidopsis NP_000072.2_Homo NP_001092743.1_Homo NP_003571.2_Homo NP_006717.2_Homo NP_009961.2_Yeast NP_055806.2_Homo NP_055990.1_Homo NP_056493.3_Homo NP_848698.1_Homo NP_848700.1_Homo NP_945183.3_Homo SPBC28E12.06c_Yeast XP_001124973.2_Homo …
74	AT1G50030.1_Arabidopsis AT1G50030.2_Arabidopsis AT3G48190.1_Arabidopsis AT5G40820.1_Arabidopsis NP_000042.3_Homo NP_001075109.1_Homo NP_001175.2_Homo NP_004949.1_Homo NP_008835.5_Homo NP_009465.1_Yeast NP_009694.1_Yeast NP_012600.1_Yeast NP_012719.2_Yeast NP_055907.3_Homo NP_612149.1_Homo SPBC216.05_Yeast SPBC216.07c_Yeast SPBC30D10.10c_Yeast SPCC23B6.03c_Yeast XP_001129414.1_Homo XP_001178752.1_…
75	NP_009406.1_Yeast NP_009407.1_Yeast NP_009450.1_Yeast NP_009451.1_Yeast NP_009549.1_Yeast NP_009550.1_Yeast NP_009567.1_Yeast NP_009568.1_Yeast NP_009909.2_Yeast NP_009910.2_Yeast NP_010455.1_Yeast NP_011064.1_Yeast NP_011087.1_Yeast NP_012086.1_Yeast NP_012421.1_Yeast NP_012422.1_Yeast NP_012560.1_Yeast NP_012561.1_Yeast NP_012562.1_Yeast NP_012563.1_Yeast NP_013136.1_Yeast NP_013668.1_Yeast NP_…
76	Chlre2_kg.scaffold_20000293_Chlamydomonas NP_001008491.1_Homo NP_001008492.1_Homo NP_001011553.2_Homo NP_001092281.1_Homo NP_001092282.1_Homo NP_001092283.1_Homo NP_001779.3_Homo NP_002679.2_Homo NP_004395.1_Homo NP_004565.1_Homo NP_006146.1_Homo NP_006631.2_Homo NP_009928.1_Yeast NP_010056.1_Yeast NP_010504.1_Yeast NP_011573.1_Yeast NP_011975.1_Yeast NP_012610.1_Yeast NP_013418.1_Yeast NP_055944…
77	AT1G49710.1_Arabidopsis AT1G71990.1_Arabidopsis AT3G19280.1_Arabidopsis NP_000140.1_Homo NP_000141.1_Homo NP_001035791.1_Homo NP_001091108.1_Homo NP_001091109.1_Homo NP_001091110.1_Homo NP_002024.1_Homo NP_002025.2_Homo NP_004470.1_Homo NP_006572.2_Homo NP_116053.3_Homo NP_775811.2_Homo XP_001175549.1_Strongylocentrotus XP_001176342.1_Strongylocentrotus XP_001178706.1_Strongylocentrotus XP_001179…
78	AT1G08065.1_Arabidopsis AT1G08080.1_Arabidopsis AT2G28210.1_Arabidopsis AT3G52720.1_Arabidopsis AT3G52720.2_Arabidopsis AT4G20990.1_Arabidopsis AT4G21000.1_Arabidopsis AT5G04180.1_Arabidopsis AT5G56330.1_Arabidopsis NP_000058.1_Homo NP_000708.1_Homo NP_001014435.1_Homo NP_001076002.1_Homo NP_001076003.1_Homo NP_001206.2_Homo NP_001207.1_Homo NP_001208.2_Homo NP_001209.1_Homo NP_001729.1_Homo NP_0…
79	AT1G19650.1_Arabidopsis AT1G19650.2_Arabidopsis AT1G55690.1_Arabidopsis AT1G55690.2_Arabidopsis AT1G55690.3_Arabidopsis AT1G55840.1_Arabidopsis AT1G55840.2_Arabidopsis AT1G75370.1_Arabidopsis AT2G16380.1_Arabidopsis AT2G18180.1_Arabidopsis AT2G21520.1_Arabidopsis AT2G21520.2_Arabidopsis AT2G21540.1_Arabidopsis AT2G21540.2_Arabidopsis AT3G24840.1_Arabidopsis AT4G34580.1_Arabidopsis AT4G36490.1_Ara…
80	AT1G01580.1_Arabidopsis AT1G01590.1_Arabidopsis AT1G09090.1_Arabidopsis AT1G09090.2_Arabidopsis AT1G19230.1_Arabidopsis AT1G23020.1_Arabidopsis AT1G64060.1_Arabidopsis AT3G45810.1_Arabidopsis AT4G11230.1_Arabidopsis AT4G25090.1_Arabidopsis AT5G07390.1_Arabidopsis AT5G23980.1_Arabidopsis AT5G23990.1_Arabidopsis AT5G47910.1_Arabidopsis AT5G49730.1_Arabidopsis AT5G49740.1_Arabidopsis AT5G50160.1_Ara…
81	AT1G13170.1_Arabidopsis AT1G77730.1_Arabidopsis AT2G31020.1_Arabidopsis AT2G31030.1_Arabidopsis AT2G31035.1_Arabidopsis AT3G09300.1_Arabidopsis AT4G08180.1_Arabidopsis AT4G08180.2_Arabidopsis AT4G08180.3_Arabidopsis AT4G12460.1_Arabidopsis AT4G12460.2_Arabidopsis AT4G22540.1_Arabidopsis AT4G22540.2_Arabidopsis AT4G22540.3_Arabidopsis AT5G02100.1_Arabidopsis AT5G59420.1_Arabidopsis Chlre2_kg.scaff…
82	AT1G18140.1_Arabidopsis AT1G21850.1_Arabidopsis AT1G21860.1_Arabidopsis AT1G41830.1_Arabidopsis AT1G55560.1_Arabidopsis AT1G55570.1_Arabidopsis AT1G75790.1_Arabidopsis AT1G76160.1_Arabidopsis AT2G23630.1_Arabidopsis AT2G29130.1_Arabidopsis AT2G30210.1_Arabidopsis AT2G38080.1_Arabidopsis AT2G40370.1_Arabidopsis AT2G46570.1_Arabidopsis AT3G09220.1_Arabidopsis AT3G13390.1_Arabidopsis AT3G13400.1_Ara…
83	AT1G31930.1_Arabidopsis AT1G31930.2_Arabidopsis AT2G23460.1_Arabidopsis AT2G26300.1_Arabidopsis AT4G34390.1_Arabidopsis NP_000163.2_Homo NP_000507.1_Homo NP_001001474.1_Strongylocentrotus NP_001001475.1_Strongylocentrotus NP_001001476.1_Strongylocentrotus NP_001070956.1_Homo NP_001070957.1_Homo NP_001095856.1_Homo NP_002058.2_Homo NP_002059.2_Homo NP_002060.4_Homo NP_002061.1_Homo NP_002062.1_Hom…
84	AT1G35720.1_Arabidopsis AT1G68090.1_Arabidopsis AT2G38750.1_Arabidopsis AT2G38760.1_Arabidopsis AT5G10220.1_Arabidopsis AT5G10230.1_Arabidopsis AT5G12380.1_Arabidopsis AT5G65020.1_Arabidopsis NP_000691.1_Homo NP_001002857.1_Homo NP_001002858.1_Homo NP_001003954.1_Homo NP_001035173.1_Homo NP_001092315.1_Homo NP_001144.1_Homo NP_001145.1_Homo NP_001146.2_Homo NP_001147.1_Homo NP_001148.1_Homo NP_00…
85	AT1G06230.1_Arabidopsis AT1G06230.2_Arabidopsis AT1G17790.1_Arabidopsis AT1G58025.1_Arabidopsis AT1G73150.1_Arabidopsis AT2G34900.1_Arabidopsis AT2G34900.2_Arabidopsis AT3G01770.1_Arabidopsis AT3G27260.1_Arabidopsis AT3G52280.1_Arabidopsis AT3G54610.1_Arabidopsis AT5G10550.1_Arabidopsis AT5G14270.1_Arabidopsis AT5G46550.1_Arabidopsis AT5G63330.1_Arabidopsis AT5G63330.2_Arabidopsis AT5G65630.1_Ara…
86	AT1G05160.1_Arabidopsis AT1G12740.1_Arabidopsis AT1G19630.1_Arabidopsis AT1G55940.1_Arabidopsis AT1G65670.1_Arabidopsis AT1G73340.1_Arabidopsis AT1G78490.1_Arabidopsis AT2G28850.1_Arabidopsis AT2G28860.1_Arabidopsis AT2G29090.1_Arabidopsis AT2G32440.1_Arabidopsis AT2G34490.1_Arabidopsis AT2G34500.1_Arabidopsis AT2G42850.1_Arabidopsis AT3G13730.1_Arabidopsis AT3G19270.1_Arabidopsis AT3G30180.1_Ara…
87	AT1G26340.1_Arabidopsis AT1G37130.1_Arabidopsis AT1G60660.1_Arabidopsis AT1G77760.1_Arabidopsis AT2G32720.1_Arabidopsis AT2G46650.1_Arabidopsis AT3G01910.1_Arabidopsis AT3G01910.2_Arabidopsis AT3G01910.3_Arabidopsis AT5G17770.1_Arabidopsis AT5G20080.1_Arabidopsis AT5G48810.1_Arabidopsis AT5G53560.1_Arabidopsis NP_000389.1_Homo NP_000447.2_Homo NP_001026842.2_Homo NP_001027558.1_Homo NP_001027559.…
88	AT1G22290.1_Arabidopsis AT1G22300.1_Arabidopsis AT1G22300.2_Arabidopsis AT1G22300.3_Arabidopsis AT1G26480.1_Arabidopsis AT1G34760.1_Arabidopsis AT1G34760.2_Arabidopsis AT1G35160.1_Arabidopsis AT1G78220.1_Arabidopsis AT1G78300.1_Arabidopsis AT2G10450.1_Arabidopsis AT2G42590.1_Arabidopsis AT2G42590.2_Arabidopsis AT2G42590.3_Arabidopsis AT3G02520.1_Arabidopsis AT4G09000.1_Arabidopsis AT5G10450.1_Ara…
89	AT1G21410.1_Arabidopsis AT1G55590.1_Arabidopsis AT1G77000.1_Arabidopsis AT1G80630.1_Arabidopsis AT2G17020.1_Arabidopsis AT2G25490.1_Arabidopsis AT3G07550.1_Arabidopsis AT3G07550.2_Arabidopsis AT3G58530.1_Arabidopsis AT4G15475.1_Arabidopsis AT4G33210.1_Arabidopsis AT5G01720.1_Arabidopsis AT5G23340.1_Arabidopsis AT5G25350.1_Arabidopsis AT5G27920.1_Arabidopsis NP_012623.1_Yeast NP_036289.2_Homo NP_0…
90	AT1G62410.1_Arabidopsis AT2G24050.1_Arabidopsis AT3G60240.2_Arabidopsis AT3G60240.3_Arabidopsis AT3G60240.4_Arabidopsis AT4G30680.1_Arabidopsis AT5G57870.1_Arabidopsis AT5G57870.2_Arabidopsis NP_001036024.1_Homo NP_001409.1_Homo NP_003751.2_Homo NP_004944.2_Homo NP_011466.1_Yeast NP_011678.1_Yeast NP_886553.2_Homo NP_937884.1_Homo NP_937885.1_Homo NP_937887.1_Homo SPAC17C9.03_Yeast XP_001192529.1…
91	AT1G08860.1_Arabidopsis AT1G67800.1_Arabidopsis AT1G67800.2_Arabidopsis AT1G67800.3_Arabidopsis AT1G67800.4_Arabidopsis AT1G79380.1_Arabidopsis AT3G01650.1_Arabidopsis AT5G07300.1_Arabidopsis AT5G14420.1_Arabidopsis AT5G14420.2_Arabidopsis AT5G14420.3_Arabidopsis AT5G14420.4_Arabidopsis AT5G61900.1_Arabidopsis AT5G61900.3_Arabidopsis AT5G63970.1_Arabidopsis AT5G63970.2_Arabidopsis Chlre2_kg.scaff…
92	AT1G19700.1_Arabidopsis AT1G75410.1_Arabidopsis AT1G75410.2_Arabidopsis AT1G75430.1_Arabidopsis AT2G16400.1_Arabidopsis AT2G23760.1_Arabidopsis AT2G23760.2_Arabidopsis AT2G23760.3_Arabidopsis AT2G27220.1_Arabidopsis AT2G27990.1_Arabidopsis AT2G35940.1_Arabidopsis AT2G35940.2_Arabidopsis AT2G35940.3_Arabidopsis AT4G32980.1_Arabidopsis AT4G34610.1_Arabidopsis AT4G34610.2_Arabidopsis AT4G36870.1_Ara…
93	AT1G49340.1_Arabidopsis AT1G49340.2_Arabidopsis AT1G51040.1_Arabidopsis AT1G60490.1_Arabidopsis AT5G09350.1_Arabidopsis AT5G64070.1_Arabidopsis NP_002636.2_Homo NP_002637.2_Homo NP_002638.2_Homo NP_002640.2_Homo NP_002641.1_Homo NP_002642.1_Homo NP_004561.2_Homo NP_005017.3_Homo NP_006209.2_Homo NP_006210.1_Homo NP_013341.1_Yeast NP_013408.1_Yeast NP_014132.1_Yeast NP_477352.2_Homo SAN_861592_Chl…
94	Chlre2_kg.scaffold_1000717_Chlamydomonas Chlre2_kg.scaffold_23000077_Chlamydomonas NP_001008409.1_Homo NP_001008572.1_Homo NP_001021100.2_Homo NP_001025135.2_Homo NP_001073916.1_Homo NP_036395.1_Homo NP_055455.2_Homo NP_055887.3_Homo NP_056459.3_Homo NP_078962.4_Homo NP_114155.4_Homo NP_694986.1_Homo NP_714923.1_Homo NP_775894.1_Homo NP_919228.2_Homo XP_001177836.1_Strongylocentrotus XP_001180644…
95	AT2G20440.1_Arabidopsis AT2G43490.1_Arabidopsis AT2G43490.2_Arabidopsis AT2G43490.3_Arabidopsis AT2G43490.4_Arabidopsis AT2G43490.5_Arabidopsis AT3G49350.1_Arabidopsis AT3G59570.1_Arabidopsis AT4G27100.1_Arabidopsis AT4G27100.2_Arabidopsis AT4G28550.1_Arabidopsis AT5G24390.1_Arabidopsis AT5G41940.1_Arabidopsis AT5G52580.1_Arabidopsis AT5G53570.1_Arabidopsis AT5G54780.1_Arabidopsis NP_001035037.1_…
96	AT3G27170.1_Arabidopsis AT5G26240.1_Arabidopsis AT5G33280.1_Arabidopsis AT5G40890.1_Arabidopsis AT5G40890.2_Arabidopsis AT5G49890.1_Arabidopsis Chlre2_kg.scaffold_2000223_Chlamydomonas Chlre2_kg.scaffold_25000124_Chlamydomonas Chlre2_kg.scaffold_32000182_Chlamydomonas NP_000074.2_Homo NP_000075.1_Homo NP_000076.2_Homo NP_001036169.1_Homo NP_001277.1_Homo NP_001278.1_Homo NP_001820.2_Homo NP_00182…
97	NP_000211.1_Homo NP_000516.3_Homo NP_000881.3_Homo NP_000882.1_Homo NP_002230.1_Homo NP_002231.1_Homo NP_002232.2_Homo NP_002233.2_Homo NP_002234.2_Homo NP_004972.1_Homo NP_004973.1_Homo NP_004974.2_Homo NP_037480.1_Homo NP_061128.1_Homo NP_066292.2_Homo NP_690607.1_Homo NP_722448.1_Homo NP_722449.2_Homo NP_722450.1_Homo NP_722451.1_Homo NP_733838.1_Homo NP_733932.1_Homo NP_733933.1_Homo NP_73393…
98	AT1G09480.1_Arabidopsis AT1G09490.1_Arabidopsis AT1G09490.2_Arabidopsis AT1G09500.1_Arabidopsis AT1G09500.2_Arabidopsis AT1G09500.3_Arabidopsis AT1G09510.1_Arabidopsis AT1G15950.1_Arabidopsis AT1G15950.2_Arabidopsis AT1G25460.1_Arabidopsis AT1G51410.1_Arabidopsis AT1G61720.1_Arabidopsis AT1G66800.1_Arabidopsis AT1G68540.1_Arabidopsis AT1G76470.1_Arabidopsis AT1G80820.1_Arabidopsis AT2G02400.1_Ara…
99	AT1G27630.1_Arabidopsis AT1G35440.1_Arabidopsis AT2G26430.1_Arabidopsis AT2G26430.2_Arabidopsis AT2G26430.3_Arabidopsis AT4G19560.1_Arabidopsis AT4G19600.1_Arabidopsis AT5G45190.1_Arabidopsis JUM_estExt_frozen_GeneCatalog.C_40151_Chlamydomonas JUM_gwH.6.79.1_Chlamydomonas NP_001013417.1_Homo NP_001034666.1_Homo NP_001092872.1_Homo NP_001098987.1_Homo NP_001231.2_Homo NP_001232.1_Homo NP_003849.2_…
100	AT1G02980.1_Arabidopsis AT1G26830.1_Arabidopsis AT1G59790.1_Arabidopsis AT1G59800.1_Arabidopsis AT1G69670.1_Arabidopsis AT3G46910.1_Arabidopsis AT4G02570.1_Arabidopsis AT4G02570.2_Arabidopsis AT4G02570.3_Arabidopsis AT4G12100.1_Arabidopsis AT5G46210.1_Arabidopsis NP_001008895.1_Homo NP_001073341.1_Homo NP_003469.2_Homo NP_003579.3_Homo NP_003580.1_Homo NP_003581.1_Homo NP_003582.2_Homo NP_003583.…
101	AT1G07140.1_Arabidopsis AT2G30060.1_Arabidopsis AT5G58590.1_Arabidopsis NP_001019628.2_Homo NP_001032955.1_Homo NP_001071638.1_Homo NP_002873.1_Homo NP_005045.2_Homo NP_006258.3_Homo NP_010285.1_Yeast NP_115636.1_Homo SPBC1773.07c_Yeast XP_001133591.1_Homo XP_001178360.1_Strongylocentrotus XP_001182881.1_Strongylocentrotus XP_001184517.1_Strongylocentrotus XP_001187561.1_Strongylocentrotus XP_001…
102	AT1G08350.1_Arabidopsis AT1G08350.2_Arabidopsis AT1G10950.1_Arabidopsis AT1G14670.1_Arabidopsis AT1G55130.1_Arabidopsis AT2G01970.1_Arabidopsis AT2G24170.1_Arabidopsis AT3G13772.1_Arabidopsis AT4G12650.1_Arabidopsis AT5G10840.1_Arabidopsis AT5G25100.1_Arabidopsis AT5G35160.1_Arabidopsis AT5G37310.1_Arabidopsis NP_001014842.1_Homo NP_004791.1_Homo NP_006396.2_Homo NP_010392.1_Yeast NP_011038.1_Yea…
103	AT1G23220.1_Arabidopsis AT1G52250.1_Arabidopsis AT3G16120.1_Arabidopsis AT4G15930.1_Arabidopsis AT4G27360.1_Arabidopsis AT5G20110.1_Arabidopsis NP_001032583.1_Homo NP_001032584.1_Homo NP_003737.1_Homo NP_005731.1_Homo NP_010712.1_Yeast NP_542408.1_Homo SPAC926.07c_Yeast XP_001175955.1_Strongylocentrotus XP_001176105.1_Strongylocentrotus XP_001176251.1_Strongylocentrotus XP_001176822.1_Strongyloce…
104	AT2G18730.1_Arabidopsis AT2G20900.1_Arabidopsis AT2G20900.2_Arabidopsis AT2G20900.3_Arabidopsis AT2G20900.4_Arabidopsis AT4G28130.1_Arabidopsis AT4G30340.1_Arabidopsis AT5G07920.1_Arabidopsis AT5G57690.1_Arabidopsis AT5G63770.1_Arabidopsis AT5G63770.2_Arabidopsis Chlre2_kg.scaffold_6000133_Chlamydomonas NP_001013764.1_Homo NP_001074213.1_Homo NP_001074214.1_Homo NP_001099010.1_Homo NP_001336.2_Ho…
105	AT3G54720.1_Arabidopsis AT4G07670.1_Arabidopsis AT5G19740.1_Arabidopsis NP_001014986.1_Homo NP_003218.2_Homo NP_003225.1_Homo NP_004467.1_Homo NP_005458.1_Homo NP_005459.2_Homo NP_012660.1_Yeast NP_710163.1_Homo NP_996898.2_Homo SPBC354.09c_Yeast XP_001179452.1_Strongylocentrotus XP_001179723.1_Strongylocentrotus XP_001179760.1_Strongylocentrotus XP_001180424.1_Strongylocentrotus XP_001182682.1_S…
106	AT1G04870.1_Arabidopsis AT1G04870.2_Arabidopsis AT2G19670.1_Arabidopsis AT3G06930.1_Arabidopsis AT3G06930.2_Arabidopsis AT3G12270.1_Arabidopsis AT3G20020.1_Arabidopsis AT3G20020.2_Arabidopsis AT4G29510.1_Arabidopsis AT5G49020.1_Arabidopsis AT5G49020.2_Arabidopsis NP_001526.2_Homo NP_001527.3_Homo NP_005779.1_Homo NP_009590.1_Yeast NP_060607.1_Homo NP_062828.3_Homo NP_938074.2_Homo NP_938075.2_Hom…
107	AT1G18610.1_Arabidopsis AT1G74150.1_Arabidopsis AT2G36360.1_Arabidopsis AT2G36360.2_Arabidopsis AT3G05420.1_Arabidopsis AT3G05420.2_Arabidopsis AT5G04420.1_Arabidopsis AT5G04420.2_Arabidopsis AT5G04420.3_Arabidopsis AT5G18590.1_Arabidopsis AT5G18590.2_Arabidopsis AT5G27630.1_Arabidopsis Chlre2_kg.scaffold_1000020_Chlamydomonas Chlre2_kg.scaffold_27000106_Chlamydomonas Chlre2_kg.scaffold_6000264_C…
108	AT1G23900.1_Arabidopsis AT1G23900.2_Arabidopsis AT1G23940.1_Arabidopsis AT1G31730.1_Arabidopsis AT1G48760.1_Arabidopsis AT1G48760.2_Arabidopsis AT1G48760.3_Arabidopsis AT1G60070.1_Arabidopsis AT5G22770.1_Arabidopsis AT5G22770.2_Arabidopsis AT5G22770.3_Arabidopsis AT5G22780.1_Arabidopsis NP_001025178.1_Homo NP_001070991.1_Homo NP_001119.3_Homo NP_003908.1_Homo NP_003929.4_Homo NP_009516.1_Yeast NP…
109	AT2G21470.1_Arabidopsis AT2G21470.2_Arabidopsis AT2G30110.1_Arabidopsis AT4G24940.1_Arabidopsis AT5G06460.1_Arabidopsis AT5G19180.1_Arabidopsis AT5G50580.1_Arabidopsis AT5G50580.2_Arabidopsis AT5G50680.1_Arabidopsis AT5G50680.2_Arabidopsis NP_003325.2_Homo NP_003326.2_Homo NP_003959.3_Homo NP_005490.1_Homo NP_005491.1_Homo NP_010678.1_Yeast NP_012712.1_Yeast NP_015391.1_Yeast NP_060697.4_Homo NP_…
110	AT3G10550.1_Arabidopsis AT5G04540.1_Arabidopsis NP_000243.1_Homo NP_001035536.1_Homo NP_002963.1_Homo NP_003819.1_Homo NP_004676.3_Homo NP_004677.2_Homo NP_004678.2_Homo NP_012644.1_Yeast NP_056273.2_Homo NP_057240.3_Homo NP_060147.2_Homo NP_060232.2_Homo NP_066576.1_Homo NP_112224.1_Homo NP_694690.1_Homo NP_694691.1_Homo NP_870988.2_Homo NP_958435.1_Homo NP_958438.1_Homo SPAC19A8.03_Yeast XP_001…
111	AT1G05830.1_Arabidopsis AT1G05830.2_Arabidopsis AT1G77800.1_Arabidopsis AT2G31650.1_Arabidopsis AT3G14740.1_Arabidopsis AT3G14740.2_Arabidopsis AT3G61723.1_Arabidopsis AT3G61740.1_Arabidopsis AT3G61740.2_Arabidopsis AT5G53430.1_Arabidopsis NP_001003694.1_Homo NP_001007158.1_Homo NP_001009569.1_Homo NP_001070913.1_Homo NP_004625.2_Homo NP_004632.1_Homo NP_005928.2_Homo NP_011384.1_Yeast NP_015356.…
112	AT1G08620.1_Arabidopsis AT1G30810.1_Arabidopsis AT1G63490.1_Arabidopsis AT2G34880.1_Arabidopsis AT2G38950.1_Arabidopsis AT3G48430.1_Arabidopsis AT4G20400.1_Arabidopsis AT4G20400.2_Arabidopsis AT5G04240.1_Arabidopsis AT5G46910.1_Arabidopsis NP_001036068.1_Homo NP_004178.2_Homo NP_004644.2_Homo NP_004964.2_Homo NP_005047.2_Homo NP_006609.3_Homo NP_010381.1_Yeast NP_011096.1_Yeast NP_012653.1_Yeast …
113	AT1G10540.1_Arabidopsis AT1G49960.1_Arabidopsis AT1G49960.2_Arabidopsis AT1G60030.1_Arabidopsis AT1G65550.1_Arabidopsis AT2G05760.1_Arabidopsis AT2G26510.1_Arabidopsis AT2G27810.1_Arabidopsis AT2G27810.2_Arabidopsis AT2G27810.3_Arabidopsis AT2G34190.1_Arabidopsis AT4G38050.1_Arabidopsis AT5G25420.1_Arabidopsis AT5G49990.1_Arabidopsis AT5G62890.1_Arabidopsis AT5G62890.2_Arabidopsis AT5G62890.3_Ara…
114	AT1G15460.1_Arabidopsis AT1G74810.1_Arabidopsis AT2G47160.1_Arabidopsis AT2G47160.2_Arabidopsis AT3G06450.1_Arabidopsis AT3G06450.2_Arabidopsis AT3G62270.1_Arabidopsis AT4G32510.1_Arabidopsis AT5G25430.1_Arabidopsis NP_000333.1_Homo NP_001035049.1_Homo NP_001091954.1_Homo NP_003031.3_Homo NP_003606.3_Homo NP_003750.1_Homo NP_004849.2_Homo NP_005061.2_Homo NP_014124.1_Yeast NP_067019.3_Homo NP_071…
115	AT1G31280.1_Arabidopsis AT1G31290.1_Arabidopsis AT1G48410.1_Arabidopsis AT1G48410.2_Arabidopsis AT1G69440.1_Arabidopsis AT2G27040.1_Arabidopsis AT2G27880.1_Arabidopsis AT2G32940.1_Arabidopsis AT5G21030.1_Arabidopsis AT5G21150.1_Arabidopsis AT5G43810.1_Arabidopsis NP_001008496.2_Homo NP_004755.2_Homo NP_036286.2_Homo NP_036331.1_Homo NP_060099.2_Homo NP_060538.2_Homo NP_079128.2_Homo NP_689644.1_H…
116	Chlre2_kg.scaffold_10000136_Chlamydomonas Chlre2_kg.scaffold_1000136_Chlamydomonas Chlre2_kg.scaffold_1000150_Chlamydomonas Chlre2_kg.scaffold_1000426_Chlamydomonas Chlre2_kg.scaffold_18000105_Chlamydomonas Chlre2_kg.scaffold_19000131_Chlamydomonas Chlre2_kg.scaffold_19000132_Chlamydomonas Chlre2_kg.scaffold_19000230_Chlamydomonas Chlre2_kg.scaffold_22000149_Chlamydomonas Chlre2_kg.scaffold_23000…
117	AT1G02460.1_Arabidopsis AT1G02790.1_Arabidopsis AT1G05650.1_Arabidopsis AT1G05660.1_Arabidopsis AT1G10640.1_Arabidopsis AT1G17150.1_Arabidopsis AT1G23460.1_Arabidopsis AT1G43080.1_Arabidopsis AT1G43090.1_Arabidopsis AT1G43100.1_Arabidopsis AT1G48100.1_Arabidopsis AT1G56710.1_Arabidopsis AT1G60590.1_Arabidopsis AT1G65570.1_Arabidopsis AT1G70500.1_Arabidopsis AT1G78400.1_Arabidopsis AT1G80140.1_Ara…
118	AT3G19420.1_Arabidopsis AT3G50110.1_Arabidopsis AT5G39400.1_Arabidopsis NP_000305.3_Homo NP_005246.2_Homo NP_055602.1_Homo NP_056134.2_Homo NP_072174.3_Homo NP_073585.8_Homo NP_116254.4_Homo NP_570141.2_Homo NP_736610.2_Homo NP_938072.1_Homo NP_954863.1_Homo NP_954868.1_Homo NP_954869.1_Homo NP_954870.2_Homo OVA_172031_Chlamydomonas SPBC609.02_Yeast XP_001177499.1_Strongylocentrotus XP_001180117.…
119	AT1G02690.1_Arabidopsis AT1G02690.2_Arabidopsis AT1G09270.1_Arabidopsis AT1G09270.2_Arabidopsis AT1G09270.3_Arabidopsis AT1G32880.1_Arabidopsis AT3G05720.1_Arabidopsis AT3G06720.1_Arabidopsis AT3G06720.2_Arabidopsis AT4G02150.1_Arabidopsis AT4G16143.1_Arabidopsis AT5G03070.1_Arabidopsis AT5G49310.1_Arabidopsis AT5G52000.1_Arabidopsis Chlre2_kg.scaffold_15000121_Chlamydomonas Chlre2_kg.scaffold_70…
120	AT1G02720.1_Arabidopsis AT1G02720.2_Arabidopsis AT1G06780.1_Arabidopsis AT1G13250.1_Arabidopsis AT1G18580.1_Arabidopsis AT1G19300.1_Arabidopsis AT1G24170.1_Arabidopsis AT1G70090.1_Arabidopsis AT1G70090.2_Arabidopsis AT2G20810.1_Arabidopsis AT2G30575.1_Arabidopsis AT2G38650.1_Arabidopsis AT2G46480.1_Arabidopsis AT3G01040.1_Arabidopsis AT3G01040.2_Arabidopsis AT3G02350.1_Arabidopsis AT3G06260.1_Ara…
121	AT3G47680.1_Arabidopsis AT4G08270.1_Arabidopsis AT5G41210.1_Arabidopsis AT5G41220.1_Arabidopsis AT5G41240.1_Arabidopsis NP_000844.1_Homo NP_000845.1_Homo NP_001074312.1_Homo XP_001175683.1_Strongylocentrotus XP_001179519.1_Strongylocentrotus XP_001183388.1_Strongylocentrotus XP_001194515.1_Strongylocentrotus XP_001194556.1_Strongylocentrotus XP_001194592.1_Strongylocentrotus XP_001195869.1_Strong…
122	AT1G73020.1_Arabidopsis NP_001001666.1_Homo NP_001001891.2_Homo NP_001012302.2_Homo NP_001020527.1_Homo NP_009643.2_Yeast NP_060513.4_Homo NP_060545.3_Homo NP_065106.1_Homo NP_066010.1_Homo NP_113606.2_Homo NP_849148.1_Homo NP_998764.1_Homo SPBC691.05c_Yeast XP_001183868.1_Strongylocentrotus XP_001186201.1_Strongylocentrotus XP_001186286.1_Strongylocentrotus XP_001189301.1_Strongylocentrotus XP_0…
123	AT1G09590.1_Arabidopsis AT1G09690.1_Arabidopsis AT1G57660.1_Arabidopsis AT1G57860.1_Arabidopsis NP_000973.2_Homo NP_001011538.1_Homo NP_009750.1_Yeast NP_015246.1_Yeast SPAC959.08_Yeast SPBC365.03c_Yeast XP_001127420.1_Homo XP_001128906.1_Homo XP_001132984.2_Homo XP_001133205.1_Homo XP_001133535.1_Homo XP_001179597.1_Strongylocentrotus XP_001714153.1_Homo XP_001717185.1_Homo XP_001718227.1_Homo X…
124	AT1G20693.1_Arabidopsis AT1G20693.2_Arabidopsis AT1G20693.3_Arabidopsis AT1G20696.1_Arabidopsis AT1G20696.2_Arabidopsis AT1G20696.3_Arabidopsis AT2G17560.1_Arabidopsis AT2G17560.2_Arabidopsis AT2G17560.3_Arabidopsis AT2G34450.1_Arabidopsis AT2G34450.2_Arabidopsis AT3G51880.1_Arabidopsis AT3G51880.2_Arabidopsis AT3G51880.3_Arabidopsis AT4G35570.1_Arabidopsis NP_001008728.1_Homo NP_001008735.1_Homo…
125	AT1G29770.1_Arabidopsis AT1G29780.1_Arabidopsis AT1G55900.1_Arabidopsis AT3G55960.1_Arabidopsis AT4G18140.1_Arabidopsis AT5G11860.1_Arabidopsis AT5G11860.2_Arabidopsis AT5G11860.3_Arabidopsis AT5G11860.4_Arabidopsis AT5G45700.1_Arabidopsis AT5G46410.1_Arabidopsis AT5G46410.2_Arabidopsis Chlre2_kg.scaffold_26000123_Chlamydomonas Chlre2_kg.scaffold_6000329_Chlamydomonas NP_001001563.1_Homo NP_00100…
126	AT1G27520.1_Arabidopsis AT1G30000.1_Arabidopsis AT1G51590.1_Arabidopsis AT1G51590.2_Arabidopsis AT3G21160.1_Arabidopsis AT5G43710.1_Arabidopsis NP_005898.2_Homo NP_006690.1_Homo NP_012074.1_Yeast NP_012665.1_Yeast NP_013158.1_Yeast NP_055489.1_Homo NP_057303.1_Homo NP_060687.1_Homo NP_065112.1_Homo NP_079467.2_Homo NP_115695.1_Homo SPAC23A1.04c_Yeast SPAC2E1P5.01c_Yeast XP_001180649.1_Strongyloce…
127	AT1G02800.1_Arabidopsis AT1G19940.1_Arabidopsis AT1G22880.1_Arabidopsis AT1G22880.2_Arabidopsis AT1G23210.1_Arabidopsis AT1G48930.1_Arabidopsis AT1G64390.1_Arabidopsis AT1G65610.1_Arabidopsis AT1G70710.1_Arabidopsis AT1G71380.1_Arabidopsis AT1G75680.1_Arabidopsis AT2G32990.1_Arabidopsis AT2G44540.1_Arabidopsis AT2G44550.1_Arabidopsis AT2G44560.1_Arabidopsis AT2G44570.1_Arabidopsis AT3G43860.1_Ara…
128	AT1G09030.1_Arabidopsis AT1G21970.1_Arabidopsis AT2G13570.1_Arabidopsis AT2G27470.1_Arabidopsis AT2G37060.1_Arabidopsis AT2G37060.2_Arabidopsis AT2G37060.3_Arabidopsis AT2G38880.1_Arabidopsis AT2G38880.2_Arabidopsis AT2G38880.3_Arabidopsis AT2G38880.4_Arabidopsis AT2G38880.5_Arabidopsis AT2G38880.6_Arabidopsis AT2G47810.1_Arabidopsis AT3G53340.1_Arabidopsis AT4G14540.1_Arabidopsis AT5G08190.1_Ara…
129	AT1G10730.1_Arabidopsis AT1G56590.1_Arabidopsis AT1G60780.1_Arabidopsis AT4G24550.1_Arabidopsis AT4G24550.2_Arabidopsis AT5G46630.1_Arabidopsis AT5G46630.2_Arabidopsis NP_001020376.1_Homo NP_004059.2_Homo NP_004713.2_Homo NP_005489.2_Homo NP_006794.1_Homo NP_009847.1_Yeast NP_011844.1_Yeast NP_014579.1_Yeast NP_015064.1_Yeast NP_036227.1_Homo NP_115882.1_Homo NP_996895.1_Homo SAN_chlre3.24.196.2.…
130	AT1G20000.1_Arabidopsis AT4G20280.1_Arabidopsis NP_005634.1_Homo NP_013697.1_Yeast SPAC1002.04c_Yeast XP_001131061.1_Homo XP_001131065.1_Homo XP_001131072.1_Homo XP_001131081.1_Homo XP_001131089.1_Homo XP_001131091.1_Homo XP_001131099.1_Homo XP_001131122.1_Homo XP_001131132.1_Homo XP_001131140.1_Homo XP_001131155.1_Homo XP_001175749.1_Strongylocentrotus XP_001201447.1_Strongylocentrotus XP_001713…
131	AT1G32330.1_Arabidopsis AT1G46264.1_Arabidopsis AT1G67970.1_Arabidopsis AT1G77570.1_Arabidopsis AT2G26150.1_Arabidopsis AT2G26150.2_Arabidopsis AT2G41690.1_Arabidopsis AT3G02990.1_Arabidopsis AT3G22830.1_Arabidopsis AT3G24520.1_Arabidopsis AT3G51910.1_Arabidopsis AT3G63350.1_Arabidopsis AT4G11660.1_Arabidopsis AT4G13980.1_Arabidopsis AT4G17750.1_Arabidopsis AT4G18870.1_Arabidopsis AT4G18880.1_Ara…
132	AT1G48090.1_Arabidopsis AT1G48090.2_Arabidopsis AT4G17140.1_Arabidopsis AT5G24740.1_Arabidopsis NP_001018047.1_Homo NP_001018048.1_Homo NP_001018098.1_Homo NP_013060.1_Yeast NP_056001.1_Homo NP_056193.2_Homo NP_060154.3_Homo NP_060550.2_Homo NP_060626.2_Homo NP_065872.1_Homo NP_150648.2_Homo SPBC16C6.02c_Yeast SPBC21C3.01c_Yeast XP_001183687.1_Strongylocentrotus XP_001187082.1_Strongylocentrotus …
133	AT1G54370.1_Arabidopsis AT1G79610.1_Arabidopsis AT3G05030.1_Arabidopsis AT3G05030.2_Arabidopsis AT3G06370.1_Arabidopsis AT5G27150.1_Arabidopsis AT5G55470.1_Arabidopsis Chlre2_kg.scaffold_24000073_Chlamydomonas NP_001011552.2_Homo NP_001036002.1_Homo NP_003038.2_Homo NP_003039.2_Homo NP_004165.1_Homo NP_004585.1_Homo NP_006350.1_Homo NP_010744.1_Yeast NP_056081.1_Homo NP_115980.1_Homo NP_775924.1_…
134	AT4G11920.1_Arabidopsis AT4G22910.1_Arabidopsis AT4G33260.1_Arabidopsis AT4G33270.1_Arabidopsis AT5G13840.1_Arabidopsis AT5G26900.1_Arabidopsis AT5G27080.1_Arabidopsis AT5G27570.1_Arabidopsis AT5G27945.1_Arabidopsis NP_001246.2_Homo NP_011399.1_Yeast NP_011512.1_Yeast NP_011741.3_Yeast NP_057347.2_Homo NP_689836.1_Homo SPAC13G6.08_Yeast SPAC144.13c_Yeast SPAC821.08c_Yeast SPBC1198.12_Yeast SPCC16…
135	AT1G14230.1_Arabidopsis AT1G14240.1_Arabidopsis AT1G14240.2_Arabidopsis AT1G14240.3_Arabidopsis AT1G14240.4_Arabidopsis AT1G14250.1_Arabidopsis AT2G02970.1_Arabidopsis AT3G04080.1_Arabidopsis AT4G19180.1_Arabidopsis AT5G18280.1_Arabidopsis Chlre2_kg.scaffold_9000183_Chlamydomonas NP_001028285.1_Homo NP_001091645.1_Homo NP_001237.1_Homo NP_001238.1_Homo NP_001239.1_Homo NP_001240.1_Homo NP_001767.…
136	AT1G19950.1_Arabidopsis AT1G69700.1_Arabidopsis AT1G74520.1_Arabidopsis AT1G75700.1_Arabidopsis AT2G36020.1_Arabidopsis AT2G42820.1_Arabidopsis AT4G24960.1_Arabidopsis AT4G24960.2_Arabidopsis AT4G36720.1_Arabidopsis AT5G42560.1_Arabidopsis AT5G42560.2_Arabidopsis AT5G42560.3_Arabidopsis AT5G50720.1_Arabidopsis AT5G62490.1_Arabidopsis Chlre2_kg.scaffold_9000068_Chlamydomonas NP_001001330.1_Homo NP…
137	AT1G31500.1_Arabidopsis AT1G31500.2_Arabidopsis AT1G31500.3_Arabidopsis AT1G31500.4_Arabidopsis AT1G31530.1_Arabidopsis AT1G73875.1_Arabidopsis AT3G18500.1_Arabidopsis AT3G18500.2_Arabidopsis AT3G58560.1_Arabidopsis AT3G58580.1_Arabidopsis AT5G11350.1_Arabidopsis Chlre2_kg.scaffold_1000140_Chlamydomonas Chlre2_kg.scaffold_12000075_Chlamydomonas Chlre2_kg.scaffold_70a000007_Chlamydomonas NP_009381…
138	AT1G62040.1_Arabidopsis AT2G05630.1_Arabidopsis AT2G45170.1_Arabidopsis AT2G45170.2_Arabidopsis AT3G06420.1_Arabidopsis AT3G15580.1_Arabidopsis AT3G60640.1_Arabidopsis AT4G04620.1_Arabidopsis AT4G04620.2_Arabidopsis AT4G16520.1_Arabidopsis AT4G16520.2_Arabidopsis AT4G21980.1_Arabidopsis AT4G21980.2_Arabidopsis NP_001004343.1_Homo NP_001078950.1_Homo NP_009209.1_Homo NP_009216.1_Homo NP_009475.1_Y…
139	AT2G20340.1_Arabidopsis AT4G28680.1_Arabidopsis AT4G28680.2_Arabidopsis NP_000781.1_Homo NP_000808.2_Homo NP_000809.1_Homo NP_001076440.1_Homo NP_002103.2_Homo NP_038473.2_Homo NP_057073.3_Homo NP_997242.1_Homo XP_001177703.1_Strongylocentrotus XP_001183378.1_Strongylocentrotus XP_001184008.1_Strongylocentrotus XP_001184650.1_Strongylocentrotus XP_001184695.1_Strongylocentrotus XP_001186613.1_Str…
140	AT2G42770.1_Arabidopsis AT3G24570.1_Arabidopsis AT4G04470.1_Arabidopsis AT4G14305.1_Arabidopsis AT4G14305.2_Arabidopsis AT5G19750.1_Arabidopsis AT5G43140.1_Arabidopsis Chlre2_kg.scaffold_20000125_Chlamydomonas Chlre2_kg.scaffold_24000196_Chlamydomonas Chlre2_kg.scaffold_24000199_Chlamydomonas NP_002428.1_Homo NP_013352.1_Yeast NP_014935.1_Yeast NP_061133.1_Homo NP_116072.2_Homo NP_776164.1_Homo S…
141	AT1G05880.1_Arabidopsis AT1G05890.1_Arabidopsis AT1G65430.1_Arabidopsis AT2G16090.1_Arabidopsis AT2G31510.1_Arabidopsis AT2G31760.1_Arabidopsis AT2G31770.1_Arabidopsis AT2G31780.1_Arabidopsis AT3G27710.1_Arabidopsis AT3G27720.1_Arabidopsis AT4G34370.1_Arabidopsis AT5G08730.1_Arabidopsis AT5G63730.1_Arabidopsis AT5G63740.1_Arabidopsis AT5G63750.1_Arabidopsis AT5G63760.1_Arabidopsis AT5G63760.2_Ara…
142	AT1G07000.1_Arabidopsis AT1G07725.1_Arabidopsis AT1G51640.1_Arabidopsis AT1G54090.1_Arabidopsis AT1G72470.1_Arabidopsis AT2G28640.1_Arabidopsis AT2G28650.1_Arabidopsis AT2G39380.1_Arabidopsis AT3G09520.1_Arabidopsis AT3G09530.1_Arabidopsis AT3G14090.1_Arabidopsis AT3G29400.1_Arabidopsis AT3G55150.1_Arabidopsis AT4G31540.1_Arabidopsis AT5G03540.1_Arabidopsis AT5G03540.2_Arabidopsis AT5G13150.1_Ara…
143	AT1G10090.1_Arabidopsis AT1G11960.1_Arabidopsis AT1G30360.1_Arabidopsis AT1G32090.1_Arabidopsis AT1G58520.1_Arabidopsis AT1G62320.1_Arabidopsis AT1G69450.1_Arabidopsis AT3G01100.1_Arabidopsis AT3G01100.2_Arabidopsis AT3G21620.1_Arabidopsis AT3G54510.1_Arabidopsis AT3G54510.2_Arabidopsis AT4G02900.1_Arabidopsis AT4G04340.1_Arabidopsis AT4G04340.2_Arabidopsis AT4G04340.3_Arabidopsis AT4G15430.1_Ara…
144	AT1G14200.1_Arabidopsis AT1G26800.1_Arabidopsis AT1G50350.1_Arabidopsis AT1G55530.1_Arabidopsis AT1G60360.1_Arabidopsis AT1G68180.1_Arabidopsis AT2G03000.1_Arabidopsis AT2G39720.1_Arabidopsis AT2G40830.1_Arabidopsis AT2G40830.2_Arabidopsis AT2G40830.3_Arabidopsis AT2G44330.1_Arabidopsis AT3G02340.1_Arabidopsis AT3G10815.1_Arabidopsis AT3G13430.1_Arabidopsis AT3G13430.2_Arabidopsis AT3G19950.1_Ara…
145	AT1G47830.1_Arabidopsis AT2G17380.1_Arabidopsis AT2G19790.1_Arabidopsis AT3G50860.1_Arabidopsis AT4G35410.1_Arabidopsis AT4G35410.2_Arabidopsis NP_001034658.1_Homo NP_001274.1_Homo NP_001275.1_Homo NP_003907.3_Homo NP_004060.2_Homo NP_005820.1_Homo NP_009008.2_Homo NP_012510.1_Yeast NP_012592.1_Yeast NP_013271.1_Yeast NP_067586.1_Homo NP_476430.1_Homo SAN_estExt_gwp_1H.C_100130_Chlamydomonas SAN_…
146	AT4G29680.1_Arabidopsis AT4G29690.1_Arabidopsis AT4G29700.1_Arabidopsis AT4G29710.1_Arabidopsis NP_001035181.1_Homo NP_005012.2_Homo NP_006199.1_Homo NP_006200.3_Homo NP_009955.2_Yeast NP_010900.1_Yeast NP_055751.1_Homo NP_067547.1_Homo NP_699174.1_Homo NP_848638.2_Homo SPBC725.05c_Yeast XP_001182522.1_Strongylocentrotus XP_001182901.1_Strongylocentrotus XP_001183438.1_Strongylocentrotus XP_00118…
147	AT1G13750.1_Arabidopsis AT1G13900.1_Arabidopsis AT1G52940.1_Arabidopsis AT1G56360.1_Arabidopsis AT2G03450.1_Arabidopsis AT2G16430.1_Arabidopsis AT2G16430.2_Arabidopsis AT2G18130.1_Arabidopsis AT2G27190.1_Arabidopsis AT2G32770.1_Arabidopsis AT2G32770.2_Arabidopsis AT2G32770.3_Arabidopsis AT3G07130.1_Arabidopsis AT3G20500.1_Arabidopsis AT3G46120.1_Arabidopsis AT3G52780.1_Arabidopsis AT3G52780.2_Ara…
148	AT1G29260.1_Arabidopsis AT2G16780.1_Arabidopsis AT2G19520.1_Arabidopsis AT2G19540.1_Arabidopsis AT4G29730.1_Arabidopsis AT4G35050.1_Arabidopsis AT5G58230.1_Arabidopsis NP_000279.1_Homo NP_002884.1_Homo NP_005601.1_Homo NP_009754.1_Yeast NP_010426.1_Yeast NP_010858.1_Yeast NP_013850.1_Yeast NP_113673.2_Homo SPAC17D4.01_Yeast SPAC25H1.06_Yeast SPAC29A4.18_Yeast SPBC1711.07_Yeast SPCC1672.10_Yeast X…
149	AT1G47840.1_Arabidopsis AT1G50460.1_Arabidopsis AT2G19860.1_Arabidopsis AT2G19860.2_Arabidopsis AT3G20040.1_Arabidopsis AT4G29130.1_Arabidopsis AT4G37840.1_Arabidopsis NP_000153.1_Homo NP_000179.1_Homo NP_000180.2_Homo NP_002106.1_Homo NP_009890.1_Yeast NP_010804.1_Yeast NP_011261.1_Yeast NP_079406.3_Homo NP_116711.1_Yeast NP_277031.1_Homo NP_277032.1_Homo NP_277033.1_Homo NP_277035.1_Homo NP_277…
150	AT1G48970.1_Arabidopsis AT1G53870.1_Arabidopsis AT1G53870.2_Arabidopsis AT1G53880.1_Arabidopsis AT1G53890.1_Arabidopsis AT1G53890.2_Arabidopsis AT1G53900.1_Arabidopsis AT1G63410.1_Arabidopsis AT1G72340.1_Arabidopsis AT1G80120.1_Arabidopsis AT2G38640.1_Arabidopsis AT2G44070.1_Arabidopsis AT3G07300.1_Arabidopsis AT3G07300.2_Arabidopsis AT3G07300.3_Arabidopsis AT3G14260.1_Arabidopsis AT5G38640.1_Ara…
151	AT1G62830.1_Arabidopsis AT1G65840.1_Arabidopsis AT2G43020.1_Arabidopsis AT3G10390.1_Arabidopsis AT3G13682.1_Arabidopsis AT3G59050.1_Arabidopsis AT4G16310.1_Arabidopsis AT4G29720.1_Arabidopsis AT5G13700.1_Arabidopsis NP_013733.1_Yeast NP_055828.2_Homo NP_690875.1_Homo NP_694587.3_Homo NP_787033.1_Homo NP_787034.1_Homo NP_787035.1_Homo NP_787036.1_Homo NP_997010.1_Homo NP_997011.1_Homo SPAC23E2.02_…
152	AT1G01650.1_Arabidopsis AT1G01650.2_Arabidopsis AT1G05820.1_Arabidopsis AT1G05820.2_Arabidopsis AT1G63690.1_Arabidopsis AT1G63690.2_Arabidopsis AT2G03120.1_Arabidopsis AT2G43070.1_Arabidopsis AT4G33410.1_Arabidopsis NP_001070706.1_Homo NP_012822.1_Yeast NP_110416.1_Homo NP_116191.2_Homo NP_620584.2_Homo NP_694533.1_Homo NP_787078.1_Homo NP_848695.1_Homo NP_848696.1_Homo NP_848697.1_Homo OVA_Chlre…
153	AT1G20270.1_Arabidopsis AT2G17720.1_Arabidopsis AT2G23096.1_Arabidopsis AT2G43080.1_Arabidopsis AT3G06300.1_Arabidopsis AT3G28480.1_Arabidopsis AT3G28490.1_Arabidopsis AT4G25600.1_Arabidopsis AT4G33910.1_Arabidopsis AT4G35810.1_Arabidopsis AT4G35820.1_Arabidopsis AT5G18900.1_Arabidopsis AT5G66060.1_Arabidopsis Chlre2_kg.scaffold_4000266_Chlamydomonas NP_000908.2_Homo NP_001017962.1_Homo NP_001017…
154	AT1G31740.1_Arabidopsis AT1G45130.1_Arabidopsis AT1G72990.1_Arabidopsis AT1G72990.2_Arabidopsis AT1G77410.1_Arabidopsis AT2G04060.1_Arabidopsis AT2G16730.1_Arabidopsis AT2G28470.1_Arabidopsis AT2G32810.1_Arabidopsis AT3G13750.1_Arabidopsis AT3G52840.1_Arabidopsis AT4G26140.1_Arabidopsis AT4G26140.2_Arabidopsis AT4G35010.1_Arabidopsis AT4G36360.1_Arabidopsis AT4G36360.2_Arabidopsis AT4G38590.1_Ara…
155	AT1G71696.1_Arabidopsis AT1G71696.2_Arabidopsis Chlre2_kg.scaffold_12000047_Chlamydomonas NP_001005502.1_Homo NP_001014447.1_Homo NP_001014448.1_Homo NP_001120.3_Homo NP_001295.2_Homo NP_001299.1_Homo NP_001864.1_Homo NP_001865.1_Homo NP_003643.2_Homo NP_062555.1_Homo NP_937791.1_Homo NP_938079.1_Homo XP_001178773.1_Strongylocentrotus XP_001178845.1_Strongylocentrotus XP_001179606.1_Strongylocent…
156	AT1G80510.1_Arabidopsis AT2G40420.1_Arabidopsis AT3G30390.1_Arabidopsis AT3G30390.2_Arabidopsis AT3G56200.1_Arabidopsis AT5G38820.1_Arabidopsis NP_001070952.1_Homo NP_001073911.1_Homo NP_006832.1_Homo NP_009464.2_Yeast NP_011044.1_Yeast NP_012178.1_Yeast NP_060488.2_Homo NP_060701.1_Homo NP_061849.2_Homo NP_109599.3_Homo NP_277053.1_Homo NP_722518.1_Homo OVA_Chlre2_kg.scaffold_24000098_Chlamydomo…
157	AT1G80750.1_Arabidopsis AT2G01250.1_Arabidopsis AT2G01250.2_Arabidopsis AT2G44120.1_Arabidopsis AT2G44120.2_Arabidopsis AT3G13580.1_Arabidopsis AT3G13580.2_Arabidopsis AT3G13580.3_Arabidopsis NP_000962.2_Homo NP_011439.1_Yeast NP_014396.1_Yeast NP_015126.1_Yeast NP_940888.2_Homo SKA_chlre3.16.39.1.11_Chlamydomonas SPAC3H5.07_Yeast SPAC664.06_Yeast SPBC18H10.12c_Yeast XP_001177852.1_Strongylocentr…
158	AT2G40510.1_Arabidopsis AT2G40590.1_Arabidopsis AT3G56340.1_Arabidopsis NP_001020.2_Homo NP_001087201.1_Homo NP_011057.1_Yeast NP_011326.1_Yeast SPAC1805.11c_Yeast SPAC806.03c_Yeast XP_001129636.1_Homo XP_001130384.1_Homo XP_001130386.1_Homo XP_001185086.1_Strongylocentrotus XP_001715407.1_Homo XP_001716272.1_Homo XP_001718834.1_Homo XP_001719004.1_Homo XP_001720205.1_Homo XP_001720213.1_Homo XP_…
159	AT5G09740.1_Arabidopsis AT5G09740.2_Arabidopsis AT5G64610.1_Arabidopsis NP_001092882.1_Homo NP_001092883.1_Homo NP_006379.2_Homo NP_006757.2_Homo NP_008998.1_Homo NP_009501.1_Yeast NP_013846.1_Yeast NP_014887.1_Yeast NP_036462.2_Homo NP_115564.1_Homo NP_874368.1_Homo NP_874369.1_Homo NP_892003.1_Homo SPAC17G8.13c_Yeast SPAC637.12c_Yeast XP_001176010.1_Strongylocentrotus XP_001183047.1_Strongyloce…
160	AT1G05500.1_Arabidopsis AT1G20080.1_Arabidopsis AT2G20990.1_Arabidopsis AT2G21010.1_Arabidopsis AT2G21040.1_Arabidopsis AT3G60950.1_Arabidopsis AT3G61030.1_Arabidopsis AT3G61050.1_Arabidopsis AT3G61050.2_Arabidopsis AT5G04220.1_Arabidopsis AT5G04220.2_Arabidopsis AT5G11100.1_Arabidopsis Chlre2_kg.scaffold_1000622_Chlamydomonas NP_056107.1_Homo NP_065779.1_Homo NP_114119.2_Homo XP_001183287.1_Stro…
162	AT1G13460.1_Arabidopsis AT1G13460.2_Arabidopsis AT3G09880.1_Arabidopsis AT3G21650.1_Arabidopsis AT3G26020.1_Arabidopsis AT3G26020.2_Arabidopsis AT3G26030.1_Arabidopsis AT3G54930.1_Arabidopsis AT4G15415.1_Arabidopsis AT4G15415.2_Arabidopsis AT5G03470.1_Arabidopsis AT5G25510.1_Arabidopsis NP_002710.2_Homo NP_006234.1_Homo NP_006235.1_Homo NP_006236.1_Homo NP_006237.1_Homo NP_014657.1_Yeast NP_84870…
163	AT1G33830.1_Arabidopsis AT1G33870.1_Arabidopsis AT1G33880.1_Arabidopsis AT1G33890.1_Arabidopsis AT1G33900.1_Arabidopsis AT1G33910.1_Arabidopsis AT1G33930.1_Arabidopsis AT1G33950.1_Arabidopsis AT1G33960.1_Arabidopsis AT1G33970.1_Arabidopsis AT1G33970.2_Arabidopsis AT1G33970.3_Arabidopsis AT1G33970.4_Arabidopsis AT2G26820.1_Arabidopsis AT4G09930.1_Arabidopsis AT4G09940.1_Arabidopsis AT4G09950.1_Ara…
164	AT1G68100.1_Arabidopsis NP_001070984.1_Homo NP_001092876.1_Homo NP_008910.2_Homo NP_012241.1_Yeast NP_036451.3_Homo NP_056174.1_Homo NP_060237.2_Homo NP_065075.1_Homo NP_071437.3_Homo NP_570901.2_Homo NP_689477.2_Homo NP_689938.1_Homo NP_775867.1_Homo SPAP8A3.03_Yeast XP_001181081.1_Strongylocentrotus XP_001185067.1_Strongylocentrotus XP_001185101.1_Strongylocentrotus XP_001185177.1_Strongylocent…
165	AT1G80290.1_Arabidopsis AT1G80290.2_Arabidopsis AT3G55830.1_Arabidopsis AT5G04500.1_Arabidopsis Chlre2_kg.scaffold_11000153_Chlamydomonas NP_000118.2_Homo NP_000392.1_Homo NP_001028197.1_Homo NP_001430.1_Homo NP_001431.1_Homo NP_004446.2_Homo NP_997005.1_Homo XP_001176764.1_Strongylocentrotus XP_001178102.1_Strongylocentrotus XP_001182046.1_Strongylocentrotus XP_783281.2_Strongylocentrotus XP_786…
166	AT3G20890.1_Arabidopsis AT5G66010.1_Arabidopsis NP_001027565.1_Homo NP_001030087.1_Homo NP_001091674.1_Homo NP_001091675.1_Homo NP_001091676.1_Homo NP_001091677.1_Homo NP_001091678.1_Homo NP_001091947.1_Homo NP_002083.3_Homo NP_004957.1_Homo NP_005511.1_Homo NP_006038.2_Homo NP_036339.1_Homo NP_060167.2_Homo NP_062543.1_Homo NP_067676.2_Homo NP_079215.2_Homo NP_690051.1_Homo NP_976324.2_Homo XP_0…
167	AT4G25850.1_Arabidopsis AT4G25860.1_Arabidopsis AT5G57240.1_Arabidopsis AT5G57240.2_Arabidopsis NP_001003712.1_Homo NP_011863.1_Yeast NP_012928.1_Yeast NP_014880.1_Yeast NP_015180.1_Yeast NP_060254.2_Homo NP_065892.1_Homo NP_065947.1_Homo NP_073613.2_Homo NP_078862.2_Homo NP_663613.1_Homo NP_683702.1_Homo NP_683703.1_Homo NP_683704.1_Homo NP_683705.1_Homo NP_683706.1_Homo NP_683707.1_Homo SPBC127…
168	Chlre2_kg.scaffold_45000100_Chlamydomonas NP_055300.1_Homo XP_001180364.1_Strongylocentrotus XP_001180365.1_Strongylocentrotus XP_001183993.1_Strongylocentrotus XP_001184046.1_Strongylocentrotus XP_001184396.1_Strongylocentrotus XP_001184798.1_Strongylocentrotus XP_001186766.1_Strongylocentrotus XP_001187943.1_Strongylocentrotus XP_001189369.1_Strongylocentrotus XP_001189410.1_Strongylocentrotus …
169	AT1G04730.1_Arabidopsis NP_013795.1_Yeast NP_071375.1_Homo SPBC902.02c_Yeast XP_001177572.1_Strongylocentrotus XP_001179461.1_Strongylocentrotus XP_001179624.1_Strongylocentrotus XP_001179741.1_Strongylocentrotus XP_001180072.1_Strongylocentrotus XP_001181416.1_Strongylocentrotus XP_001181844.1_Strongylocentrotus XP_001182384.1_Strongylocentrotus XP_001182484.1_Strongylocentrotus XP_001182524.1_S…
170	AT1G09660.1_Arabidopsis AT1G09660.2_Arabidopsis AT2G38610.1_Arabidopsis AT2G38610.2_Arabidopsis AT3G08620.1_Arabidopsis AT3G32940.1_Arabidopsis AT4G26480.1_Arabidopsis AT5G51300.1_Arabidopsis AT5G51300.2_Arabidopsis AT5G51300.3_Arabidopsis AT5G56140.1_Arabidopsis NP_004621.2_Homo NP_006549.1_Homo NP_006550.1_Homo NP_006766.1_Homo NP_013217.1_Yeast NP_689901.1_Homo NP_973724.1_Homo NP_973726.1_Hom…
171	AT1G10250.1_Arabidopsis AT1G10450.1_Arabidopsis AT1G23810.1_Arabidopsis AT1G24190.1_Arabidopsis AT1G24200.1_Arabidopsis AT1G24210.1_Arabidopsis AT1G24220.1_Arabidopsis AT1G24230.1_Arabidopsis AT1G24250.1_Arabidopsis AT1G27220.1_Arabidopsis AT1G27240.1_Arabidopsis AT1G27250.1_Arabidopsis AT1G27260.1_Arabidopsis AT1G27270.1_Arabidopsis AT1G27280.1_Arabidopsis AT1G59890.1_Arabidopsis AT1G70030.1_Ara…
172	AT1G43910.1_Arabidopsis AT2G18190.1_Arabidopsis AT2G18193.1_Arabidopsis AT2G46620.1_Arabidopsis AT3G28510.1_Arabidopsis AT3G28520.1_Arabidopsis AT3G28540.1_Arabidopsis AT3G28540.2_Arabidopsis AT3G28560.1_Arabidopsis AT3G28570.1_Arabidopsis AT3G28580.1_Arabidopsis AT3G28600.1_Arabidopsis AT3G28610.1_Arabidopsis AT3G29800.1_Arabidopsis AT3G50930.1_Arabidopsis AT3G50940.1_Arabidopsis AT4G05340.1_Ara…
173	AT3G11960.1_Arabidopsis AT3G11960.2_Arabidopsis AT3G55200.1_Arabidopsis AT3G55220.1_Arabidopsis AT4G05420.1_Arabidopsis AT4G05420.2_Arabidopsis AT4G21100.1_Arabidopsis NP_001914.3_Homo NP_013663.1_Yeast NP_036558.3_Homo SPAC17H9.10c_Yeast SPAPJ698.03c_Yeast SPCC11E10.08_Yeast XP_001177581.1_Strongylocentrotus XP_001188711.1_Strongylocentrotus XP_001189798.1_Strongylocentrotus XP_001193642.1_Stron…
174	AT2G29890.1_Arabidopsis AT2G29890.2_Arabidopsis AT2G41740.1_Arabidopsis AT3G57410.1_Arabidopsis AT4G30160.1_Arabidopsis AT5G57320.1_Arabidopsis NP_000168.1_Homo NP_001738.2_Homo NP_002009.1_Homo NP_006567.2_Homo NP_009058.1_Homo NP_056957.3_Homo NP_149119.1_Homo NP_937895.1_Homo XP_001176123.1_Strongylocentrotus XP_001177275.1_Strongylocentrotus XP_001182205.1_Strongylocentrotus XP_001183558.1_St…
175	AT2G40810.1_Arabidopsis AT2G40810.2_Arabidopsis AT3G56440.1_Arabidopsis AT3G62770.1_Arabidopsis AT3G62770.2_Arabidopsis AT3G62770.3_Arabidopsis AT4G30510.1_Arabidopsis AT4G30510.2_Arabidopsis AT5G05150.1_Arabidopsis NP_001025067.1_Homo NP_001028690.1_Homo NP_001028691.1_Homo NP_001028692.1_Homo NP_009006.2_Homo NP_011739.1_Yeast NP_015225.1_Yeast NP_056425.1_Homo NP_057087.2_Homo NP_060453.3_Homo…
176	AT1G01630.1_Arabidopsis AT1G05370.1_Arabidopsis AT1G14820.1_Arabidopsis AT1G14820.2_Arabidopsis AT1G14820.3_Arabidopsis AT1G22180.1_Arabidopsis AT1G22180.2_Arabidopsis AT1G22180.3_Arabidopsis AT1G75170.1_Arabidopsis AT1G75170.2_Arabidopsis AT1G75170.3_Arabidopsis AT3G22410.1_Arabidopsis AT4G08690.1_Arabidopsis AT4G08690.2_Arabidopsis AT4G36640.1_Arabidopsis AT4G36640.2_Arabidopsis AT5G63060.1_Ara…
177	AT1G10230.1_Arabidopsis AT1G20140.1_Arabidopsis AT1G75950.1_Arabidopsis AT2G03160.1_Arabidopsis AT2G03170.1_Arabidopsis AT2G03190.1_Arabidopsis AT2G20160.1_Arabidopsis AT2G25700.1_Arabidopsis AT2G45950.1_Arabidopsis AT2G45950.2_Arabidopsis AT3G21830.1_Arabidopsis AT3G21840.1_Arabidopsis AT3G21850.1_Arabidopsis AT3G21860.1_Arabidopsis AT3G25650.1_Arabidopsis AT3G53060.1_Arabidopsis AT3G60010.1_Ara…
178	AT1G22240.1_Arabidopsis AT1G35730.1_Arabidopsis AT1G35750.1_Arabidopsis AT1G78160.1_Arabidopsis AT2G29140.1_Arabidopsis AT2G29190.1_Arabidopsis AT2G29200.1_Arabidopsis AT3G10360.1_Arabidopsis AT3G20250.1_Arabidopsis AT4G08840.1_Arabidopsis AT4G25880.1_Arabidopsis AT4G25880.2_Arabidopsis AT4G25880.3_Arabidopsis AT5G43090.1_Arabidopsis AT5G43110.1_Arabidopsis AT5G56510.1_Arabidopsis NP_001018494.1_…
179	AT3G19120.1_Arabidopsis NP_776172.1_Homo XP_001179790.1_Strongylocentrotus XP_001181949.1_Strongylocentrotus XP_001183609.1_Strongylocentrotus XP_001183641.1_Strongylocentrotus XP_001183834.1_Strongylocentrotus XP_001184724.1_Strongylocentrotus XP_001186558.1_Strongylocentrotus XP_001187370.1_Strongylocentrotus XP_001188248.1_Strongylocentrotus XP_001188637.1_Strongylocentrotus XP_001190207.1_Str…
180	AT1G05570.1_Arabidopsis AT1G06490.1_Arabidopsis AT2G13680.1_Arabidopsis AT2G31960.1_Arabidopsis AT2G36850.1_Arabidopsis AT3G07160.1_Arabidopsis AT3G14570.1_Arabidopsis AT3G14780.1_Arabidopsis AT3G32050.1_Arabidopsis AT3G59100.1_Arabidopsis AT4G03550.1_Arabidopsis AT4G04970.1_Arabidopsis AT5G13000.1_Arabidopsis AT5G36870.1_Arabidopsis Chlre2_kg.scaffold_12000167_Chlamydomonas Chlre2_kg.scaffold_19…
181	AT1G06720.1_Arabidopsis AT1G42440.1_Arabidopsis NP_010223.1_Yeast NP_015107.1_Yeast NP_055568.2_Homo NP_060598.3_Homo SPAC23H4.15_Yeast SPBC31E1.06_Yeast XP_001179323.1_Strongylocentrotus XP_001179385.1_Strongylocentrotus XP_001184834.1_Strongylocentrotus XP_001186522.1_Strongylocentrotus XP_001201658.1_Strongylocentrotus XP_001714109.1_Homo XP_001714139.1_Homo XP_001714302.1_Homo XP_001714749.1_…
182	AT1G09730.1_Arabidopsis AT1G10570.1_Arabidopsis AT1G10570.2_Arabidopsis AT1G60220.1_Arabidopsis AT3G06910.1_Arabidopsis AT4G00690.1_Arabidopsis AT4G15880.1_Arabidopsis AT4G33620.1_Arabidopsis Chlre2_kg.scaffold_38000059_Chlamydomonas NP_001070671.1_Homo NP_001093879.1_Homo NP_012233.1_Yeast NP_015305.1_Yeast NP_055369.1_Homo NP_056386.2_Homo NP_056485.2_Homo NP_065705.3_Homo NP_067640.2_Homo NP_6…
183	AT1G16750.1_Arabidopsis AT1G21060.1_Arabidopsis AT1G43020.1_Arabidopsis AT1G43020.2_Arabidopsis AT1G43020.3_Arabidopsis AT1G43020.4_Arabidopsis AT1G76620.1_Arabidopsis AT2G23700.1_Arabidopsis AT2G39690.1_Arabidopsis AT2G39690.2_Arabidopsis AT3G11920.1_Arabidopsis AT3G12540.1_Arabidopsis AT3G13000.1_Arabidopsis AT3G13000.2_Arabidopsis AT3G47675.1_Arabidopsis AT4G08550.1_Arabidopsis AT4G37080.1_Ara…
184	AT2G47980.1_Arabidopsis NP_001002840.1_Homo NP_001013761.2_Homo NP_001020373.2_Homo NP_001036214.1_Homo NP_001036215.1_Homo NP_001036216.1_Homo NP_005853.2_Homo NP_006594.3_Homo NP_012238.1_Yeast NP_036579.2_Homo NP_061864.2_Homo NP_075057.2_Homo SPAC17H9.20_Yeast SPCC4E9.01c_Yeast XP_001181829.1_Strongylocentrotus XP_001186270.1_Strongylocentrotus XP_001194101.1_Strongylocentrotus XP_001716778.1…
185	AT3G55480.1_Arabidopsis AT3G55480.2_Arabidopsis AT4G11380.1_Arabidopsis AT4G23460.1_Arabidopsis AT5G11490.1_Arabidopsis NP_001025177.1_Homo NP_001118.2_Homo NP_001273.1_Homo NP_003655.3_Homo NP_004635.2_Homo NP_006585.1_Homo NP_011777.1_Yeast NP_012538.1_Yeast NP_012787.1_Yeast NP_663782.1_Homo SAN_fgenesh2_pg.C_scaffold_58000006_Chlamydomonas SPAC23H3.06_Yeast SPBC2G2.06c_Yeast SPBC947.02_Yeast …
186	AT4G21540.1_Arabidopsis AT4G21540.2_Arabidopsis AT4G21540.3_Arabidopsis AT4G21540.4_Arabidopsis AT5G23450.1_Arabidopsis AT5G23450.2_Arabidopsis AT5G23450.3_Arabidopsis AT5G51290.1_Arabidopsis Chlre2_kg.scaffold_18000166_Chlamydomonas NP_001025482.1_Homo NP_001025483.1_Homo NP_001025484.1_Homo NP_013361.1_Yeast NP_014814.1_Yeast NP_060708.1_Homo NP_064511.2_Homo NP_068807.2_Homo NP_073603.2_Homo N…
187	AT1G04750.1_Arabidopsis AT1G04750.2_Arabidopsis AT1G04760.1_Arabidopsis AT2G25340.1_Arabidopsis AT2G32670.1_Arabidopsis AT2G33110.1_Arabidopsis AT2G33120.1_Arabidopsis AT2G33120.2_Arabidopsis AT3G24890.1_Arabidopsis AT3G54300.1_Arabidopsis AT3G54300.2_Arabidopsis AT4G15780.1_Arabidopsis AT4G32150.1_Arabidopsis AT5G11150.1_Arabidopsis AT5G22360.1_Arabidopsis NP_003752.2_Homo NP_005629.1_Homo NP_00…
188	AT1G09960.1_Arabidopsis AT1G22710.1_Arabidopsis AT1G66570.1_Arabidopsis AT1G66570.2_Arabidopsis AT1G66570.3_Arabidopsis AT1G71880.1_Arabidopsis AT1G71890.1_Arabidopsis AT2G02860.1_Arabidopsis AT2G02860.2_Arabidopsis AT2G14670.1_Arabidopsis AT5G06170.1_Arabidopsis AT5G43610.1_Arabidopsis NP_001012527.1_Homo NP_001073866.1_Homo NP_001073900.1_Homo NP_057264.3_Homo NP_149093.1_Homo SPAC2F3.08_Yeast …
189	AT2G01140.1_Arabidopsis AT2G21330.1_Arabidopsis AT2G21330.2_Arabidopsis AT2G21330.3_Arabidopsis AT2G36460.1_Arabidopsis AT2G36460.2_Arabidopsis AT3G52930.1_Arabidopsis AT4G26520.1_Arabidopsis AT4G26530.1_Arabidopsis AT4G26530.2_Arabidopsis AT4G38970.1_Arabidopsis AT4G38970.2_Arabidopsis AT5G03690.1_Arabidopsis AT5G03690.2_Arabidopsis Chlre2_kg.scaffold_52000060_Chlamydomonas MHS_e_gwH.5.62.1_Chla…
190	AT3G06680.1_Arabidopsis AT3G06680.2_Arabidopsis AT3G06700.1_Arabidopsis AT3G06700.2_Arabidopsis AT3G06700.3_Arabidopsis Chlre2_kg.scaffold_19000146_Chlamydomonas NP_000983.1_Homo NP_116690.1_Yeast SPBC776.01_Yeast XP_001133762.2_Homo XP_001133831.2_Homo XP_001175474.1_Strongylocentrotus XP_001178639.1_Strongylocentrotus XP_001178725.1_Strongylocentrotus XP_001716878.1_Homo XP_001717448.1_Homo XP_…
191	AT1G03457.1_Arabidopsis AT1G03457.2_Arabidopsis AT2G47310.1_Arabidopsis AT4G03110.1_Arabidopsis AT4G03110.2_Arabidopsis AT4G16280.1_Arabidopsis AT4G16280.2_Arabidopsis AT4G16280.3_Arabidopsis NP_001020247.1_Homo NP_001020248.1_Homo NP_001020767.1_Homo NP_001077060.1_Homo NP_006551.1_Homo NP_006552.3_Homo NP_009116.3_Homo NP_064565.1_Homo NP_068757.2_Homo NP_443072.3_Homo NP_941989.1_Homo XP_00118…
192	AT1G07420.1_Arabidopsis AT1G07420.2_Arabidopsis AT2G29390.1_Arabidopsis AT2G29390.2_Arabidopsis AT2G29390.3_Arabidopsis AT2G29390.4_Arabidopsis AT2G29390.5_Arabidopsis AT4G12110.1_Arabidopsis AT4G22753.1_Arabidopsis AT4G22756.1_Arabidopsis NP_001017369.1_Homo NP_003947.1_Homo NP_006736.1_Homo NP_011574.1_Yeast NP_115761.2_Homo SPAC630.08c_Yeast XP_001178153.1_Strongylocentrotus XP_001178333.1_Str…
193	AT1G12500.1_Arabidopsis AT1G21870.1_Arabidopsis AT1G48230.1_Arabidopsis AT1G53660.1_Arabidopsis AT1G77610.1_Arabidopsis AT2G25520.1_Arabidopsis AT3G10290.1_Arabidopsis AT3G11320.1_Arabidopsis AT3G14410.1_Arabidopsis AT3G17430.1_Arabidopsis AT4G32390.1_Arabidopsis AT5G04160.1_Arabidopsis AT5G05820.1_Arabidopsis AT5G11230.1_Arabidopsis AT5G25400.1_Arabidopsis Chlre2_kg.scaffold_11000020_Chlamydomon…
194	AT1G15470.1_Arabidopsis AT1G52730.1_Arabidopsis AT1G52730.2_Arabidopsis AT2G46280.1_Arabidopsis AT2G46280.2_Arabidopsis AT2G46280.3_Arabidopsis AT2G46290.1_Arabidopsis AT3G15610.1_Arabidopsis NP_002609.1_Homo NP_003748.1_Homo NP_009109.3_Homo NP_013292.1_Yeast NP_013866.1_Yeast SPAC3C7.10_Yeast SPAC4D7.05_Yeast XP_001182596.1_Strongylocentrotus XP_001193565.1_Strongylocentrotus XP_001203192.1_Str…
195	AT1G43190.1_Arabidopsis AT1G43190.2_Arabidopsis AT1G43190.3_Arabidopsis AT3G01150.1_Arabidopsis AT3G01150.2_Arabidopsis AT5G53180.1_Arabidopsis AT5G53180.2_Arabidopsis NP_001005335.1_Homo NP_001524.2_Homo NP_002810.1_Homo NP_005147.3_Homo NP_067013.1_Homo NP_114367.1_Homo NP_114368.1_Homo NP_612403.2_Homo NP_787041.1_Homo XP_001175859.1_Strongylocentrotus XP_001176080.1_Strongylocentrotus XP_0011…
196	AT1G51260.1_Arabidopsis AT1G75020.1_Arabidopsis AT1G75020.2_Arabidopsis AT3G18850.1_Arabidopsis AT3G18850.2_Arabidopsis AT3G18850.3_Arabidopsis AT3G18850.4_Arabidopsis AT3G18850.5_Arabidopsis AT3G57650.1_Arabidopsis NP_001002257.1_Homo NP_001032642.1_Homo NP_009598.1_Yeast NP_010301.1_Yeast NP_060831.2_Homo NP_064517.1_Homo NP_064518.1_Homo NP_872357.2_Homo SPBC428.14_Yeast XP_001176400.1_Strongy…
197	AT1G52570.1_Arabidopsis AT1G55180.1_Arabidopsis AT2G42010.1_Arabidopsis AT3G05630.1_Arabidopsis AT3G15730.1_Arabidopsis AT3G16785.1_Arabidopsis AT4G00240.1_Arabidopsis AT4G11830.1_Arabidopsis AT4G11830.2_Arabidopsis AT4G11840.1_Arabidopsis AT4G11850.1_Arabidopsis AT4G35790.1_Arabidopsis AT4G35790.2_Arabidopsis AT4G35790.3_Arabidopsis AT5G25370.1_Arabidopsis NP_002653.1_Homo NP_002654.3_Homo NP_01…
198	AT1G57800.1_Arabidopsis AT1G57820.1_Arabidopsis AT1G57820.2_Arabidopsis AT1G66040.1_Arabidopsis AT1G66050.1_Arabidopsis AT2G05900.1_Arabidopsis AT2G22740.1_Arabidopsis AT2G22740.2_Arabidopsis AT2G33290.1_Arabidopsis AT4G08590.1_Arabidopsis AT4G08590.2_Arabidopsis AT4G13460.1_Arabidopsis AT4G13460.2_Arabidopsis AT5G04940.1_Arabidopsis AT5G04940.2_Arabidopsis AT5G13960.1_Arabidopsis AT5G39550.1_Ara…
199	AT2G15230.1_Arabidopsis AT5G14180.1_Arabidopsis NP_000226.2_Homo NP_001010939.1_Homo NP_001073987.1_Homo NP_001095939.1_Homo NP_004181.1_Homo NP_012782.1_Yeast NP_013089.1_Yeast NP_013120.1_Yeast SPBC14C8.15_Yeast SPBC16A3.12c_Yeast SPCC1672.09_Yeast XP_001183104.1_Strongylocentrotus XP_001183146.1_Strongylocentrotus XP_001186493.1_Strongylocentrotus XP_001189170.1_Strongylocentrotus XP_001195692…
200	AT2G19620.1_Arabidopsis AT2G19620.2_Arabidopsis AT5G11790.1_Arabidopsis AT5G56750.1_Arabidopsis NP_006087.2_Homo NP_057334.1_Homo NP_065198.1_Homo NP_071922.2_Homo NP_075061.1_Homo NP_114402.1_Homo NP_963293.1_Homo NP_963294.1_Homo NP_963831.1_Homo NP_963832.1_Homo NP_963833.1_Homo NP_963834.1_Homo NP_963835.1_Homo XP_001175845.1_Strongylocentrotus XP_001177077.1_Strongylocentrotus XP_001185631.1…
201	AT2G32765.1_Arabidopsis AT4G26840.1_Arabidopsis AT5G48700.1_Arabidopsis AT5G48710.1_Arabidopsis AT5G55160.1_Arabidopsis AT5G55170.1_Arabidopsis AT5G55855.1_Arabidopsis AT5G55856.1_Arabidopsis Chlre2_kg.scaffold_28000014_Chlamydomonas NP_001002255.1_Homo NP_001005781.1_Homo NP_001005782.1_Homo NP_001005849.1_Homo NP_003343.1_Homo NP_008867.2_Homo NP_008868.3_Homo NP_010798.1_Yeast SPBC365.06_Yeast…
202	AT3G07100.1_Arabidopsis AT3G44340.1_Arabidopsis AT3G44340.2_Arabidopsis AT4G32640.1_Arabidopsis AT4G32640.2_Arabidopsis NP_001036199.1_Homo NP_004913.2_Homo NP_006314.2_Homo NP_011966.1_Yeast NP_012157.1_Yeast NP_014349.1_Yeast NP_055637.1_Homo NP_068817.1_Homo NP_940999.1_Homo SAN_Chlre2_kg.scaffold_7000352_Chlamydomonas SAN_fgenesh2_pg.C_scaffold_1000492_Chlamydomonas SPAC22F8.08_Yeast SPBC4.03…
203	AT5G23110.1_Arabidopsis NP_055178.2_Homo XP_001180938.1_Strongylocentrotus XP_001181276.1_Strongylocentrotus XP_001185216.1_Strongylocentrotus XP_001185256.1_Strongylocentrotus XP_001185260.1_Strongylocentrotus XP_001187239.1_Strongylocentrotus XP_001188523.1_Strongylocentrotus XP_001189371.1_Strongylocentrotus XP_001190630.1_Strongylocentrotus XP_001190631.1_Strongylocentrotus XP_001195611.1_Str…
204	Chlre2_kg.scaffold_31000035_Chlamydomonas NP_001030584.1_Homo NP_056054.1_Homo NP_068603.4_Homo NP_079059.2_Homo NP_116174.2_Homo NP_689549.2_Homo XP_001175904.1_Strongylocentrotus XP_001181850.1_Strongylocentrotus XP_001181981.1_Strongylocentrotus XP_001182850.1_Strongylocentrotus XP_001185763.1_Strongylocentrotus XP_001189150.1_Strongylocentrotus XP_001193902.1_Strongylocentrotus XP_001196561.1…
205	NP_001369.1_Homo NP_004402.1_Homo NP_036276.1_Homo NP_075462.2_Homo NP_079039.3_Homo NP_443076.2_Homo NP_996897.1_Homo SPBC646.17c_Yeast XP_001176714.1_Strongylocentrotus XP_001179593.1_Strongylocentrotus XP_001180305.1_Strongylocentrotus XP_001183234.1_Strongylocentrotus XP_001188298.1_Strongylocentrotus XP_001189886.1_Strongylocentrotus XP_001197794.1_Strongylocentrotus XP_001200228.1_Strongylo…
206	AT1G01780.1_Arabidopsis AT1G10200.1_Arabidopsis AT2G39900.1_Arabidopsis AT2G45800.1_Arabidopsis AT2G45800.2_Arabidopsis AT3G55770.1_Arabidopsis AT3G55770.2_Arabidopsis AT3G55770.3_Arabidopsis AT3G55770.4_Arabidopsis AT3G55770.5_Arabidopsis AT3G61230.1_Arabidopsis NP_001302.1_Homo NP_001303.1_Homo NP_001312.1_Homo NP_003467.1_Homo NP_004069.1_Homo NP_057441.1_Homo NP_085053.1_Homo NP_996805.2_Homo…
207	AT1G22670.1_Arabidopsis AT1G35625.1_Arabidopsis AT1G35630.1_Arabidopsis AT1G71980.1_Arabidopsis AT4G09560.1_Arabidopsis AT5G66160.1_Arabidopsis AT5G66160.2_Arabidopsis NP_009213.1_Homo NP_056343.1_Homo NP_060904.2_Homo NP_065775.1_Homo NP_078815.3_Homo NP_631914.1_Homo NP_775918.1_Homo NP_859061.3_Homo NP_899237.1_Homo NP_899239.2_Homo NP_899240.2_Homo NP_919445.1_Homo NP_932351.1_Homo SPAC57A7.0…
208	AT1G23160.1_Arabidopsis AT1G28130.1_Arabidopsis AT1G28130.2_Arabidopsis AT1G48660.1_Arabidopsis AT1G48670.1_Arabidopsis AT1G48690.1_Arabidopsis AT1G59500.1_Arabidopsis AT2G14960.1_Arabidopsis AT2G23170.1_Arabidopsis AT2G46370.1_Arabidopsis AT2G46370.2_Arabidopsis AT2G46370.3_Arabidopsis AT2G47750.1_Arabidopsis AT4G03400.1_Arabidopsis AT4G27260.1_Arabidopsis AT4G37390.1_Arabidopsis AT5G13320.1_Ara…
209	AT2G39990.1_Arabidopsis AT3G11270.1_Arabidopsis AT4G26430.1_Arabidopsis AT5G05780.1_Arabidopsis AT5G56280.1_Arabidopsis NP_002802.2_Homo NP_003745.1_Homo NP_006824.2_Homo NP_014904.1_Yeast SPBC4C3.07_Yeast SPCC1682.10_Yeast XP_001177103.1_Strongylocentrotus XP_001192086.1_Strongylocentrotus XP_001192244.1_Strongylocentrotus XP_001199439.1_Strongylocentrotus XP_001715769.1_Homo XP_001720729.1_Homo…
210	AT2G40110.1_Arabidopsis AT2G40110.2_Arabidopsis AT3G08990.1_Arabidopsis AT3G11230.1_Arabidopsis AT3G11230.2_Arabidopsis AT3G55890.1_Arabidopsis AT4G27740.1_Arabidopsis AT4G27745.1_Arabidopsis AT5G53940.1_Arabidopsis NP_001005404.1_Homo NP_009504.1_Yeast NP_037445.1_Homo NP_057145.1_Homo NP_113665.3_Homo NP_659445.1_Homo SPAPJ691.02_Yeast XP_001175799.1_Strongylocentrotus XP_001176740.1_Strongyloc…
211	Chlre2_kg.scaffold_10000169_Chlamydomonas Chlre2_kg.scaffold_9000256_Chlamydomonas XP_001179510.1_Strongylocentrotus XP_001182143.1_Strongylocentrotus XP_001184505.1_Strongylocentrotus XP_001190227.1_Strongylocentrotus XP_001192707.1_Strongylocentrotus XP_001193007.1_Strongylocentrotus XP_001193077.1_Strongylocentrotus XP_001193389.1_Strongylocentrotus XP_001193469.1_Strongylocentrotus XP_0011935…
212	Chlre2_kg.scaffold_12000145_Chlamydomonas Chlre2_kg.scaffold_18000009_Chlamydomonas NP_001008707.1_Homo NP_004425.2_Homo NP_036287.1_Homo NP_060808.2_Homo NP_061936.2_Homo NP_694997.2_Homo NP_899243.1_Homo NP_999633.1_Strongylocentrotus XP_001176200.1_Strongylocentrotus XP_001177324.1_Strongylocentrotus XP_001179726.1_Strongylocentrotus XP_001181206.1_Strongylocentrotus XP_001189046.1_Strongyloce…
213	AT1G03050.1_Arabidopsis AT1G05020.1_Arabidopsis AT1G14910.1_Arabidopsis AT1G33340.1_Arabidopsis AT2G01600.1_Arabidopsis AT2G25430.1_Arabidopsis AT4G02650.1_Arabidopsis AT4G25940.1_Arabidopsis AT4G32285.1_Arabidopsis AT4G32285.2_Arabidopsis AT5G35200.1_Arabidopsis AT5G57200.1_Arabidopsis NP_001008660.1_Homo NP_009097.2_Homo NP_011757.1_Yeast NP_012031.1_Yeast NP_055656.1_Homo SPBC19F8.03c_Yeast XP…
214	AT1G03860.1_Arabidopsis AT1G03860.2_Arabidopsis AT1G03860.3_Arabidopsis AT2G20530.1_Arabidopsis AT2G20530.2_Arabidopsis AT3G27280.1_Arabidopsis AT3G27280.2_Arabidopsis AT4G28510.1_Arabidopsis AT5G14300.1_Arabidopsis AT5G40770.1_Arabidopsis AT5G44140.1_Arabidopsis Chlre2_kg.scaffold_7000289_Chlamydomonas NP_002625.1_Homo NP_009204.1_Homo NP_011648.1_Yeast NP_011747.2_Yeast SPAC1782.06c_Yeast SPCC1…
215	AT1G03960.1_Arabidopsis AT1G03960.2_Arabidopsis AT1G54450.1_Arabidopsis AT5G18580.1_Arabidopsis AT5G28850.1_Arabidopsis AT5G28850.2_Arabidopsis AT5G28900.1_Arabidopsis AT5G44090.1_Arabidopsis NP_002709.2_Homo NP_037371.2_Homo NP_060387.2_Homo NP_871626.1_Homo NP_955358.1_Homo XP_001183094.1_Strongylocentrotus XP_001187812.1_Strongylocentrotus XP_001190272.1_Strongylocentrotus XP_001191921.1_Stron…
216	AT1G18100.1_Arabidopsis AT1G65480.1_Arabidopsis AT2G27550.1_Arabidopsis AT4G20370.1_Arabidopsis AT5G03840.1_Arabidopsis AT5G62040.1_Arabidopsis NP_002558.1_Homo NP_013279.1_Yeast NP_013280.1_Yeast NP_115867.1_Homo NP_659399.2_Homo XP_001175907.1_Strongylocentrotus XP_001176660.1_Strongylocentrotus XP_001177112.1_Strongylocentrotus XP_001177252.1_Strongylocentrotus XP_001186321.1_Strongylocentrotu…
217	AT1G22200.1_Arabidopsis AT1G22200.2_Arabidopsis AT1G36050.1_Arabidopsis AT1G50950.1_Arabidopsis AT3G20560.1_Arabidopsis AT3G22290.1_Arabidopsis AT4G27080.1_Arabidopsis NP_001026881.1_Homo NP_009358.1_Yeast NP_013644.1_Yeast NP_057050.1_Homo NP_057654.2_Homo NP_065195.1_Homo NP_938408.1_Homo SPAC24B11.08c_Yeast SPBC2G5.04c_Yeast XP_001186089.1_Strongylocentrotus XP_001186477.1_Strongylocentrotus X…
218	AT1G25280.1_Arabidopsis AT1G25280.2_Arabidopsis AT1G25280.3_Arabidopsis AT1G43640.1_Arabidopsis AT1G47270.1_Arabidopsis AT1G53320.1_Arabidopsis AT1G61940.1_Arabidopsis AT1G76900.1_Arabidopsis AT1G76900.2_Arabidopsis AT2G18280.1_Arabidopsis AT2G18280.2_Arabidopsis AT2G47900.1_Arabidopsis AT2G47900.2_Arabidopsis AT3G06380.1_Arabidopsis AT5G18680.1_Arabidopsis NP_003311.2_Homo NP_003313.3_Homo NP_00…
219	AT2G19740.1_Arabidopsis AT4G26230.1_Arabidopsis AT5G56710.1_Arabidopsis AT5G56710.2_Arabidopsis NP_000984.1_Homo NP_001092047.1_Homo NP_001093163.1_Homo NP_001094863.1_Homo NP_010208.1_Yeast NP_013510.1_Yeast SPAC890.08_Yeast XP_001127091.2_Homo XP_001129903.1_Homo XP_001130250.1_Homo XP_001192081.1_Strongylocentrotus XP_001714921.1_Homo XP_001715244.1_Homo XP_001715456.1_Homo XP_001715538.1_Homo…
220	AT2G39740.1_Arabidopsis AT2G45620.1_Arabidopsis AT3G45750.1_Arabidopsis AT3G45760.1_Arabidopsis Chlre2_kg.scaffold_1000158_Chlamydomonas Chlre2_kg.scaffold_26000029_Chlamydomonas NP_001009881.1_Homo NP_001009882.1_Homo NP_056084.1_Homo NP_060579.2_Homo NP_073741.1_Homo NP_078893.2_Homo NP_776158.1_Homo OVA_167761_Chlamydomonas SPAC17H9.01_Yeast SPAC19D5.03_Yeast SPAC821.04c_Yeast SPBC1685.06_Yeas…
221	AT2G44710.1_Arabidopsis AT3G52660.1_Arabidopsis AT3G52660.2_Arabidopsis AT4G00830.1_Arabidopsis AT4G00830.2_Arabidopsis AT5G28390.1_Arabidopsis NP_001092104.1_Homo NP_001095867.1_Homo NP_001095868.1_Homo NP_001095869.1_Homo NP_005817.1_Homo NP_006363.3_Homo NP_055391.2_Homo NP_061900.2_Homo NP_620310.1_Homo NP_620311.1_Homo NP_659416.1_Homo NP_919225.1_Homo XP_001176013.1_Strongylocentrotus XP_00…
222	AT2G45710.1_Arabidopsis AT3G61110.1_Arabidopsis AT3G61111.1_Arabidopsis AT5G47930.1_Arabidopsis Chlre2_kg.scaffold_31000010_Chlamydomonas NP_001021.1_Homo NP_011885.1_Yeast NP_012766.1_Yeast NP_057004.1_Homo SPBC1685.10_Yeast XP_001178195.1_Strongylocentrotus XP_001715695.1_Homo XP_001719925.1_Homo XP_001721054.1_Homo XP_001722213.1_Homo XP_001723017.1_Homo XP_001723519.1_Homo XP_001723666.1_Homo…
223	NP_004901.1_Homo NP_006215.1_Homo NP_036531.1_Homo NP_036549.2_Homo NP_065896.1_Homo NP_112497.1_Homo NP_858057.1_Homo XP_001176101.1_Strongylocentrotus XP_001176227.1_Strongylocentrotus XP_001184368.1_Strongylocentrotus XP_001190088.1_Strongylocentrotus XP_001190131.1_Strongylocentrotus XP_001191046.1_Strongylocentrotus XP_001199944.1_Strongylocentrotus XP_001203557.1_Strongylocentrotus XP_78240…
224	AT1G02840.1_Arabidopsis AT1G02840.2_Arabidopsis AT1G02840.3_Arabidopsis AT1G09140.1_Arabidopsis AT1G09140.2_Arabidopsis AT3G49430.1_Arabidopsis AT3G49430.2_Arabidopsis AT4G02430.1_Arabidopsis AT4G02430.2_Arabidopsis NP_001034554.1_Homo NP_001071634.1_Homo NP_003760.1_Homo NP_005617.2_Homo NP_006266.2_Homo NP_008855.1_Homo NP_008856.2_Homo NP_010720.1_Yeast PIE_chlre3.38.118.3.31_Chlamydomonas PIE…
225	AT1G04190.1_Arabidopsis AT1G12270.1_Arabidopsis AT1G62740.1_Arabidopsis AT4G08320.1_Arabidopsis AT4G08320.2_Arabidopsis AT4G12400.1_Arabidopsis AT4G12400.2_Arabidopsis Chlre2_kg.scaffold_27000032_Chlamydomonas Chlre2_kg.scaffold_27000033_Chlamydomonas M.M_estchlre3.5.88.3.11_Chlamydomonas NP_003012.1_Homo NP_006810.1_Homo NP_014649.1_Yeast NP_014670.1_Yeast NP_061945.1_Homo NP_078880.1_Homo SPAC1…
226	AT1G09580.1_Arabidopsis AT1G14010.1_Arabidopsis AT1G21900.1_Arabidopsis AT1G26690.1_Arabidopsis AT1G57620.1_Arabidopsis AT1G69460.1_Arabidopsis AT2G03040.1_Arabidopsis AT2G03290.1_Arabidopsis AT3G10780.1_Arabidopsis AT3G29070.1_Arabidopsis NP_006818.3_Homo NP_009402.1_Yeast NP_011513.1_Yeast NP_011978.1_Yeast NP_013701.1_Yeast NP_059980.2_Homo NP_872353.2_Homo SAN_e_gwW.6.130.1_Chlamydomonas SPAC…
227	AT1G13580.1_Arabidopsis AT1G13580.2_Arabidopsis AT3G19260.1_Arabidopsis AT3G25540.1_Arabidopsis NP_067090.1_Homo NP_071358.1_Homo NP_078828.1_Homo NP_671723.1_Homo NP_849164.2_Homo NP_859530.1_Homo NP_937850.1_Homo NP_982288.1_Homo XP_001178851.1_Strongylocentrotus XP_001197428.1_Strongylocentrotus XP_787721.2_Strongylocentrotus XP_796958.2_Strongylocentrotus e_gw1.13.334.1_Physcomitrella e_gw1.1…
228	AT1G19910.1_Arabidopsis AT1G75630.1_Arabidopsis AT2G16510.1_Arabidopsis AT2G25610.1_Arabidopsis AT4G32530.1_Arabidopsis AT4G32530.2_Arabidopsis AT4G34720.1_Arabidopsis AT4G38920.1_Arabidopsis NP_001034546.1_Homo NP_001685.1_Homo NP_004038.1_Homo NP_010887.1_Yeast NP_011891.1_Yeast NP_015090.1_Yeast SPAC1B3.14_Yeast SPAC2C4.13_Yeast SPAC732.01_Yeast XP_001175576.1_Strongylocentrotus XP_001175579.1…
229	AT2G44100.1_Arabidopsis AT2G44100.2_Arabidopsis AT3G06540.1_Arabidopsis AT3G59920.1_Arabidopsis AT5G09550.1_Arabidopsis NP_000381.1_Homo NP_001484.1_Homo NP_001485.2_Homo NP_001812.2_Homo NP_011062.1_Yeast NP_015015.1_Yeast SPAC22H10.12c_Yeast SPBC15C4.03_Yeast XP_001180698.1_Strongylocentrotus XP_001183656.1_Strongylocentrotus XP_001184675.1_Strongylocentrotus XP_001186505.1_Strongylocentrotus X…
230	AT3G51520.1_Arabidopsis Chlre2_kg.scaffold_7000128_Chlamydomonas NP_001002254.1_Homo NP_001013597.1_Homo NP_014888.1_Yeast NP_079374.2_Homo NP_115953.2_Homo NP_477513.2_Homo NP_835470.1_Homo NP_940914.1_Homo SPCC1235.15_Yeast XP_001125847.1_Homo XP_001177066.1_Strongylocentrotus XP_001193550.1_Strongylocentrotus XP_001201101.1_Strongylocentrotus XP_001201884.1_Strongylocentrotus XP_001714416.1_Ho…
231	AT5G24260.1_Arabidopsis NP_001004360.2_Homo NP_001034439.1_Homo NP_001926.2_Homo NP_001927.3_Homo NP_004451.2_Homo NP_011893.1_Yeast NP_014862.1_Yeast NP_060213.2_Homo NP_065919.2_Homo NP_569118.1_Homo NP_570629.2_Homo NP_631898.2_Homo NP_932064.1_Homo NP_932065.1_Homo SPAC14C4.15c_Yeast SPACUNK4.08_Yeast XP_001188543.1_Strongylocentrotus XP_001195291.1_Strongylocentrotus XP_001198675.1_Strongylo…
232	NP_000837.2_Homo NP_000838.3_Homo NP_001503.1_Homo NP_665683.1_Homo NP_714543.1_Homo XP_001176031.1_Strongylocentrotus XP_001176897.1_Strongylocentrotus XP_001176899.1_Strongylocentrotus XP_001182204.1_Strongylocentrotus XP_001185431.1_Strongylocentrotus XP_001185469.1_Strongylocentrotus XP_001185610.1_Strongylocentrotus XP_001185693.1_Strongylocentrotus XP_001186361.1_Strongylocentrotus XP_00119…
233	AT1G01100.1_Arabidopsis AT1G01100.2_Arabidopsis AT1G01100.3_Arabidopsis AT1G01100.4_Arabidopsis AT4G00810.1_Arabidopsis AT4G00810.2_Arabidopsis AT5G24510.1_Arabidopsis AT5G47700.1_Arabidopsis AT5G47700.2_Arabidopsis NP_000994.1_Homo NP_010153.1_Yeast NP_010202.1_Yeast SPAC644.15_Yeast SPBC3B9.13c_Yeast SPCP1E11.09c_Yeast XP_001176133.1_Strongylocentrotus XP_001178095.1_Strongylocentrotus XP_00119…
234	AT1G08470.1_Arabidopsis AT1G74000.1_Arabidopsis AT1G74010.1_Arabidopsis AT1G74020.1_Arabidopsis AT2G41290.1_Arabidopsis AT2G41300.1_Arabidopsis AT3G51420.1_Arabidopsis AT3G51430.1_Arabidopsis AT3G51440.1_Arabidopsis AT3G51450.1_Arabidopsis AT3G57010.1_Arabidopsis AT3G57020.1_Arabidopsis AT3G57020.2_Arabidopsis AT3G57030.1_Arabidopsis AT3G59530.1_Arabidopsis AT3G59530.2_Arabidopsis AT5G22020.1_Ara…
235	AT1G09430.1_Arabidopsis AT1G10670.1_Arabidopsis AT1G10670.2_Arabidopsis AT1G60810.1_Arabidopsis AT3G06650.1_Arabidopsis AT5G49460.1_Arabidopsis MHS_Chlre2_kg.scaffold_6000003_Chlamydomonas NP_001087.2_Homo NP_942127.1_Homo SPAC22A12.16_Yeast SPBC1703.07_Yeast XP_001181056.1_Strongylocentrotus XP_001181374.1_Strongylocentrotus XP_001184568.1_Strongylocentrotus XP_001189521.1_Strongylocentrotus XP_…
236	AT1G54390.1_Arabidopsis AT1G54390.2_Arabidopsis AT1G54390.3_Arabidopsis AT1G54390.4_Arabidopsis AT1G54390.5_Arabidopsis AT3G24010.1_Arabidopsis NP_001555.1_Homo NP_005528.3_Homo NP_011958.1_Yeast NP_014302.1_Yeast NP_014707.1_Yeast NP_057246.2_Homo NP_061944.2_Homo NP_115705.2_Homo NP_937860.1_Homo NP_937861.1_Homo NP_937862.1_Homo NP_938008.1_Homo SPAC3G9.08_Yeast SPBC1709.11c_Yeast XP_001126273…
237	AT1G55310.1_Arabidopsis AT1G55310.2_Arabidopsis AT3G13570.1_Arabidopsis AT3G55460.1_Arabidopsis AT5G18810.1_Arabidopsis AT5G54580.1_Arabidopsis AT5G64200.1_Arabidopsis AT5G64200.2_Arabidopsis NP_003007.2_Homo NP_006616.1_Homo NP_115285.1_Homo NP_473357.1_Homo NP_542781.3_Homo XP_001180144.1_Strongylocentrotus XP_001180179.1_Strongylocentrotus XP_001180605.1_Strongylocentrotus XP_001198082.1_Stron…
238	AT1G75210.1_Arabidopsis AT2G23890.1_Arabidopsis AT5G48960.1_Arabidopsis Chlre2_kg.scaffold_4000209_Chlamydomonas NP_001026871.1_Homo NP_036361.1_Homo NP_057659.1_Homo NP_075059.1_Homo NP_689942.2_Homo XP_001181781.1_Strongylocentrotus XP_001181996.1_Strongylocentrotus XP_001183720.1_Strongylocentrotus XP_001187326.1_Strongylocentrotus XP_001192378.1_Strongylocentrotus XP_001197549.1_Strongylocent…
239	AT3G10220.1_Arabidopsis NP_001272.2_Homo NP_002947.1_Homo NP_003379.3_Homo NP_014251.1_Yeast NP_055625.3_Homo NP_056341.1_Homo NP_078968.3_Homo NP_115797.1_Homo NP_937883.1_Homo SPAC13D6.05_Yeast SPAC27D7.13c_Yeast XP_001176286.1_Strongylocentrotus XP_001177312.1_Strongylocentrotus XP_001183478.1_Strongylocentrotus XP_001183550.1_Strongylocentrotus XP_001188934.1_Strongylocentrotus XP_001197012.1…
240	AT3G43980.1_Arabidopsis AT3G44010.1_Arabidopsis AT4G33865.1_Arabidopsis NP_001023.1_Homo NP_001025172.1_Homo NP_010222.1_Yeast NP_013492.1_Yeast SPBC1685.09_Yeast XP_001715470.1_Homo XP_001717767.1_Homo XP_001718273.1_Homo XP_001718283.1_Homo XP_001722489.1_Homo XP_001723214.1_Homo XP_001723285.1_Homo XP_001723362.1_Homo XP_001724201.1_Homo XP_001724395.1_Homo XP_001724546.1_Homo XP_001724591.1_H…
241	Chlre2_kg.scaffold_15000144_Chlamydomonas Chlre2_kg.scaffold_15000152_Chlamydomonas Chlre2_kg.scaffold_36000031_Chlamydomonas Chlre2_kg.scaffold_36000033_Chlamydomonas Chlre2_kg.scaffold_69000025_Chlamydomonas Chlre2_kg.scaffold_8000094_Chlamydomonas NP_002067.1_Homo NP_055985.1_Homo NP_061325.1_Homo NP_940998.1_Homo SKA_e_gwW.14.27.1_Chlamydomonas SKA_estExt_fgenesh2_kg.C_80022_Chlamydomonas XP_…
242	AT1G06290.1_Arabidopsis AT1G06310.1_Arabidopsis AT2G35690.1_Arabidopsis AT3G06690.1_Arabidopsis AT4G16760.1_Arabidopsis AT5G65110.1_Arabidopsis AT5G65110.2_Arabidopsis NP_001095137.1_Homo NP_001098986.1_Homo NP_003491.1_Homo NP_003492.2_Homo NP_004026.2_Homo NP_009223.2_Homo NP_011310.1_Yeast XP_001184766.1_Strongylocentrotus XP_001193209.1_Strongylocentrotus XP_001195848.1_Strongylocentrotus XP_…
243	AT1G09810.1_Arabidopsis AT1G27960.1_Arabidopsis AT1G48110.1_Arabidopsis AT1G48110.2_Arabidopsis AT1G55500.1_Arabidopsis AT1G79270.1_Arabidopsis AT3G03950.1_Arabidopsis AT3G03950.2_Arabidopsis AT3G03950.3_Arabidopsis AT3G13060.1_Arabidopsis AT3G13060.2_Arabidopsis AT3G13460.1_Arabidopsis AT3G13460.2_Arabidopsis AT3G13460.3_Arabidopsis AT3G13460.4_Arabidopsis AT3G17330.1_Arabidopsis AT3G17330.2_Ara…
244	AT1G29550.1_Arabidopsis AT1G29590.1_Arabidopsis AT4G18040.1_Arabidopsis AT5G18110.1_Arabidopsis AT5G35620.1_Arabidopsis AT5G35620.2_Arabidopsis NP_001092878.1_Homo NP_001959.1_Homo NP_004837.1_Homo NP_014502.1_Yeast NP_775495.1_Homo SPAC16E8.15_Yeast SPBC1709.18_Yeast XP_001181227.1_Strongylocentrotus XP_001184948.1_Strongylocentrotus XP_001194099.1_Strongylocentrotus XP_001723156.1_Homo XP_00172…
245	AT1G58440.1_Arabidopsis AT2G22830.1_Arabidopsis AT4G37760.1_Arabidopsis AT5G24140.1_Arabidopsis AT5G24150.1_Arabidopsis AT5G24150.2_Arabidopsis AT5G24155.1_Arabidopsis AT5G24160.1_Arabidopsis NP_003120.2_Homo NP_011691.1_Yeast SPBC713.12_Yeast XP_001184874.1_Strongylocentrotus XP_001190482.1_Strongylocentrotus XP_001191487.1_Strongylocentrotus XP_001191524.1_Strongylocentrotus XP_001192966.1_Stro…
246	AT1G59760.1_Arabidopsis AT1G70070.1_Arabidopsis AT2G06990.1_Arabidopsis AT3G46960.1_Arabidopsis NP_001012985.1_Homo NP_008860.4_Homo NP_012485.1_Yeast NP_013502.1_Yeast NP_056175.2_Homo NP_060101.2_Homo SPAC17H9.02_Yeast SPAC694.02_Yeast SPAC6F12.16c_Yeast SPCC550.03c_Yeast SZI_e_gwW.79.2.1_Chlamydomonas XP_001180500.1_Strongylocentrotus XP_001183791.1_Strongylocentrotus XP_001197942.1_Strongyloc…
247	AT2G36620.1_Arabidopsis AT2G44860.1_Arabidopsis AT2G44860.2_Arabidopsis AT3G53020.1_Arabidopsis MAY_171150_Chlamydomonas NP_000977.1_Homo NP_011484.1_Yeast NP_011664.1_Yeast NP_013109.1_Yeast NP_057388.1_Homo SPAC22E12.13c_Yeast SPAC6G9.09c_Yeast SPCC330.14c_Yeast XP_001177805.1_Strongylocentrotus XP_001183645.1_Strongylocentrotus XP_001714705.1_Homo XP_001725489.1_Homo XP_001726080.1_Homo XP_001…
[truncated: 1,667 more rows]

## Sheet: Analysis III
COG ID	KOG ID	Accession number of cluster members	ML BS >= 50%	ML BS >= 70%	ML aLRT >= 50%	ML aLRT >= 70%	NJ BS >= 50%	NJ BS >= 70%
[truncated: 1,093 more rows]
