# Supplementary material for: Phylogenetic detection of numerous gene duplications shared by animals, fungi and plants
Source: Genome Biol. 2010 Apr 6;11(4):R38. doi: 10.1186/gb-2010-11-4-r38 (PMC2884541; doi:10.1186/gb-2010-11-4-r38)
Supplement: Additional file 3 — Information about MCL clustering analyses with genes from additional animal species, including gene cluster ID and accession number of each cluster member. The gene clusters are also cross-referred to the clusters analyzed in analysis I/II and labeled with one of the following terms; 'same' - the new cluster contains the same members as the cluster analyzed in snalysis I/II, except for the genes from additional species; 'parent_set' - the new cluster contains all the genes in the cluster analyzed in analysis I/II, but not 'same'; 'subset' - all genes in the new cluster (except for genes from additional species) are included in the cluster analyzed in analysis I/II, but not 'same'; 'overlapping' - more than 50% genes in the new cluster (except for genes from additional species) are included in the cluster analyzed in analysis I/II, but not among the previous three types. [file gb-2010-11-4-r38-S3.XLS]

## Sheet: zebrafish-with_prokaryotes
This worksheet contains the MCL clustering results with zebrafish genes - clusters with genes from Archeaplastida, Opisthokonta and prokaryotes
Gene Cluster ID	Accession number of zebrafish genes	Accession number of other species	Counterpart in Analysis I
ZP1	ENSDARP00000004412_Danio ENSDARP00000004644_Danio ENSDARP00000005892_Danio ENSDARP00000006025_Danio ENSDARP00000006703_Danio ENSDARP00000006838_Danio ENSDARP00000007488_Danio ENSDARP00000007861_Danio ENSDARP00000007949_Danio ENSDARP00000007957_Danio ENSDARP00000008817_Danio ENSDARP00000009871_Danio ENSDARP00000010745_Danio ENSDARP00000012241_Danio ENSDARP00000012311_Danio ENSDARP00000012869_Danio…	AT1G05640.1_Arabidopsis AT2G03430.1_Arabidopsis AT2G28840.1_Arabidopsis AT2G28840.2_Arabidopsis AT2G31820.1_Arabidopsis AT3G04140.1_Arabidopsis AT3G04710.1_Arabidopsis AT3G04710.2_Arabidopsis AT3G09890.1_Arabidopsis AT3G09890.2_Arabidopsis AT3G12360.1_Arabidopsis AT4G19150.1_Arabidopsis AT4G19150.2_Arabidopsis AT5G02620.1_Arabidopsis AT5G07270.1_Arabidopsis AT5G12320.1_Arabidopsis AT5G14230.1_Ara…	1-overlapping
ZP2	ENSDARP00000002367_Danio ENSDARP00000003234_Danio ENSDARP00000003970_Danio ENSDARP00000005376_Danio ENSDARP00000008879_Danio ENSDARP00000008926_Danio ENSDARP00000010065_Danio ENSDARP00000010634_Danio ENSDARP00000010852_Danio ENSDARP00000011264_Danio ENSDARP00000012230_Danio ENSDARP00000013115_Danio ENSDARP00000013851_Danio ENSDARP00000014215_Danio ENSDARP00000014625_Danio ENSDARP00000014661_Danio…	AT1G01140.1_Arabidopsis AT1G01140.2_Arabidopsis AT1G01140.3_Arabidopsis AT1G08650.1_Arabidopsis AT1G10940.1_Arabidopsis AT1G12580.1_Arabidopsis AT1G12680.1_Arabidopsis AT1G18890.1_Arabidopsis AT1G29230.1_Arabidopsis AT1G30270.1_Arabidopsis AT1G30270.2_Arabidopsis AT1G35670.1_Arabidopsis AT1G48260.1_Arabidopsis AT1G49180.1_Arabidopsis AT1G49580.1_Arabidopsis AT1G50700.1_Arabidopsis AT1G60940.1_Ara…	2-overlapping
ZP3	ENSDARP00000004825_Danio ENSDARP00000005843_Danio ENSDARP00000005989_Danio ENSDARP00000010071_Danio ENSDARP00000010862_Danio ENSDARP00000011435_Danio ENSDARP00000015825_Danio ENSDARP00000017443_Danio ENSDARP00000017497_Danio ENSDARP00000017736_Danio ENSDARP00000017859_Danio ENSDARP00000018443_Danio ENSDARP00000023281_Danio ENSDARP00000024623_Danio ENSDARP00000026057_Danio ENSDARP00000027484_Danio…	AT1G04510.1_Arabidopsis AT1G04510.2_Arabidopsis AT1G10580.1_Arabidopsis AT1G11160.1_Arabidopsis AT1G15440.1_Arabidopsis AT1G15440.2_Arabidopsis AT1G18080.1_Arabidopsis AT1G48630.1_Arabidopsis AT1G52360.1_Arabidopsis AT1G61210.1_Arabidopsis AT1G62020.1_Arabidopsis AT1G71840.1_Arabidopsis AT1G73720.1_Arabidopsis AT1G79990.1_Arabidopsis AT1G79990.2_Arabidopsis AT2G05720.1_Arabidopsis AT2G21390.1_Ara…	3-overlapping
ZP4	ENSDARP00000006253_Danio ENSDARP00000007356_Danio ENSDARP00000008018_Danio ENSDARP00000009300_Danio ENSDARP00000009975_Danio ENSDARP00000012804_Danio ENSDARP00000014914_Danio ENSDARP00000015367_Danio ENSDARP00000015688_Danio ENSDARP00000015818_Danio ENSDARP00000018191_Danio ENSDARP00000020114_Danio ENSDARP00000020452_Danio ENSDARP00000026314_Danio ENSDARP00000030937_Danio ENSDARP00000032404_Danio…	AT1G02970.1_Arabidopsis AT1G04210.1_Arabidopsis AT1G05100.1_Arabidopsis AT1G07150.1_Arabidopsis AT1G09000.1_Arabidopsis AT1G18350.1_Arabidopsis AT1G23700.1_Arabidopsis AT1G32320.1_Arabidopsis AT1G33940.1_Arabidopsis AT1G50240.2_Arabidopsis AT1G51660.1_Arabidopsis AT1G53165.1_Arabidopsis AT1G53165.2_Arabidopsis AT1G53570.1_Arabidopsis AT1G53570.2_Arabidopsis AT1G53570.3_Arabidopsis AT1G54510.1_Ara…	4-overlapping
ZP5	ENSDARP00000002260_Danio ENSDARP00000003250_Danio ENSDARP00000007528_Danio ENSDARP00000008513_Danio ENSDARP00000008636_Danio ENSDARP00000010925_Danio ENSDARP00000015246_Danio ENSDARP00000017797_Danio ENSDARP00000018923_Danio ENSDARP00000020323_Danio ENSDARP00000021146_Danio ENSDARP00000025050_Danio ENSDARP00000027276_Danio ENSDARP00000029445_Danio ENSDARP00000031692_Danio ENSDARP00000035846_Danio…	AT1G12770.1_Arabidopsis AT1G16280.1_Arabidopsis AT1G20920.1_Arabidopsis AT1G20920.2_Arabidopsis AT1G31970.1_Arabidopsis AT1G51380.1_Arabidopsis AT1G54270.1_Arabidopsis AT1G55150.1_Arabidopsis AT1G59990.1_Arabidopsis AT1G63250.1_Arabidopsis AT1G71280.1_Arabidopsis AT1G71370.1_Arabidopsis AT1G72730.1_Arabidopsis AT1G77030.1_Arabidopsis AT1G77050.1_Arabidopsis AT2G07750.1_Arabidopsis AT2G33730.1_Ara…	5-overlapping
ZP6	ENSDARP00000005849_Danio ENSDARP00000006334_Danio ENSDARP00000011083_Danio ENSDARP00000012048_Danio ENSDARP00000017944_Danio ENSDARP00000026554_Danio ENSDARP00000029675_Danio ENSDARP00000030555_Danio ENSDARP00000032193_Danio ENSDARP00000034904_Danio ENSDARP00000035974_Danio ENSDARP00000042677_Danio ENSDARP00000043315_Danio ENSDARP00000053833_Danio ENSDARP00000056918_Danio ENSDARP00000063949_Danio…	AT1G02890.1_Arabidopsis AT1G02890.2_Arabidopsis AT1G03000.1_Arabidopsis AT1G05910.1_Arabidopsis AT1G06430.1_Arabidopsis AT1G07510.1_Arabidopsis AT1G08270.1_Arabidopsis AT1G08270.2_Arabidopsis AT1G09100.1_Arabidopsis AT1G45000.1_Arabidopsis AT1G45000.2_Arabidopsis AT1G50140.1_Arabidopsis AT1G50140.2_Arabidopsis AT1G50250.1_Arabidopsis AT1G53750.1_Arabidopsis AT1G53780.1_Arabidopsis AT1G62130.1_Ara…	7-same
ZP7	ENSDARP00000051555_Danio ENSDARP00000051557_Danio ENSDARP00000074222_Danio ENSDARP00000085176_Danio ENSDARP00000085193_Danio ENSDARP00000087927_Danio ENSDARP00000096210_Danio ENSDARP00000097477_Danio ENSDARP00000100867_Danio ENSDARP00000101550_Danio ENSDARP00000101792_Danio ENSDARP00000103046_Danio ENSDARP00000103381_Danio ENSDARP00000103740_Danio ENSDARP00000104324_Danio	AT1G65410.1_Arabidopsis AT1G67940.1_Arabidopsis AT2G41700.1_Arabidopsis AT2G41700.2_Arabidopsis AT3G47730.1_Arabidopsis AT3G47740.1_Arabidopsis AT3G47750.1_Arabidopsis AT3G47760.1_Arabidopsis AT3G47770.1_Arabidopsis AT3G47780.1_Arabidopsis AT3G47790.1_Arabidopsis AT4G33460.1_Arabidopsis AT5G14100.1_Arabidopsis AT5G61690.1_Arabidopsis AT5G61700.1_Arabidopsis AT5G61730.1_Arabidopsis AT5G61740.1_Ara…
ZP8	ENSDARP00000002594_Danio ENSDARP00000014386_Danio ENSDARP00000025026_Danio ENSDARP00000028924_Danio ENSDARP00000034778_Danio ENSDARP00000035540_Danio ENSDARP00000039509_Danio ENSDARP00000042811_Danio ENSDARP00000047400_Danio ENSDARP00000049973_Danio ENSDARP00000060242_Danio ENSDARP00000060283_Danio ENSDARP00000060300_Danio ENSDARP00000065432_Danio ENSDARP00000065499_Danio ENSDARP00000068076_Danio…	AT1G02520.1_Arabidopsis AT1G02530.1_Arabidopsis AT1G04120.1_Arabidopsis AT1G10680.1_Arabidopsis AT1G27940.1_Arabidopsis AT1G28010.1_Arabidopsis AT1G30400.1_Arabidopsis AT1G30400.2_Arabidopsis AT1G30410.1_Arabidopsis AT1G30420.1_Arabidopsis AT1G70610.1_Arabidopsis AT1G71330.1_Arabidopsis AT2G07680.1_Arabidopsis AT2G34660.1_Arabidopsis AT2G36910.1_Arabidopsis AT2G39480.1_Arabidopsis AT2G47000.1_Ara…
ZP9	ENSDARP00000006621_Danio ENSDARP00000007237_Danio ENSDARP00000008610_Danio ENSDARP00000009875_Danio ENSDARP00000011455_Danio ENSDARP00000011638_Danio ENSDARP00000012447_Danio ENSDARP00000014502_Danio ENSDARP00000014790_Danio ENSDARP00000014936_Danio ENSDARP00000015424_Danio ENSDARP00000017420_Danio ENSDARP00000022305_Danio ENSDARP00000023313_Danio ENSDARP00000032370_Danio ENSDARP00000033606_Danio…	AT1G02670.1_Arabidopsis AT1G03750.1_Arabidopsis AT1G05120.1_Arabidopsis AT1G05490.1_Arabidopsis AT1G08060.1_Arabidopsis AT1G08060.2_Arabidopsis AT1G08600.1_Arabidopsis AT1G11100.1_Arabidopsis AT1G48310.1_Arabidopsis AT1G50410.1_Arabidopsis AT1G61140.1_Arabidopsis AT1G61140.2_Arabidopsis AT1G61140.3_Arabidopsis AT2G02090.1_Arabidopsis AT2G13370.1_Arabidopsis AT2G18760.1_Arabidopsis AT2G25170.1_Ara…	9-overlapping
ZP10	ENSDARP00000003509_Danio ENSDARP00000003641_Danio ENSDARP00000003709_Danio ENSDARP00000006214_Danio ENSDARP00000009371_Danio ENSDARP00000025538_Danio ENSDARP00000044646_Danio ENSDARP00000051662_Danio ENSDARP00000055578_Danio ENSDARP00000056712_Danio ENSDARP00000060876_Danio ENSDARP00000060879_Danio ENSDARP00000060882_Danio ENSDARP00000061788_Danio ENSDARP00000061957_Danio ENSDARP00000064209_Danio…	AT1G01940.1_Arabidopsis AT1G07140.1_Arabidopsis AT1G44478.1_Arabidopsis AT1G53720.1_Arabidopsis AT2G15790.1_Arabidopsis AT2G16600.1_Arabidopsis AT2G16600.2_Arabidopsis AT2G21130.1_Arabidopsis AT2G29960.1_Arabidopsis AT2G29960.2_Arabidopsis AT2G30060.1_Arabidopsis AT2G36130.1_Arabidopsis AT2G38730.1_Arabidopsis AT3G22920.1_Arabidopsis AT3G44600.1_Arabidopsis AT3G55920.1_Arabidopsis AT3G56070.1_Ara…	11-overlapping
ZP11	ENSDARP00000001459_Danio ENSDARP00000004163_Danio ENSDARP00000010074_Danio ENSDARP00000015036_Danio ENSDARP00000015379_Danio ENSDARP00000016043_Danio ENSDARP00000017597_Danio ENSDARP00000019859_Danio ENSDARP00000021769_Danio ENSDARP00000031845_Danio ENSDARP00000049830_Danio ENSDARP00000050862_Danio ENSDARP00000066557_Danio ENSDARP00000069085_Danio ENSDARP00000070003_Danio ENSDARP00000071579_Danio…	AT1G07440.1_Arabidopsis AT1G07440.2_Arabidopsis AT1G07450.1_Arabidopsis AT1G10310.1_Arabidopsis AT1G24360.1_Arabidopsis AT1G36580.1_Arabidopsis AT1G52340.1_Arabidopsis AT1G54870.1_Arabidopsis AT1G62610.1_Arabidopsis AT1G62610.2_Arabidopsis AT1G62610.3_Arabidopsis AT1G63380.1_Arabidopsis AT2G07640.1_Arabidopsis AT2G17845.1_Arabidopsis AT2G29150.1_Arabidopsis AT2G29170.1_Arabidopsis AT2G29260.1_Ara…	10-overlapping
ZP12	ENSDARP00000003098_Danio ENSDARP00000004839_Danio ENSDARP00000006425_Danio ENSDARP00000008506_Danio ENSDARP00000008680_Danio ENSDARP00000010419_Danio ENSDARP00000010641_Danio ENSDARP00000011428_Danio ENSDARP00000016772_Danio ENSDARP00000022532_Danio ENSDARP00000025071_Danio ENSDARP00000028641_Danio ENSDARP00000056895_Danio ENSDARP00000057524_Danio ENSDARP00000060687_Danio ENSDARP00000061392_Danio…	AT1G10350.1_Arabidopsis AT1G11040.1_Arabidopsis AT1G21080.1_Arabidopsis AT1G24120.1_Arabidopsis AT1G28210.1_Arabidopsis AT1G28210.2_Arabidopsis AT1G44160.1_Arabidopsis AT1G59725.1_Arabidopsis AT1G59980.1_Arabidopsis AT1G68370.1_Arabidopsis AT1G76700.1_Arabidopsis AT1G77020.1_Arabidopsis AT1G80030.1_Arabidopsis AT1G80030.2_Arabidopsis AT1G80030.3_Arabidopsis AT2G20550.1_Arabidopsis AT2G20550.2_Ara…	12-overlapping
ZP13	ENSDARP00000003744_Danio ENSDARP00000004394_Danio ENSDARP00000010413_Danio ENSDARP00000017456_Danio ENSDARP00000017894_Danio ENSDARP00000020214_Danio ENSDARP00000025671_Danio ENSDARP00000026086_Danio ENSDARP00000030050_Danio ENSDARP00000039324_Danio ENSDARP00000043742_Danio ENSDARP00000045766_Danio ENSDARP00000060048_Danio ENSDARP00000070056_Danio ENSDARP00000073132_Danio ENSDARP00000075275_Danio…	AT1G09080.1_Arabidopsis AT1G11660.1_Arabidopsis AT1G11660.2_Arabidopsis AT1G16030.1_Arabidopsis AT1G56410.1_Arabidopsis AT1G79920.1_Arabidopsis AT1G79920.2_Arabidopsis AT1G79930.1_Arabidopsis AT1G79930.2_Arabidopsis AT2G32120.1_Arabidopsis AT2G32120.2_Arabidopsis AT3G09440.1_Arabidopsis AT3G12580.1_Arabidopsis AT4G16660.1_Arabidopsis AT4G24280.1_Arabidopsis AT4G32208.1_Arabidopsis AT4G37910.1_Ara…	14-parent_set
ZP14	ENSDARP00000007492_Danio ENSDARP00000008780_Danio ENSDARP00000012264_Danio ENSDARP00000015253_Danio ENSDARP00000018250_Danio ENSDARP00000022579_Danio ENSDARP00000043657_Danio ENSDARP00000053530_Danio ENSDARP00000054511_Danio ENSDARP00000069770_Danio ENSDARP00000070548_Danio ENSDARP00000073100_Danio ENSDARP00000076098_Danio ENSDARP00000085790_Danio ENSDARP00000085793_Danio ENSDARP00000086765_Danio…	AT1G05030.1_Arabidopsis AT1G07340.1_Arabidopsis AT1G08890.1_Arabidopsis AT1G08900.1_Arabidopsis AT1G08900.2_Arabidopsis AT1G08900.3_Arabidopsis AT1G08920.1_Arabidopsis AT1G08920.2_Arabidopsis AT1G08920.3_Arabidopsis AT1G08930.1_Arabidopsis AT1G08930.2_Arabidopsis AT1G11260.1_Arabidopsis AT1G19450.1_Arabidopsis AT1G20840.1_Arabidopsis AT1G30220.1_Arabidopsis AT1G34580.1_Arabidopsis AT1G50310.1_Ara…	16-same
ZP15	ENSDARP00000002180_Danio ENSDARP00000041805_Danio ENSDARP00000044327_Danio ENSDARP00000055053_Danio ENSDARP00000072136_Danio ENSDARP00000077215_Danio ENSDARP00000081474_Danio ENSDARP00000088651_Danio ENSDARP00000090207_Danio ENSDARP00000090875_Danio	AT1G20480.1_Arabidopsis AT1G20490.1_Arabidopsis AT1G20500.1_Arabidopsis AT1G20510.1_Arabidopsis AT1G20510.2_Arabidopsis AT1G20560.1_Arabidopsis AT1G20560.2_Arabidopsis AT1G21530.1_Arabidopsis AT1G21530.2_Arabidopsis AT1G21540.1_Arabidopsis AT1G30520.1_Arabidopsis AT1G51680.1_Arabidopsis AT1G51680.2_Arabidopsis AT1G51680.3_Arabidopsis AT1G55320.1_Arabidopsis AT1G55320.2_Arabidopsis AT1G62940.1_Ara…	13-same
ZP16	ENSDARP00000002154_Danio ENSDARP00000008078_Danio ENSDARP00000011360_Danio ENSDARP00000066281_Danio ENSDARP00000069919_Danio ENSDARP00000070535_Danio ENSDARP00000074801_Danio ENSDARP00000075688_Danio ENSDARP00000077086_Danio ENSDARP00000081377_Danio ENSDARP00000083346_Danio ENSDARP00000085164_Danio ENSDARP00000087111_Danio ENSDARP00000092482_Danio ENSDARP00000097625_Danio ENSDARP00000098355_Danio…	AT1G06670.1_Arabidopsis AT1G26370.1_Arabidopsis AT1G27900.1_Arabidopsis AT1G32490.1_Arabidopsis AT1G33390.1_Arabidopsis AT1G48650.1_Arabidopsis AT1G58050.1_Arabidopsis AT1G58060.1_Arabidopsis AT2G01130.1_Arabidopsis AT2G30800.1_Arabidopsis AT2G35340.1_Arabidopsis AT2G35920.1_Arabidopsis AT2G47250.1_Arabidopsis AT2G47680.1_Arabidopsis AT3G26560.1_Arabidopsis AT3G62310.1_Arabidopsis AT4G01020.1_Ara…	15-overlapping
ZP17	ENSDARP00000002746_Danio ENSDARP00000012423_Danio ENSDARP00000012767_Danio ENSDARP00000016103_Danio ENSDARP00000023429_Danio ENSDARP00000037108_Danio ENSDARP00000049452_Danio ENSDARP00000051615_Danio ENSDARP00000053398_Danio ENSDARP00000053867_Danio ENSDARP00000055282_Danio ENSDARP00000055592_Danio ENSDARP00000055709_Danio ENSDARP00000070001_Danio ENSDARP00000070002_Danio ENSDARP00000072137_Danio…	AT1G23800.1_Arabidopsis AT1G44170.1_Arabidopsis AT1G44170.2_Arabidopsis AT1G44170.3_Arabidopsis AT1G54100.1_Arabidopsis AT1G54100.2_Arabidopsis AT1G74920.1_Arabidopsis AT1G79440.1_Arabidopsis AT2G14170.1_Arabidopsis AT2G14170.2_Arabidopsis AT2G14170.3_Arabidopsis AT2G24270.1_Arabidopsis AT2G24270.2_Arabidopsis AT3G24503.1_Arabidopsis AT3G48000.1_Arabidopsis AT3G48170.1_Arabidopsis AT3G66658.1_Ara…	17-same
ZP18	ENSDARP00000009958_Danio ENSDARP00000010721_Danio ENSDARP00000012035_Danio ENSDARP00000012632_Danio ENSDARP00000015684_Danio ENSDARP00000019141_Danio ENSDARP00000022617_Danio ENSDARP00000022809_Danio ENSDARP00000023640_Danio ENSDARP00000024825_Danio ENSDARP00000025259_Danio ENSDARP00000026529_Danio ENSDARP00000033740_Danio ENSDARP00000035306_Danio ENSDARP00000036537_Danio ENSDARP00000037411_Danio…	AT2G41880.1_Arabidopsis AT3G06200.1_Arabidopsis AT3G57550.1_Arabidopsis AT3G57550.2_Arabidopsis NP_000849.1_Homo NP_001091894.1_Homo NP_001355.2_Homo NP_001356.1_Homo NP_001923.2_Homo NP_002427.1_Homo NP_003248.3_Homo NP_003679.1_Homo NP_003820.2_Homo NP_004078.2_Homo NP_004655.1_Homo NP_004738.3_Homo NP_004808.2_Homo NP_005365.3_Homo NP_010742.1_Yeast NP_055243.1_Homo NP_057531.2_Homo NP_060832.…
ZP19	ENSDARP00000007458_Danio ENSDARP00000016699_Danio ENSDARP00000023514_Danio ENSDARP00000027104_Danio ENSDARP00000028536_Danio ENSDARP00000046820_Danio ENSDARP00000059881_Danio ENSDARP00000064514_Danio ENSDARP00000064820_Danio ENSDARP00000066592_Danio ENSDARP00000067072_Danio ENSDARP00000068442_Danio ENSDARP00000068701_Danio ENSDARP00000074610_Danio ENSDARP00000076665_Danio ENSDARP00000077762_Danio…	AT1G12970.1_Arabidopsis AT2G17440.1_Arabidopsis AT2G19330.1_Arabidopsis AT2G30100.1_Arabidopsis AT3G11330.1_Arabidopsis AT3G15410.1_Arabidopsis AT3G26500.1_Arabidopsis AT4G26050.1_Arabidopsis AT4G29880.1_Arabidopsis AT4G35470.1_Arabidopsis AT5G05850.1_Arabidopsis AT5G07910.1_Arabidopsis Chlre2_kg.scaffold_13000261_Chlamydomonas Chlre2_kg.scaffold_14000208_Chlamydomonas Chlre2_kg.scaffold_3000015_…	21-overlapping
ZP20	ENSDARP00000018938_Danio ENSDARP00000019526_Danio ENSDARP00000033779_Danio ENSDARP00000040597_Danio ENSDARP00000043714_Danio ENSDARP00000047950_Danio ENSDARP00000052988_Danio ENSDARP00000070269_Danio ENSDARP00000075814_Danio ENSDARP00000084604_Danio ENSDARP00000085124_Danio ENSDARP00000090963_Danio ENSDARP00000090986_Danio ENSDARP00000095265_Danio ENSDARP00000095272_Danio ENSDARP00000098473_Danio…	NP_000046.1_Homo NP_000656.1_Homo NP_001020365.1_Homo NP_001020366.1_Homo NP_001257.4_Homo NP_001798.2_Homo NP_003226.4_Homo NP_003860.2_Homo NP_055708.2_Homo NP_055747.1_Homo NP_056646.1_Homo NP_061850.2_Homo NP_065793.1_Homo NP_065846.1_Homo NP_079198.2_Homo NP_391319.1_Bacillus NP_659461.1_Homo NP_776176.3_Homo NP_851849.1_Homo NP_932327.1_Homo OVA_fgenesh2_pg.C_scaffold_5000250_Chlamydomonas …	20-parent_set
ZP21	ENSDARP00000002360_Danio ENSDARP00000009463_Danio ENSDARP00000010400_Danio ENSDARP00000020819_Danio ENSDARP00000024334_Danio ENSDARP00000025917_Danio ENSDARP00000032726_Danio ENSDARP00000042420_Danio ENSDARP00000062145_Danio ENSDARP00000064828_Danio ENSDARP00000069926_Danio ENSDARP00000074466_Danio ENSDARP00000074861_Danio ENSDARP00000087338_Danio ENSDARP00000092872_Danio ENSDARP00000094516_Danio…	AT1G03445.1_Arabidopsis AT1G08420.1_Arabidopsis AT1G10430.1_Arabidopsis AT1G50370.1_Arabidopsis AT1G59830.1_Arabidopsis AT1G59830.2_Arabidopsis AT1G64040.1_Arabidopsis AT1G69960.1_Arabidopsis AT2G27210.1_Arabidopsis AT2G29400.1_Arabidopsis AT2G39840.1_Arabidopsis AT2G42500.1_Arabidopsis AT2G42500.2_Arabidopsis AT2G42810.1_Arabidopsis AT2G42810.2_Arabidopsis AT3G05580.1_Arabidopsis AT3G19980.1_Ara…	19-same
ZP22	ENSDARP00000010973_Danio ENSDARP00000013042_Danio ENSDARP00000013778_Danio ENSDARP00000021569_Danio ENSDARP00000024210_Danio ENSDARP00000024272_Danio ENSDARP00000042039_Danio ENSDARP00000043931_Danio ENSDARP00000045862_Danio ENSDARP00000045916_Danio ENSDARP00000046121_Danio ENSDARP00000046561_Danio ENSDARP00000047200_Danio ENSDARP00000048827_Danio ENSDARP00000072130_Danio ENSDARP00000075490_Danio…	AT1G07670.1_Arabidopsis AT1G07810.1_Arabidopsis AT1G10130.1_Arabidopsis AT1G17260.1_Arabidopsis AT1G27770.1_Arabidopsis AT1G27770.2_Arabidopsis AT1G80660.1_Arabidopsis AT2G07560.1_Arabidopsis AT2G18960.1_Arabidopsis AT2G22950.1_Arabidopsis AT2G24520.1_Arabidopsis AT2G41560.1_Arabidopsis AT3G21180.1_Arabidopsis AT3G22910.1_Arabidopsis AT3G42640.1_Arabidopsis AT3G47950.1_Arabidopsis AT3G57330.1_Ara…	22-same
ZP23	ENSDARP00000017542_Danio ENSDARP00000017923_Danio ENSDARP00000017995_Danio ENSDARP00000020541_Danio ENSDARP00000027639_Danio ENSDARP00000037780_Danio ENSDARP00000041676_Danio ENSDARP00000046419_Danio ENSDARP00000050643_Danio ENSDARP00000051447_Danio ENSDARP00000051468_Danio ENSDARP00000052941_Danio ENSDARP00000053685_Danio ENSDARP00000057014_Danio ENSDARP00000062617_Danio ENSDARP00000072235_Danio…	AT1G47710.1_Arabidopsis AT1G51330.1_Arabidopsis AT1G62170.1_Arabidopsis AT1G63280.1_Arabidopsis AT1G64010.1_Arabidopsis AT1G64020.1_Arabidopsis AT1G64030.1_Arabidopsis AT2G14540.1_Arabidopsis AT2G25240.1_Arabidopsis AT2G26390.1_Arabidopsis AT2G35580.1_Arabidopsis AT3G45220.1_Arabidopsis NP_000020.1_Homo NP_000053.2_Homo NP_000176.2_Homo NP_000286.3_Homo NP_000345.1_Homo NP_000479.1_Homo NP_000593…	25-parent_set
ZP24	ENSDARP00000003828_Danio ENSDARP00000009670_Danio ENSDARP00000010414_Danio ENSDARP00000013032_Danio ENSDARP00000014007_Danio ENSDARP00000023007_Danio ENSDARP00000026566_Danio ENSDARP00000027139_Danio ENSDARP00000032715_Danio ENSDARP00000041460_Danio ENSDARP00000056885_Danio ENSDARP00000057639_Danio ENSDARP00000066984_Danio ENSDARP00000069000_Danio ENSDARP00000074958_Danio ENSDARP00000075013_Danio…	AT3G03350.1_Arabidopsis AT5G10050.1_Arabidopsis AT5G19200.1_Arabidopsis AT5G65205.1_Arabidopsis NP_000187.3_Homo NP_000404.1_Homo NP_001099041.1_Homo NP_002026.1_Homo NP_002144.1_Homo NP_002896.2_Homo NP_003699.3_Homo NP_003716.2_Homo NP_004042.1_Homo NP_005762.2_Homo NP_012142.1_Yeast NP_013953.1_Yeast NP_056325.2_Homo NP_056540.1_Homo NP_057113.1_Homo NP_116168.2_Homo NP_391177.1_Bacillus NP_41…	192-parent_set 36-parent_set
ZP25	ENSDARP00000104114_Danio	NP_009974.1_Yeast NP_010854.1_Yeast NP_014645.1_Yeast NP_388911.1_Bacillus NP_388958.1_Bacillus NP_389202.1_Bacillus NP_389413.1_Bacillus NP_389608.1_Bacillus NP_391719.1_Bacillus NP_559678.1_Pyrobaculum NP_777596.2_Homo OVA_Chlre2_kg.scaffold_10000257_Chlamydomonas SPAC1006.01_Yeast SPAC4A8.04_Yeast XP_001175561.1_Strongylocentrotus XP_001175991.1_Strongylocentrotus XP_001176139.1_Strongylocentr…	18-same
ZP26	ENSDARP00000052476_Danio ENSDARP00000065233_Danio ENSDARP00000080173_Danio ENSDARP00000080179_Danio ENSDARP00000091330_Danio ENSDARP00000100285_Danio ENSDARP00000100445_Danio	AT1G02850.1_Arabidopsis AT1G02850.2_Arabidopsis AT1G02850.3_Arabidopsis AT1G02850.4_Arabidopsis AT1G02850.5_Arabidopsis AT1G26560.1_Arabidopsis AT1G45191.2_Arabidopsis AT1G47600.1_Arabidopsis AT1G51470.1_Arabidopsis AT1G51490.1_Arabidopsis AT1G52400.1_Arabidopsis AT1G52400.2_Arabidopsis AT1G60090.1_Arabidopsis AT1G61810.1_Arabidopsis AT1G61810.2_Arabidopsis AT1G61820.1_Arabidopsis AT1G61820.3_Ara…	24-same
ZP27	ENSDARP00000007629_Danio ENSDARP00000011986_Danio ENSDARP00000023216_Danio ENSDARP00000028545_Danio ENSDARP00000034538_Danio ENSDARP00000036033_Danio ENSDARP00000042672_Danio ENSDARP00000044936_Danio ENSDARP00000052064_Danio ENSDARP00000055280_Danio ENSDARP00000056740_Danio ENSDARP00000067647_Danio ENSDARP00000068090_Danio ENSDARP00000068409_Danio ENSDARP00000072707_Danio ENSDARP00000072711_Danio…	Chlre2_kg.scaffold_10000234_Chlamydomonas NP_000208.2_Homo NP_001034663.1_Homo NP_002223.3_Homo NP_002224.1_Homo NP_002225.2_Homo NP_002226.1_Homo NP_002227.2_Homo NP_002228.2_Homo NP_002242.2_Homo NP_002243.3_Homo NP_004761.2_Homo NP_004965.1_Homo NP_004966.1_Homo NP_004967.1_Homo NP_004968.2_Homo NP_004969.2_Homo NP_004970.3_Homo NP_004971.2_Homo NP_005540.1_Homo NP_036413.1_Homo NP_036415.1_Ho…	48-parent_set
ZP28		AT1G04310.1_Arabidopsis AT1G27320.1_Arabidopsis AT1G66340.1_Arabidopsis AT2G01830.1_Arabidopsis AT2G01830.2_Arabidopsis AT2G01830.3_Arabidopsis AT2G17820.1_Arabidopsis AT2G40940.1_Arabidopsis AT2G47430.1_Arabidopsis AT3G04580.1_Arabidopsis AT3G04580.2_Arabidopsis AT3G23150.1_Arabidopsis AT5G10720.1_Arabidopsis AT5G35750.1_Arabidopsis Chlre2_kg.scaffold_48000084_Chlamydomonas NP_012119.1_Yeast NP_…	23-parent_set
ZP29	ENSDARP00000006121_Danio ENSDARP00000008391_Danio ENSDARP00000010190_Danio ENSDARP00000020044_Danio ENSDARP00000029832_Danio ENSDARP00000043090_Danio ENSDARP00000046791_Danio ENSDARP00000050575_Danio ENSDARP00000055407_Danio ENSDARP00000066920_Danio ENSDARP00000069696_Danio ENSDARP00000075473_Danio ENSDARP00000076374_Danio ENSDARP00000085204_Danio ENSDARP00000086172_Danio ENSDARP00000086776_Danio…	AT1G01960.1_Arabidopsis AT1G13980.1_Arabidopsis AT3G43300.1_Arabidopsis AT3G60860.1_Arabidopsis AT4G35380.1_Arabidopsis AT4G38200.1_Arabidopsis AT5G19610.1_Arabidopsis AT5G39500.1_Arabidopsis Chlre2_kg.scaffold_24000228_Chlamydomonas NP_002770.3_Homo NP_004184.1_Homo NP_004218.1_Homo NP_004219.2_Homo NP_004753.1_Homo NP_006411.2_Homo NP_006412.2_Homo NP_010454.1_Yeast NP_010892.1_Yeast NP_012565.…	30-same
ZP30	ENSDARP00000003107_Danio ENSDARP00000003468_Danio ENSDARP00000004738_Danio ENSDARP00000015050_Danio ENSDARP00000016831_Danio ENSDARP00000025466_Danio ENSDARP00000025520_Danio ENSDARP00000056582_Danio ENSDARP00000066759_Danio ENSDARP00000101820_Danio	AT1G24510.1_Arabidopsis AT1G24510.2_Arabidopsis AT1G67760.1_Arabidopsis AT3G02530.1_Arabidopsis AT3G03960.1_Arabidopsis AT3G11830.1_Arabidopsis AT3G18190.1_Arabidopsis AT3G20050.1_Arabidopsis AT4G08640.1_Arabidopsis AT5G16070.1_Arabidopsis AT5G20890.1_Arabidopsis AT5G26360.1_Arabidopsis NP_001008800.1_Homo NP_001008883.1_Homo NP_001008897.1_Homo NP_001009186.1_Homo NP_001009570.1_Homo NP_00102503…	26-same
ZP31	ENSDARP00000006504_Danio ENSDARP00000020169_Danio ENSDARP00000024752_Danio ENSDARP00000028033_Danio ENSDARP00000031681_Danio ENSDARP00000042671_Danio ENSDARP00000051080_Danio ENSDARP00000087584_Danio ENSDARP00000099932_Danio ENSDARP00000103194_Danio ENSDARP00000103844_Danio	AT1G06220.1_Arabidopsis AT1G06220.2_Arabidopsis AT1G45332.1_Arabidopsis AT1G56070.1_Arabidopsis AT1G62750.1_Arabidopsis AT2G31060.1_Arabidopsis AT2G31060.2_Arabidopsis AT2G45030.1_Arabidopsis AT3G22980.1_Arabidopsis AT5G08650.1_Arabidopsis AT5G13650.1_Arabidopsis AT5G13650.2_Arabidopsis AT5G25230.1_Arabidopsis AT5G39900.1_Arabidopsis NP_001035700.1_Homo NP_001952.1_Homo NP_004238.2_Homo NP_010673…	27-same
ZP32	ENSDARP00000012307_Danio ENSDARP00000018863_Danio ENSDARP00000023756_Danio ENSDARP00000028869_Danio ENSDARP00000040837_Danio ENSDARP00000042673_Danio ENSDARP00000044095_Danio ENSDARP00000064825_Danio ENSDARP00000069661_Danio ENSDARP00000072953_Danio ENSDARP00000077707_Danio ENSDARP00000079889_Danio ENSDARP00000081380_Danio ENSDARP00000097959_Danio ENSDARP00000099196_Danio ENSDARP00000103307_Danio	AT1G05460.1_Arabidopsis AT1G08840.1_Arabidopsis AT1G77680.1_Arabidopsis AT2G17510.1_Arabidopsis AT5G02250.1_Arabidopsis Chlre2_kg.scaffold_19000124_Chlamydomonas Chlre2_kg.scaffold_27000038_Chlamydomonas NP_001032412.2_Homo NP_001073918.1_Homo NP_010579.1_Yeast NP_012034.1_Yeast NP_012908.1_Yeast NP_014014.1_Yeast NP_014621.1_Yeast NP_055692.2_Homo NP_055768.2_Homo NP_066014.1_Homo NP_208384.3_Ho…
ZP33	ENSDARP00000012295_Danio ENSDARP00000059439_Danio ENSDARP00000067889_Danio ENSDARP00000068085_Danio ENSDARP00000070263_Danio ENSDARP00000070995_Danio ENSDARP00000071086_Danio ENSDARP00000072012_Danio ENSDARP00000088448_Danio ENSDARP00000091252_Danio ENSDARP00000094412_Danio ENSDARP00000096274_Danio ENSDARP00000103435_Danio	NP_001070253.1_Homo NP_003477.4_Homo NP_003973.2_Homo NP_003974.3_Homo NP_011569.1_Yeast NP_011827.1_Yeast NP_036376.2_Homo NP_055085.1_Homo NP_055146.1_Homo NP_062823.1_Homo NP_388537.1_Bacillus NP_389169.1_Bacillus NP_417829.2_Ecoli NP_418565.1_Ecoli NP_620172.2_Homo NP_877392.1_Homo XP_001175614.1_Strongylocentrotus XP_001177180.1_Strongylocentrotus XP_001177739.1_Strongylocentrotus XP_0011788…	28-parent_set
ZP34	ENSDARP00000002127_Danio ENSDARP00000003144_Danio ENSDARP00000005344_Danio ENSDARP00000010024_Danio ENSDARP00000011882_Danio ENSDARP00000027655_Danio ENSDARP00000048873_Danio ENSDARP00000053443_Danio ENSDARP00000060195_Danio ENSDARP00000066064_Danio ENSDARP00000074107_Danio ENSDARP00000083559_Danio ENSDARP00000089298_Danio ENSDARP00000101128_Danio ENSDARP00000101709_Danio ENSDARP00000101838_Danio…	AT1G63770.1_Arabidopsis AT1G63770.2_Arabidopsis AT1G63770.3_Arabidopsis AT4G33090.1_Arabidopsis AT5G13520.1_Arabidopsis NP_000886.1_Homo NP_001035548.1_Homo NP_001141.2_Homo NP_001968.3_Homo NP_005566.2_Homo NP_006301.2_Homo NP_011913.1_Yeast NP_012129.1_Yeast NP_012765.2_Yeast NP_014353.1_Yeast NP_037513.1_Homo NP_057526.3_Homo NP_060696.3_Homo NP_064601.3_Homo NP_071745.1_Homo NP_343540.1_Sulfo…	35-parent_set
ZP35	ENSDARP00000006320_Danio ENSDARP00000006445_Danio ENSDARP00000009133_Danio ENSDARP00000028134_Danio ENSDARP00000036191_Danio ENSDARP00000046024_Danio ENSDARP00000051749_Danio ENSDARP00000058679_Danio ENSDARP00000064461_Danio ENSDARP00000067511_Danio ENSDARP00000094036_Danio ENSDARP00000103895_Danio	AT1G16470.1_Arabidopsis AT1G16470.2_Arabidopsis AT1G47250.1_Arabidopsis AT1G53850.1_Arabidopsis AT1G53850.2_Arabidopsis AT1G79210.1_Arabidopsis AT1G79210.2_Arabidopsis AT1G79210.3_Arabidopsis AT2G05840.1_Arabidopsis AT2G05840.2_Arabidopsis AT2G27020.1_Arabidopsis AT3G14290.1_Arabidopsis AT3G22110.1_Arabidopsis AT3G51260.1_Arabidopsis AT3G51260.2_Arabidopsis AT5G35590.1_Arabidopsis AT5G42790.1_Ara…	29-same
ZP36	ENSDARP00000014237_Danio ENSDARP00000024643_Danio ENSDARP00000042765_Danio ENSDARP00000069904_Danio ENSDARP00000093071_Danio ENSDARP00000096381_Danio ENSDARP00000096386_Danio ENSDARP00000098287_Danio ENSDARP00000099464_Danio	AT1G22430.1_Arabidopsis AT1G22430.2_Arabidopsis AT1G22440.1_Arabidopsis AT1G32780.1_Arabidopsis AT1G64710.1_Arabidopsis AT1G64710.2_Arabidopsis AT1G77120.1_Arabidopsis AT4G22110.1_Arabidopsis AT4G22110.2_Arabidopsis AT5G24760.1_Arabidopsis AT5G24760.2_Arabidopsis AT5G24760.3_Arabidopsis AT5G42250.1_Arabidopsis AT5G43940.1_Arabidopsis AT5G51970.1_Arabidopsis AT5G51970.2_Arabidopsis AT5G63620.1_Ara…	33-parent_set
ZP37	ENSDARP00000007240_Danio ENSDARP00000014757_Danio ENSDARP00000028675_Danio ENSDARP00000053863_Danio ENSDARP00000055964_Danio ENSDARP00000056787_Danio ENSDARP00000062568_Danio ENSDARP00000062893_Danio ENSDARP00000066777_Danio ENSDARP00000072472_Danio ENSDARP00000077445_Danio ENSDARP00000090005_Danio ENSDARP00000097492_Danio ENSDARP00000102708_Danio ENSDARP00000104411_Danio	AT3G06810.1_Arabidopsis AT3G45300.1_Arabidopsis AT3G51840.1_Arabidopsis NP_000007.1_Homo NP_000008.1_Homo NP_000009.1_Homo NP_000150.1_Homo NP_001029031.1_Homo NP_001599.1_Homo NP_001600.1_Homo NP_002216.1_Homo NP_039663.1_Homo NP_054768.2_Homo NP_055199.1_Homo NP_079523.3_Homo NP_115545.3_Homo NP_342614.1_Sulfolobuss NP_343454.1_Sulfolobuss NP_343854.1_Sulfolobuss NP_344082.1_Sulfolobuss NP_3441…	44-same
ZP38	ENSDARP00000005905_Danio ENSDARP00000017858_Danio ENSDARP00000028515_Danio ENSDARP00000051798_Danio ENSDARP00000054334_Danio ENSDARP00000054625_Danio ENSDARP00000073611_Danio ENSDARP00000073615_Danio ENSDARP00000090615_Danio ENSDARP00000094362_Danio ENSDARP00000095600_Danio ENSDARP00000100012_Danio ENSDARP00000100072_Danio	AT1G08460.1_Arabidopsis AT3G18520.1_Arabidopsis AT3G18520.2_Arabidopsis AT3G44490.1_Arabidopsis AT3G44660.1_Arabidopsis AT3G44680.1_Arabidopsis AT4G33470.1_Arabidopsis AT4G38130.1_Arabidopsis AT4G38130.2_Arabidopsis AT5G26040.1_Arabidopsis AT5G26040.2_Arabidopsis AT5G35600.1_Arabidopsis AT5G61050.1_Arabidopsis AT5G61060.1_Arabidopsis AT5G61070.1_Arabidopsis AT5G63110.1_Arabidopsis Chlre2_kg.scaff…	39-same
ZP39	ENSDARP00000006342_Danio ENSDARP00000017286_Danio ENSDARP00000020804_Danio ENSDARP00000020860_Danio ENSDARP00000040755_Danio ENSDARP00000049235_Danio ENSDARP00000059795_Danio ENSDARP00000074035_Danio ENSDARP00000089411_Danio ENSDARP00000094198_Danio ENSDARP00000094202_Danio	AT1G01510.1_Arabidopsis AT1G12550.1_Arabidopsis AT1G17745.1_Arabidopsis AT1G68010.1_Arabidopsis AT1G72190.1_Arabidopsis AT1G79870.1_Arabidopsis AT2G45630.1_Arabidopsis AT2G45630.2_Arabidopsis AT3G19480.1_Arabidopsis AT4G34200.1_Arabidopsis AT5G14780.1_Arabidopsis AT5G28310.1_Arabidopsis Chlre2_kg.scaffold_1000146_Chlamydomonas NP_001012632.1_Homo NP_001077383.1_Homo NP_001319.1_Homo NP_001320.1_H…	37-same
ZP40	ENSDARP00000002751_Danio ENSDARP00000006339_Danio ENSDARP00000010921_Danio ENSDARP00000027268_Danio ENSDARP00000029296_Danio ENSDARP00000041710_Danio ENSDARP00000053400_Danio ENSDARP00000060204_Danio ENSDARP00000069823_Danio ENSDARP00000097050_Danio	AT1G07920.1_Arabidopsis AT1G07930.1_Arabidopsis AT1G07930.2_Arabidopsis AT1G07940.1_Arabidopsis AT1G07940.2_Arabidopsis AT1G18070.1_Arabidopsis AT1G18070.2_Arabidopsis AT1G35550.1_Arabidopsis AT4G02930.1_Arabidopsis AT4G20360.1_Arabidopsis AT5G10630.1_Arabidopsis AT5G60390.1_Arabidopsis AT5G60390.2_Arabidopsis AT5G60390.3_Arabidopsis NP_001393.1_Homo NP_001949.1_Homo NP_002085.1_Homo NP_003312.3_…	42-same
ZP41	ENSDARP00000046316_Danio ENSDARP00000078672_Danio ENSDARP00000082066_Danio ENSDARP00000082070_Danio ENSDARP00000100724_Danio	AT1G11670.1_Arabidopsis AT1G12950.1_Arabidopsis AT1G15150.1_Arabidopsis AT1G15160.1_Arabidopsis AT1G15170.1_Arabidopsis AT1G15180.1_Arabidopsis AT1G15180.2_Arabidopsis AT1G23300.1_Arabidopsis AT1G33080.1_Arabidopsis AT1G33080.2_Arabidopsis AT1G33090.1_Arabidopsis AT1G33100.1_Arabidopsis AT1G33110.1_Arabidopsis AT1G33110.2_Arabidopsis AT1G47530.1_Arabidopsis AT1G58340.1_Arabidopsis AT1G61890.1_Ara…	32-same
ZP42	ENSDARP00000013551_Danio ENSDARP00000013965_Danio ENSDARP00000024635_Danio ENSDARP00000049616_Danio ENSDARP00000085064_Danio ENSDARP00000098820_Danio ENSDARP00000101542_Danio ENSDARP00000102150_Danio	AT1G11390.1_Arabidopsis AT1G61640.1_Arabidopsis AT1G61640.2_Arabidopsis AT1G65950.1_Arabidopsis AT1G71810.1_Arabidopsis AT1G79600.1_Arabidopsis AT2G39190.1_Arabidopsis AT2G39190.2_Arabidopsis AT2G40090.1_Arabidopsis AT3G07700.1_Arabidopsis AT3G07700.2_Arabidopsis AT3G24190.1_Arabidopsis AT4G01660.1_Arabidopsis AT4G24810.1_Arabidopsis AT4G24810.2_Arabidopsis AT4G31390.1_Arabidopsis AT4G31390.2_Ara…	43-parent_set
ZP43	ENSDARP00000005361_Danio ENSDARP00000005510_Danio ENSDARP00000021578_Danio ENSDARP00000036702_Danio ENSDARP00000054237_Danio ENSDARP00000055694_Danio ENSDARP00000066381_Danio ENSDARP00000096730_Danio	AT1G01620.1_Arabidopsis AT1G01620.2_Arabidopsis AT1G17810.1_Arabidopsis AT1G31885.1_Arabidopsis AT1G52180.1_Arabidopsis AT1G73190.1_Arabidopsis AT1G80760.1_Arabidopsis AT2G16850.1_Arabidopsis AT2G25810.1_Arabidopsis AT2G29870.1_Arabidopsis AT2G34390.1_Arabidopsis AT2G36830.1_Arabidopsis AT2G37170.1_Arabidopsis AT2G37180.1_Arabidopsis AT2G39010.1_Arabidopsis AT2G45960.1_Arabidopsis AT2G45960.2_Ara…	46-same
ZP44	ENSDARP00000007286_Danio ENSDARP00000013006_Danio ENSDARP00000060290_Danio ENSDARP00000076749_Danio ENSDARP00000076750_Danio ENSDARP00000088528_Danio ENSDARP00000091447_Danio ENSDARP00000102401_Danio	AT1G16800.1_Arabidopsis AT1G65780.1_Arabidopsis AT1G65810.1_Arabidopsis AT2G03270.1_Arabidopsis AT2G19120.1_Arabidopsis AT2G38770.1_Arabidopsis AT3G24530.1_Arabidopsis AT4G05540.1_Arabidopsis AT4G15570.1_Arabidopsis AT4G30100.1_Arabidopsis AT5G35970.1_Arabidopsis AT5G37030.1_Arabidopsis AT5G37140.1_Arabidopsis AT5G37150.1_Arabidopsis AT5G37160.1_Arabidopsis AT5G47010.1_Arabidopsis AT5G52090.1_Ara…	34-overlapping
ZP45	ENSDARP00000011755_Danio ENSDARP00000024649_Danio ENSDARP00000034763_Danio ENSDARP00000074903_Danio ENSDARP00000090642_Danio ENSDARP00000090644_Danio ENSDARP00000090645_Danio ENSDARP00000092242_Danio ENSDARP00000095254_Danio	AT2G29650.1_Arabidopsis AT2G29650.2_Arabidopsis AT2G29650.3_Arabidopsis AT2G38060.1_Arabidopsis AT3G46980.1_Arabidopsis AT3G46980.2_Arabidopsis AT3G46980.3_Arabidopsis AT4G00370.1_Arabidopsis AT5G20380.1_Arabidopsis AT5G44370.1_Arabidopsis Chlre2_kg.scaffold_1000223_Chlamydomonas NP_001091956.1_Homo NP_005065.2_Homo NP_005486.1_Homo NP_005826.1_Homo NP_006623.2_Homo NP_036566.1_Homo NP_064705.1_H…	47-same
ZP46	ENSDARP00000023934_Danio ENSDARP00000045696_Danio ENSDARP00000046994_Danio ENSDARP00000064788_Danio ENSDARP00000089697_Danio	AT1G03680.1_Arabidopsis AT1G11530.1_Arabidopsis AT1G19730.1_Arabidopsis AT1G31020.1_Arabidopsis AT1G43560.1_Arabidopsis AT1G45145.1_Arabidopsis AT1G50320.1_Arabidopsis AT1G59730.1_Arabidopsis AT1G69880.1_Arabidopsis AT1G76760.1_Arabidopsis AT2G15570.1_Arabidopsis AT2G35010.1_Arabidopsis AT2G35010.2_Arabidopsis AT2G40790.1_Arabidopsis AT3G02730.1_Arabidopsis AT3G04780.1_Arabidopsis AT3G06730.1_Ara…	41-same
ZP47	ENSDARP00000038651_Danio ENSDARP00000057287_Danio ENSDARP00000063883_Danio ENSDARP00000063891_Danio ENSDARP00000091575_Danio	AT1G04180.1_Arabidopsis AT1G04610.1_Arabidopsis AT1G12130.1_Arabidopsis AT1G12140.1_Arabidopsis AT1G12140.2_Arabidopsis AT1G12160.1_Arabidopsis AT1G12200.1_Arabidopsis AT1G19250.1_Arabidopsis AT1G21430.1_Arabidopsis AT1G48910.1_Arabidopsis AT1G62540.1_Arabidopsis AT1G62560.1_Arabidopsis AT1G62570.1_Arabidopsis AT1G62580.1_Arabidopsis AT1G62600.1_Arabidopsis AT1G62620.1_Arabidopsis AT1G63340.1_Ara…	45-same
ZP48	ENSDARP00000000042_Danio ENSDARP00000003671_Danio ENSDARP00000011796_Danio ENSDARP00000018877_Danio ENSDARP00000022256_Danio ENSDARP00000041306_Danio ENSDARP00000049625_Danio ENSDARP00000051889_Danio ENSDARP00000054652_Danio ENSDARP00000058561_Danio ENSDARP00000058563_Danio ENSDARP00000074810_Danio ENSDARP00000095549_Danio ENSDARP00000097832_Danio ENSDARP00000101981_Danio	AT1G44900.1_Arabidopsis AT2G07690.1_Arabidopsis AT2G14050.1_Arabidopsis AT2G16440.1_Arabidopsis AT3G09660.1_Arabidopsis AT4G02060.1_Arabidopsis AT5G44635.1_Arabidopsis AT5G46280.1_Arabidopsis Chlre2_kg.scaffold_50000017_Chlamydomonas NP_002379.2_Homo NP_004517.2_Homo NP_005905.2_Homo NP_005906.2_Homo NP_005907.3_Homo NP_006730.2_Homo NP_009530.1_Yeast NP_009761.1_Yeast NP_010882.1_Yeast NP_011314…	53-same
ZP49	ENSDARP00000013076_Danio ENSDARP00000021881_Danio ENSDARP00000022147_Danio ENSDARP00000023014_Danio ENSDARP00000036607_Danio ENSDARP00000038578_Danio ENSDARP00000046783_Danio ENSDARP00000053775_Danio ENSDARP00000059618_Danio ENSDARP00000065396_Danio ENSDARP00000066366_Danio ENSDARP00000085615_Danio ENSDARP00000095220_Danio ENSDARP00000102317_Danio ENSDARP00000102506_Danio	AT1G58450.1_Arabidopsis AT3G12340.1_Arabidopsis AT3G25220.1_Arabidopsis AT3G25230.1_Arabidopsis AT3G25230.2_Arabidopsis AT3G54010.1_Arabidopsis AT3G54010.2_Arabidopsis AT3G55520.1_Arabidopsis AT4G25340.1_Arabidopsis AT4G39710.1_Arabidopsis AT5G05420.1_Arabidopsis AT5G45680.1_Arabidopsis AT5G48570.1_Arabidopsis AT5G48580.1_Arabidopsis AT5G64350.1_Arabidopsis NP_000792.1_Homo NP_002004.1_Homo NP_00…	40-overlapping
ZP50	ENSDARP00000003850_Danio ENSDARP00000029537_Danio ENSDARP00000059393_Danio ENSDARP00000080552_Danio ENSDARP00000098230_Danio ENSDARP00000103111_Danio	AT1G04420.1_Arabidopsis AT1G04690.1_Arabidopsis AT1G06690.1_Arabidopsis AT1G10810.1_Arabidopsis AT1G60680.1_Arabidopsis AT1G60690.1_Arabidopsis AT1G60710.1_Arabidopsis AT1G60730.1_Arabidopsis AT1G60730.2_Arabidopsis AT4G33670.1_Arabidopsis AT5G53580.1_Arabidopsis Chlre2_kg.scaffold_19000057_Chlamydomonas Chlre2_kg.scaffold_40000004_Chlamydomonas NP_003462.2_Homo NP_003627.1_Homo NP_003680.2_Homo …	49-same
ZP51	ENSDARP00000008412_Danio ENSDARP00000010686_Danio ENSDARP00000013777_Danio ENSDARP00000024387_Danio ENSDARP00000027924_Danio ENSDARP00000032337_Danio ENSDARP00000043095_Danio ENSDARP00000075506_Danio ENSDARP00000097866_Danio ENSDARP00000099348_Danio ENSDARP00000099578_Danio ENSDARP00000102540_Danio	AT2G37250.1_Arabidopsis AT2G39270.1_Arabidopsis AT3G01820.1_Arabidopsis AT3G60180.1_Arabidopsis AT3G60180.2_Arabidopsis AT3G60961.1_Arabidopsis AT4G25280.1_Arabidopsis AT5G26667.1_Arabidopsis AT5G26667.2_Arabidopsis AT5G26667.3_Arabidopsis AT5G35170.1_Arabidopsis AT5G35170.2_Arabidopsis AT5G47840.1_Arabidopsis AT5G50370.1_Arabidopsis AT5G63400.1_Arabidopsis AT5G63400.2_Arabidopsis NP_000467.1_Hom…	57-parent_set
ZP52	ENSDARP00000008834_Danio ENSDARP00000027947_Danio ENSDARP00000049002_Danio ENSDARP00000060309_Danio ENSDARP00000063805_Danio ENSDARP00000063809_Danio ENSDARP00000093344_Danio ENSDARP00000099228_Danio ENSDARP00000101076_Danio ENSDARP00000102073_Danio ENSDARP00000103114_Danio	AT1G16820.1_Arabidopsis AT1G20260.1_Arabidopsis AT1G20260.2_Arabidopsis AT1G76030.1_Arabidopsis AT1G78900.1_Arabidopsis AT1G78900.2_Arabidopsis AT2G07698.1_Arabidopsis AT4G38510.1_Arabidopsis AT4G38510.2_Arabidopsis AT4G38510.3_Arabidopsis AT4G38510.4_Arabidopsis AT5G08670.1_Arabidopsis AT5G08680.1_Arabidopsis AT5G08690.1_Arabidopsis ATCG00120.1_Arabidopsis ATCG00480.1_Arabidopsis ATMG01190.1_Ara…	52-same
ZP53	ENSDARP00000010373_Danio ENSDARP00000013048_Danio ENSDARP00000015290_Danio ENSDARP00000024318_Danio ENSDARP00000039916_Danio ENSDARP00000042883_Danio ENSDARP00000043886_Danio ENSDARP00000053749_Danio ENSDARP00000069454_Danio ENSDARP00000079273_Danio ENSDARP00000083765_Danio	AT1G49430.1_Arabidopsis AT1G64400.1_Arabidopsis AT1G77590.1_Arabidopsis AT2G04350.1_Arabidopsis AT2G04350.2_Arabidopsis AT2G47240.1_Arabidopsis AT2G47240.2_Arabidopsis AT3G05970.1_Arabidopsis AT3G23790.1_Arabidopsis AT4G11030.1_Arabidopsis AT4G14070.1_Arabidopsis AT4G23850.1_Arabidopsis AT5G27600.1_Arabidopsis NP_001009185.1_Homo NP_001986.2_Homo NP_004448.2_Homo NP_004449.1_Homo NP_010931.1_Yeas…	54-same
ZP54	ENSDARP00000066733_Danio ENSDARP00000098188_Danio ENSDARP00000098331_Danio ENSDARP00000101564_Danio ENSDARP00000101653_Danio ENSDARP00000102718_Danio ENSDARP00000103104_Danio ENSDARP00000103461_Danio ENSDARP00000103901_Danio ENSDARP00000104019_Danio	AT1G68560.1_Arabidopsis AT3G23640.1_Arabidopsis AT3G23640.2_Arabidopsis AT3G45940.1_Arabidopsis AT5G11720.1_Arabidopsis AT5G63840.1_Arabidopsis MHS_e_gwW.19.61.1_Chlamydomonas NP_000143.2_Homo NP_001032.2_Homo NP_001073271.1_Homo NP_001073272.1_Homo NP_004659.1_Homo NP_009788.1_Yeast NP_344333.1_Sulfolobuss NP_344361.1_Sulfolobuss NP_418113.1_Ecoli NP_559666.1_Pyrobaculum NP_937784.2_Homo NP_9381…	56-parent_set
ZP55	ENSDARP00000051104_Danio ENSDARP00000054555_Danio ENSDARP00000067260_Danio ENSDARP00000073105_Danio ENSDARP00000073142_Danio ENSDARP00000074833_Danio ENSDARP00000074945_Danio ENSDARP00000075690_Danio ENSDARP00000085725_Danio ENSDARP00000086446_Danio ENSDARP00000104225_Danio	AT3G04240.1_Arabidopsis AT3G11540.1_Arabidopsis AT3G11540.2_Arabidopsis AT5G63200.1_Arabidopsis NP_001007796.1_Homo NP_001073137.1_Homo NP_116202.2_Homo NP_343573.1_Sulfolobuss NP_344031.1_Sulfolobuss NP_615053.1_Methano NP_616298.1_Methano NP_616300.1_Methano NP_616546.1_Methano NP_616798.1_Methano NP_616867.1_Methano NP_616891.1_Methano NP_616893.1_Methano NP_617109.1_Methano NP_617222.1_Methan…
ZP56	ENSDARP00000001575_Danio ENSDARP00000033933_Danio ENSDARP00000037066_Danio ENSDARP00000059994_Danio ENSDARP00000068144_Danio ENSDARP00000070658_Danio ENSDARP00000077514_Danio ENSDARP00000083511_Danio ENSDARP00000098316_Danio ENSDARP00000099390_Danio ENSDARP00000102245_Danio ENSDARP00000103452_Danio ENSDARP00000103534_Danio	AT1G03090.1_Arabidopsis AT1G03090.2_Arabidopsis AT1G36160.1_Arabidopsis AT1G36180.1_Arabidopsis AT1G36180.2_Arabidopsis AT5G35360.1_Arabidopsis AT5G35360.2_Arabidopsis NP_000273.2_Homo NP_000911.2_Homo NP_001035806.1_Homo NP_001084.3_Homo NP_009767.1_Yeast NP_009777.1_Yeast NP_011453.1_Yeast NP_013934.1_Yeast NP_014413.1_Yeast NP_064551.3_Homo NP_071504.2_Homo NP_220985.1_Rickettsia NP_343813.1_S…	59-same
ZP57	ENSDARP00000007023_Danio ENSDARP00000014693_Danio ENSDARP00000036010_Danio ENSDARP00000040423_Danio ENSDARP00000045601_Danio ENSDARP00000063156_Danio ENSDARP00000072690_Danio ENSDARP00000074045_Danio ENSDARP00000076095_Danio ENSDARP00000091817_Danio ENSDARP00000091826_Danio ENSDARP00000094609_Danio ENSDARP00000094611_Danio ENSDARP00000100522_Danio ENSDARP00000103206_Danio	AT1G22150.1_Arabidopsis AT1G23090.1_Arabidopsis AT1G77990.1_Arabidopsis AT1G78000.1_Arabidopsis AT1G78000.2_Arabidopsis AT3G12520.1_Arabidopsis AT3G15990.1_Arabidopsis AT3G51895.1_Arabidopsis AT4G02700.1_Arabidopsis AT4G08620.1_Arabidopsis AT5G10180.1_Arabidopsis AT5G13550.1_Arabidopsis AT5G19600.1_Arabidopsis Chlre2_kg.scaffold_32000067_Chlamydomonas NP_000102.1_Homo NP_000103.2_Homo NP_000432.1…	60-same
ZP58	ENSDARP00000015634_Danio ENSDARP00000018404_Danio ENSDARP00000042774_Danio ENSDARP00000051081_Danio ENSDARP00000057286_Danio ENSDARP00000065400_Danio ENSDARP00000067039_Danio ENSDARP00000071685_Danio	AT1G59950.1_Arabidopsis AT1G59960.1_Arabidopsis AT2G21250.1_Arabidopsis AT2G21250.2_Arabidopsis AT2G21260.1_Arabidopsis AT2G37760.1_Arabidopsis AT2G37760.2_Arabidopsis AT2G37760.3_Arabidopsis AT2G37760.4_Arabidopsis AT2G37760.5_Arabidopsis AT2G37770.1_Arabidopsis AT2G37770.2_Arabidopsis AT2G37790.1_Arabidopsis AT3G53880.1_Arabidopsis AT5G01670.1_Arabidopsis AT5G01670.2_Arabidopsis AT5G62420.1_Ara…	55-same
ZP59	ENSDARP00000065555_Danio ENSDARP00000090624_Danio ENSDARP00000098660_Danio ENSDARP00000100613_Danio ENSDARP00000104305_Danio ENSDARP00000104369_Danio	AT1G20960.1_Arabidopsis AT2G42270.1_Arabidopsis AT3G27730.1_Arabidopsis AT4G32700.2_Arabidopsis AT5G61140.1_Arabidopsis Chlre2_kg.scaffold_3000333_Chlamydomonas Chlre2_kg.scaffold_4000022_Chlamydomonas NP_001017975.3_Homo NP_006819.2_Homo NP_011099.1_Yeast NP_011263.2_Yeast NP_011787.1_Yeast NP_054733.2_Homo NP_071374.1_Homo NP_343811.1_Sulfolobuss NP_558924.1_Pyrobaculum NP_598375.2_Homo NP_6163…	62-parent_set
ZP60	ENSDARP00000004619_Danio ENSDARP00000050125_Danio ENSDARP00000053846_Danio ENSDARP00000060705_Danio ENSDARP00000072746_Danio ENSDARP00000090614_Danio ENSDARP00000096941_Danio ENSDARP00000102254_Danio	AT2G28560.1_Arabidopsis AT2G28560.2_Arabidopsis AT2G28560.3_Arabidopsis AT2G45280.1_Arabidopsis AT3G10730.1_Arabidopsis AT3G22880.1_Arabidopsis AT5G04990.1_Arabidopsis AT5G20850.1_Arabidopsis AT5G57450.1_Arabidopsis AT5G57450.2_Arabidopsis NP_001025190.1_Homo NP_001093588.1_Homo NP_001093589.1_Homo NP_002866.2_Homo NP_002867.1_Homo NP_002868.1_Homo NP_003107.1_Homo NP_005423.1_Homo NP_008999.2_Ho…	102-parent_set
ZP61	ENSDARP00000016806_Danio ENSDARP00000051523_Danio ENSDARP00000059368_Danio ENSDARP00000079001_Danio ENSDARP00000097524_Danio	AT1G80600.1_Arabidopsis AT2G38400.1_Arabidopsis AT3G08860.1_Arabidopsis AT3G22200.1_Arabidopsis AT3G48730.1_Arabidopsis AT4G39660.1_Arabidopsis AT5G46180.1_Arabidopsis AT5G63570.1_Arabidopsis NP_000265.1_Homo NP_000654.2_Homo NP_011533.1_Yeast NP_013542.1_Yeast NP_014456.1_Yeast NP_014501.1_Yeast NP_065737.2_Homo NP_112569.2_Homo NP_114106.1_Homo NP_341716.1_Sulfolobuss NP_341738.1_Sulfolobuss NP…	61-same
ZP62	ENSDARP00000011132_Danio ENSDARP00000060403_Danio ENSDARP00000060997_Danio ENSDARP00000064338_Danio ENSDARP00000073091_Danio ENSDARP00000074169_Danio ENSDARP00000075112_Danio ENSDARP00000094574_Danio ENSDARP00000098065_Danio ENSDARP00000099319_Danio ENSDARP00000103107_Danio ENSDARP00000103207_Danio	AT1G17410.1_Arabidopsis AT4G09320.1_Arabidopsis AT4G11010.1_Arabidopsis AT4G23900.1_Arabidopsis AT5G63310.1_Arabidopsis Chlre2_kg.scaffold_54000044_Chlamydomonas NP_000260.1_Homo NP_001018146.1_Homo NP_001018147.1_Homo NP_001018148.1_Homo NP_001018149.1_Homo NP_002503.1_Homo NP_002504.2_Homo NP_003542.1_Homo NP_005000.1_Homo NP_005784.1_Homo NP_012856.1_Yeast NP_037462.1_Homo NP_057700.3_Homo NP_…	70-same
ZP63	ENSDARP00000037959_Danio ENSDARP00000042914_Danio ENSDARP00000043546_Danio ENSDARP00000068269_Danio ENSDARP00000068272_Danio ENSDARP00000098345_Danio ENSDARP00000100117_Danio ENSDARP00000102063_Danio	AT1G69820.1_Arabidopsis AT4G29210.1_Arabidopsis AT4G29210.2_Arabidopsis AT4G39640.1_Arabidopsis AT4G39640.2_Arabidopsis AT4G39650.1_Arabidopsis NP_001027536.1_Homo NP_001027537.1_Homo NP_001093251.1_Homo NP_001093252.1_Homo NP_004112.2_Homo NP_005256.2_Homo NP_013402.1_Yeast NP_038347.2_Homo NP_344523.1_Sulfolobuss NP_389723.1_Bacillus NP_391491.1_Bacillus NP_417904.1_Ecoli NP_560690.1_Pyrobaculu…	66-same
ZP64	ENSDARP00000017217_Danio ENSDARP00000047049_Danio ENSDARP00000064708_Danio ENSDARP00000100534_Danio ENSDARP00000103469_Danio	AT1G48030.1_Arabidopsis AT1G48030.2_Arabidopsis AT3G16950.1_Arabidopsis AT3G16950.2_Arabidopsis AT3G17240.1_Arabidopsis AT3G17240.2_Arabidopsis AT3G17240.3_Arabidopsis AT3G24170.1_Arabidopsis AT3G24170.2_Arabidopsis AT3G24170.3_Arabidopsis AT3G54660.1_Arabidopsis AT4G16155.1_Arabidopsis NP_000099.2_Homo NP_000628.2_Homo NP_001087240.1_Homo NP_003321.3_Homo NP_006431.2_Homo NP_015234.1_Yeast NP_01…	63-same
ZP65	ENSDARP00000017622_Danio ENSDARP00000018064_Danio ENSDARP00000056766_Danio ENSDARP00000062540_Danio ENSDARP00000067447_Danio ENSDARP00000074190_Danio ENSDARP00000101302_Danio ENSDARP00000104402_Danio	AT1G04710.1_Arabidopsis AT2G33150.1_Arabidopsis AT5G47720.1_Arabidopsis AT5G47720.2_Arabidopsis AT5G47720.3_Arabidopsis AT5G47720.4_Arabidopsis AT5G47720.5_Arabidopsis AT5G48230.1_Arabidopsis AT5G48230.2_Arabidopsis AT5G48880.1_Arabidopsis AT5G48880.2_Arabidopsis AT5G48880.3_Arabidopsis NP_000010.1_Homo NP_000174.1_Homo NP_001598.1_Homo NP_005882.2_Homo NP_006102.1_Homo NP_012106.1_Yeast NP_01529…	68-same
ZP66	ENSDARP00000021357_Danio ENSDARP00000021398_Danio ENSDARP00000040031_Danio ENSDARP00000073439_Danio ENSDARP00000101110_Danio ENSDARP00000103867_Danio	AT1G23740.1_Arabidopsis AT3G15090.1_Arabidopsis AT3G56460.1_Arabidopsis AT4G13010.1_Arabidopsis AT4G21580.1_Arabidopsis AT4G21580.2_Arabidopsis AT4G21580.3_Arabidopsis AT5G61510.1_Arabidopsis NP_001880.2_Homo NP_004872.2_Homo NP_006364.2_Homo NP_009602.1_Yeast NP_065978.1_Homo NP_116119.2_Homo NP_343697.1_Sulfolobuss NP_344123.1_Sulfolobuss NP_389725.1_Bacillus NP_418475.1_Ecoli NP_560184.1_Pyrob…	65-same
ZP67	ENSDARP00000044707_Danio ENSDARP00000071962_Danio ENSDARP00000096044_Danio ENSDARP00000103101_Danio ENSDARP00000103757_Danio	AT1G63020.1_Arabidopsis AT2G40030.1_Arabidopsis AT3G57660.1_Arabidopsis AT4G35800.1_Arabidopsis AT5G60040.1_Arabidopsis ATCG00170.1_Arabidopsis ATCG00180.1_Arabidopsis NP_000928.1_Homo NP_008986.2_Homo NP_010141.1_Yeast NP_014759.1_Yeast NP_014986.1_Yeast NP_056240.2_Homo NP_220532.1_Rickettsia NP_341775.1_Sulfolobuss NP_341776.1_Sulfolobuss NP_387989.1_Bacillus NP_418415.1_Ecoli NP_558753.1_Pyro…	64-same
ZP68	ENSDARP00000027285_Danio ENSDARP00000034147_Danio ENSDARP00000038463_Danio ENSDARP00000043726_Danio ENSDARP00000045422_Danio ENSDARP00000053920_Danio ENSDARP00000073089_Danio ENSDARP00000082351_Danio ENSDARP00000089472_Danio ENSDARP00000091795_Danio ENSDARP00000098570_Danio ENSDARP00000102591_Danio ENSDARP00000103249_Danio	AT1G05940.1_Arabidopsis AT1G17120.1_Arabidopsis AT1G58030.1_Arabidopsis AT2G34960.1_Arabidopsis AT3G03720.1_Arabidopsis AT3G10600.1_Arabidopsis AT4G21120.1_Arabidopsis AT5G04770.1_Arabidopsis AT5G36940.1_Arabidopsis NP_001008539.2_Homo NP_001041629.1_Homo NP_003036.1_Homo NP_003037.3_Homo NP_004164.2_Homo NP_066000.1_Homo NP_116192.4_Homo NP_220691.1_Rickettsia NP_342901.1_Sulfolobuss NP_388615.1…	75-same
ZP69	ENSDARP00000017721_Danio ENSDARP00000027768_Danio ENSDARP00000086717_Danio ENSDARP00000097595_Danio ENSDARP00000103240_Danio ENSDARP00000104178_Danio	AT1G65070.1_Arabidopsis AT3G18524.1_Arabidopsis AT3G20475.1_Arabidopsis AT3G24320.1_Arabidopsis AT3G24495.1_Arabidopsis AT4G02070.1_Arabidopsis AT4G17380.1_Arabidopsis AT4G25540.1_Arabidopsis AT5G54090.1_Arabidopsis Chlre2_kg.scaffold_1000077_Chlamydomonas Chlre2_kg.scaffold_1000536_Chlamydomonas NP_000170.1_Homo NP_000242.1_Homo NP_002430.2_Homo NP_002431.2_Homo NP_002432.1_Homo NP_010016.2_Yeas…	67-same
ZP70	ENSDARP00000004706_Danio ENSDARP00000013475_Danio ENSDARP00000018362_Danio ENSDARP00000022311_Danio ENSDARP00000024612_Danio ENSDARP00000025500_Danio ENSDARP00000042060_Danio ENSDARP00000042954_Danio ENSDARP00000057257_Danio ENSDARP00000071998_Danio ENSDARP00000072082_Danio ENSDARP00000072237_Danio ENSDARP00000078422_Danio ENSDARP00000079352_Danio ENSDARP00000079780_Danio ENSDARP00000083665_Danio…	AT1G30450.1_Arabidopsis AT1G30450.2_Arabidopsis AT1G30450.3_Arabidopsis NP_000329.2_Homo NP_000330.1_Homo NP_001035959.1_Homo NP_001035960.1_Homo NP_001035961.1_Homo NP_001035962.1_Homo NP_001037.1_Homo NP_005063.1_Homo NP_005126.1_Homo NP_006589.2_Homo NP_009794.1_Yeast NP_064631.2_Homo NP_065759.1_Homo NP_078904.3_Homo NP_598408.1_Homo NP_619366.1_Methano SPBC18H10.16_Yeast XP_001177652.1_Stron…	92-same
ZP71	ENSDARP00000009149_Danio ENSDARP00000018411_Danio ENSDARP00000019062_Danio ENSDARP00000022826_Danio ENSDARP00000064802_Danio ENSDARP00000073707_Danio ENSDARP00000103413_Danio	AT1G14610.1_Arabidopsis AT1G27160.1_Arabidopsis AT4G10320.1_Arabidopsis AT5G16715.1_Arabidopsis AT5G49030.1_Arabidopsis AT5G49030.2_Arabidopsis FER_e_gwW.3.56.1_Chlamydomonas NP_002152.2_Homo NP_006286.1_Homo NP_009477.1_Yeast NP_011608.1_Yeast NP_015285.1_Yeast NP_038203.2_Homo NP_060530.3_Homo NP_065175.3_Homo NP_068756.2_Homo NP_220984.1_Rickettsia NP_221048.1_Rickettsia NP_342230.1_Sulfolobus…	71-same
ZP72	ENSDARP00000016871_Danio ENSDARP00000020528_Danio ENSDARP00000039709_Danio ENSDARP00000048135_Danio ENSDARP00000050541_Danio ENSDARP00000058077_Danio ENSDARP00000058084_Danio ENSDARP00000063685_Danio ENSDARP00000063691_Danio ENSDARP00000069312_Danio ENSDARP00000072823_Danio ENSDARP00000075010_Danio ENSDARP00000076703_Danio ENSDARP00000090178_Danio ENSDARP00000090393_Danio ENSDARP00000090400_Danio…	AT3G27925.1_Arabidopsis AT4G18370.1_Arabidopsis AT5G27660.1_Arabidopsis AT5G39830.1_Arabidopsis AT5G39830.2_Arabidopsis Chlre2_kg.scaffold_1000325_Chlamydomonas NP_002766.1_Homo NP_037379.1_Homo NP_220516.1_Rickettsia NP_343943.1_Sulfolobuss NP_389173.1_Bacillus NP_391180.2_Bacillus NP_391916.1_Bacillus NP_414703.1_Ecoli NP_417701.1_Ecoli NP_417702.1_Ecoli NP_444272.1_Homo NP_560260.1_Pyrobaculum…	174-same
ZP73	ENSDARP00000017119_Danio ENSDARP00000072986_Danio ENSDARP00000088197_Danio	AT1G08200.1_Arabidopsis AT1G53500.1_Arabidopsis AT1G63000.1_Arabidopsis AT1G78570.1_Arabidopsis AT2G27860.1_Arabidopsis AT2G28755.1_Arabidopsis AT2G28760.1_Arabidopsis AT2G28760.2_Arabidopsis AT2G28760.3_Arabidopsis AT2G47650.1_Arabidopsis AT3G14790.1_Arabidopsis AT3G46440.1_Arabidopsis AT3G46440.2_Arabidopsis AT3G53520.1_Arabidopsis AT3G53520.2_Arabidopsis AT3G53520.3_Arabidopsis AT3G62830.1_Ara…	69-same
ZP74	ENSDARP00000041407_Danio ENSDARP00000085899_Danio ENSDARP00000098988_Danio ENSDARP00000100185_Danio	AT1G29940.1_Arabidopsis AT3G18090.1_Arabidopsis AT3G23780.1_Arabidopsis AT4G21710.1_Arabidopsis AT5G45140.1_Arabidopsis ATCG00190.1_Arabidopsis NP_000929.1_Homo NP_014794.1_Yeast NP_014850.1_Yeast NP_015335.1_Yeast NP_060552.3_Homo NP_061887.2_Homo NP_220531.1_Rickettsia NP_341777.1_Sulfolobuss NP_341778.1_Sulfolobuss NP_387988.1_Bacillus NP_418414.1_Ecoli NP_558752.1_Pyrobaculum NP_616203.1_Meth…	72-same
ZP75	ENSDARP00000006973_Danio ENSDARP00000023098_Danio ENSDARP00000058661_Danio ENSDARP00000067926_Danio ENSDARP00000093629_Danio	AT1G34430.1_Arabidopsis AT1G54220.1_Arabidopsis AT1G54220.2_Arabidopsis AT3G06850.1_Arabidopsis AT3G06850.2_Arabidopsis AT3G13930.1_Arabidopsis AT3G25860.1_Arabidopsis AT3G52200.1_Arabidopsis AT4G26910.1_Arabidopsis AT4G26910.2_Arabidopsis AT4G26910.3_Arabidopsis AT5G55070.1_Arabidopsis Chlre2_kg.scaffold_16000078_Chlamydomonas Chlre2_kg.scaffold_25000188_Chlamydomonas MHS_53765321_Chlamydomonas …	73-same
ZP76	ENSDARP00000001220_Danio ENSDARP00000001256_Danio ENSDARP00000001845_Danio ENSDARP00000025226_Danio ENSDARP00000055324_Danio ENSDARP00000056553_Danio ENSDARP00000060710_Danio ENSDARP00000089043_Danio ENSDARP00000090716_Danio ENSDARP00000095608_Danio ENSDARP00000099755_Danio ENSDARP00000100342_Danio ENSDARP00000100626_Danio	AT1G13060.1_Arabidopsis AT3G26340.1_Arabidopsis AT3G27430.1_Arabidopsis AT3G27430.2_Arabidopsis AT4G31300.1_Arabidopsis AT4G31300.2_Arabidopsis AT5G40580.1_Arabidopsis AT5G40580.2_Arabidopsis NP_001093250.1_Homo NP_002788.1_Homo NP_002789.1_Homo NP_002790.1_Homo NP_002791.1_Homo NP_002792.1_Homo NP_004150.1_Homo NP_012533.1_Yeast NP_014800.1_Yeast NP_015428.1_Yeast NP_341826.1_Sulfolobuss NP_3422…	84-overlapping
ZP77	ENSDARP00000013172_Danio ENSDARP00000017908_Danio ENSDARP00000031709_Danio ENSDARP00000048846_Danio ENSDARP00000066758_Danio ENSDARP00000071871_Danio ENSDARP00000076468_Danio ENSDARP00000090583_Danio ENSDARP00000090595_Danio	AT3G02280.1_Arabidopsis AT3G24710.1_Arabidopsis AT4G24520.1_Arabidopsis AT4G30210.1_Arabidopsis AT4G30210.2_Arabidopsis NP_000594.2_Homo NP_000611.1_Homo NP_000616.3_Homo NP_000932.3_Homo NP_002445.1_Homo NP_011908.1_Yeast NP_015373.1_Yeast NP_055249.1_Homo NP_076915.1_Homo NP_116686.1_Yeast NP_388606.1_Bacillus NP_388644.1_Bacillus NP_390594.1_Bacillus NP_391224.1_Bacillus NP_417244.1_Ecoli NP_4…	83-same
ZP78	ENSDARP00000009555_Danio ENSDARP00000050602_Danio ENSDARP00000056758_Danio ENSDARP00000063092_Danio ENSDARP00000070488_Danio ENSDARP00000074186_Danio ENSDARP00000093211_Danio	AT3G06860.1_Arabidopsis AT3G15290.1_Arabidopsis AT4G16800.1_Arabidopsis AT4G29010.1_Arabidopsis NP_000173.2_Homo NP_001689.1_Homo NP_001957.2_Homo NP_005318.2_Homo NP_060751.2_Homo NP_220931.1_Rickettsia NP_341625.1_Sulfolobuss NP_342169.1_Sulfolobuss NP_342757.1_Sulfolobuss NP_343413.1_Sulfolobuss NP_343855.1_Sulfolobuss NP_343954.1_Sulfolobuss NP_344188.1_Sulfolobuss NP_344312.1_Sulfolobuss NP_…	76-overlapping
ZP79	ENSDARP00000040396_Danio ENSDARP00000041699_Danio ENSDARP00000063876_Danio ENSDARP00000076104_Danio ENSDARP00000090833_Danio ENSDARP00000092715_Danio	AT1G48130.1_Arabidopsis AT3G11630.1_Arabidopsis AT3G26060.1_Arabidopsis AT5G06290.1_Arabidopsis Chlre2_kg.scaffold_3000336_Chlamydomonas NP_002565.1_Homo NP_004896.1_Homo NP_005800.3_Homo NP_006397.1_Homo NP_006784.1_Homo NP_009489.1_Yeast NP_010741.1_Yeast NP_012255.1_Yeast NP_013684.1_Yeast NP_054817.2_Homo NP_220710.1_Rickettsia NP_343463.1_Sulfolobuss NP_343510.1_Sulfolobuss NP_343632.1_Sulfo…	79-same
ZP80	ENSDARP00000019368_Danio ENSDARP00000022280_Danio ENSDARP00000063535_Danio ENSDARP00000092246_Danio ENSDARP00000099183_Danio	AT1G77670.1_Arabidopsis AT1G80360.1_Arabidopsis AT2G20610.1_Arabidopsis AT2G20610.2_Arabidopsis AT2G22250.1_Arabidopsis AT2G22250.2_Arabidopsis AT2G22250.3_Arabidopsis AT2G24850.1_Arabidopsis AT4G23590.1_Arabidopsis AT4G23600.1_Arabidopsis AT4G23600.2_Arabidopsis AT4G23600.3_Arabidopsis AT4G28410.1_Arabidopsis AT4G28420.1_Arabidopsis AT4G28420.2_Arabidopsis AT5G36160.1_Arabidopsis AT5G53970.1_Ara…	51-overlapping
ZP81	ENSDARP00000006300_Danio ENSDARP00000017190_Danio ENSDARP00000062650_Danio ENSDARP00000069759_Danio ENSDARP00000098619_Danio ENSDARP00000104356_Danio	AT1G32440.1_Arabidopsis AT2G36580.1_Arabidopsis AT3G04050.1_Arabidopsis AT3G22960.1_Arabidopsis AT3G25960.1_Arabidopsis AT3G49160.1_Arabidopsis AT3G52990.1_Arabidopsis AT3G52990.2_Arabidopsis AT3G55650.1_Arabidopsis AT3G55810.1_Arabidopsis AT4G26390.1_Arabidopsis AT5G08570.1_Arabidopsis AT5G52920.1_Arabidopsis AT5G56350.1_Arabidopsis AT5G63680.1_Arabidopsis MHS_fgenesh1_pg.C_scaffold_26000067_Chl…	80-same
ZP82	ENSDARP00000005771_Danio ENSDARP00000015045_Danio ENSDARP00000020361_Danio ENSDARP00000047551_Danio ENSDARP00000056419_Danio ENSDARP00000063119_Danio ENSDARP00000103133_Danio ENSDARP00000103258_Danio ENSDARP00000104395_Danio	AT3G48780.1_Arabidopsis AT3G48790.1_Arabidopsis AT4G36480.1_Arabidopsis AT4G36480.2_Arabidopsis AT5G04620.1_Arabidopsis AT5G04620.2_Arabidopsis AT5G23670.1_Arabidopsis AT5G23670.2_Arabidopsis Chlre2_kg.scaffold_144000001_Chlamydomonas NP_000023.2_Homo NP_000679.1_Homo NP_001033056.1_Homo NP_001033057.1_Homo NP_001033058.1_Homo NP_004854.1_Homo NP_006406.1_Homo NP_010347.1_Yeast NP_010518.1_Yeast …	85-same
ZP83	ENSDARP00000018636_Danio ENSDARP00000030765_Danio ENSDARP00000033495_Danio ENSDARP00000038740_Danio ENSDARP00000045849_Danio ENSDARP00000051528_Danio ENSDARP00000065879_Danio ENSDARP00000075494_Danio ENSDARP00000090676_Danio	AT1G55810.1_Arabidopsis AT1G55810.2_Arabidopsis AT1G55810.3_Arabidopsis AT3G27190.1_Arabidopsis AT3G27440.1_Arabidopsis AT3G53900.1_Arabidopsis AT3G53900.2_Arabidopsis AT4G26510.1_Arabidopsis AT4G26510.2_Arabidopsis AT5G40870.1_Arabidopsis NP_010303.1_Yeast NP_011996.2_Yeast NP_014409.1_Yeast NP_036606.2_Homo NP_060329.2_Homo NP_113620.1_Homo NP_341784.1_Sulfolobuss NP_390611.1_Bacillus NP_391570…	88-same
ZP84	ENSDARP00000029912_Danio ENSDARP00000037427_Danio	AT3G14130.1_Arabidopsis AT3G14150.1_Arabidopsis AT3G14150.2_Arabidopsis AT3G14415.1_Arabidopsis AT3G14420.1_Arabidopsis AT3G14420.2_Arabidopsis AT3G14420.3_Arabidopsis AT3G14420.4_Arabidopsis AT3G14420.5_Arabidopsis AT3G14420.6_Arabidopsis AT4G18360.1_Arabidopsis AT4G18360.2_Arabidopsis NP_001005783.1_Homo NP_013658.1_Yeast NP_057611.1_Homo NP_060015.1_Homo NP_418062.1_Ecoli SPAPB1A11.03_Yeast XP…	77-same
ZP85	ENSDARP00000035380_Danio ENSDARP00000039951_Danio ENSDARP00000065776_Danio ENSDARP00000094415_Danio ENSDARP00000094764_Danio	AT1G31180.1_Arabidopsis AT1G32480.1_Arabidopsis AT1G80555.1_Arabidopsis AT1G80560.1_Arabidopsis AT2G17130.1_Arabidopsis AT2G17130.2_Arabidopsis AT3G09810.1_Arabidopsis AT4G35260.1_Arabidopsis AT4G35650.1_Arabidopsis AT5G03290.1_Arabidopsis AT5G14200.1_Arabidopsis AT5G14200.2_Arabidopsis AT5G14200.3_Arabidopsis NP_004126.1_Homo NP_005521.1_Homo NP_008830.2_Homo NP_009911.2_Yeast NP_012172.1_Yeast …	81-same
ZP86	ENSDARP00000013573_Danio ENSDARP00000069472_Danio ENSDARP00000077321_Danio ENSDARP00000091972_Danio ENSDARP00000098087_Danio ENSDARP00000099030_Danio ENSDARP00000103321_Danio	AT1G10930.1_Arabidopsis AT1G27880.1_Arabidopsis AT1G31360.1_Arabidopsis AT1G31360.2_Arabidopsis AT1G60930.1_Arabidopsis AT3G05740.1_Arabidopsis AT4G35740.1_Arabidopsis AT4G35740.2_Arabidopsis AT5G27680.1_Arabidopsis Chlre2_kg.scaffold_28000031_Chlamydomonas NP_000048.1_Homo NP_000544.2_Homo NP_001003715.1_Homo NP_001003716.1_Homo NP_002898.2_Homo NP_004250.4_Homo NP_004251.2_Homo NP_013915.1_Yeas…	87-same
ZP87	ENSDARP00000029666_Danio ENSDARP00000054976_Danio	AT1G63440.1_Arabidopsis AT2G19110.1_Arabidopsis AT4G30110.1_Arabidopsis AT4G30120.1_Arabidopsis AT4G33520.1_Arabidopsis AT4G33520.2_Arabidopsis AT4G33520.3_Arabidopsis AT4G37270.1_Arabidopsis AT5G21930.1_Arabidopsis AT5G21930.2_Arabidopsis AT5G44790.1_Arabidopsis HAN_159065_Chlamydomonas HAN_e_gwW.35.64.1_Chlamydomonas NP_000043.3_Homo NP_000044.2_Homo NP_001005918.1_Homo NP_009854.1_Yeast NP_010…	82-same
ZP88	ENSDARP00000017895_Danio ENSDARP00000020770_Danio ENSDARP00000043919_Danio ENSDARP00000061913_Danio ENSDARP00000063414_Danio ENSDARP00000070824_Danio ENSDARP00000095331_Danio ENSDARP00000103433_Danio	AT1G50480.1_Arabidopsis AT2G12200.1_Arabidopsis AT2G12280.1_Arabidopsis AT2G38660.1_Arabidopsis AT2G38660.2_Arabidopsis AT2G38660.3_Arabidopsis AT3G12290.1_Arabidopsis AT4G00600.1_Arabidopsis AT4G00620.1_Arabidopsis NP_001004346.2_Homo NP_001035499.1_Homo NP_005947.2_Homo NP_006627.2_Homo NP_009640.1_Yeast NP_011720.1_Yeast NP_013006.1_Yeast NP_056255.2_Homo NP_220891.1_Rickettsia NP_390311.1_Bac…	95-same
ZP89	ENSDARP00000048976_Danio ENSDARP00000056639_Danio ENSDARP00000068195_Danio ENSDARP00000068644_Danio ENSDARP00000103016_Danio ENSDARP00000103780_Danio	AT1G64550.1_Arabidopsis AT3G54540.1_Arabidopsis AT5G09930.1_Arabidopsis AT5G60790.1_Arabidopsis AT5G64840.1_Arabidopsis Chlre2_kg.scaffold_15000084_Chlamydomonas Chlre2_kg.scaffold_5000434_Chlamydomonas NP_001020262.1_Homo NP_001081.1_Homo NP_005683.2_Homo NP_009120.1_Homo NP_010953.1_Yeast NP_013350.1_Yeast NP_014384.1_Yeast NP_015098.1_Yeast NP_060828.2_Homo NP_116664.1_Yeast NP_220454.1_Ricket…	89-overlapping
ZP90	ENSDARP00000087676_Danio ENSDARP00000090540_Danio ENSDARP00000098122_Danio	AST_1_query_Chlamydomonas AT1G74960.1_Arabidopsis AT1G74960.2_Arabidopsis AT2G04540.1_Arabidopsis AT5G46290.1_Arabidopsis AT5G46290.2_Arabidopsis NP_004095.4_Homo NP_010983.1_Yeast NP_060367.1_Homo NP_221116.1_Rickettsia NP_389016.1_Bacillus NP_389592.1_Bacillus NP_389594.1_Bacillus NP_389598.2_Bacillus NP_389600.2_Bacillus NP_389601.2_Bacillus NP_389602.2_Bacillus NP_389604.1_Bacillus NP_415613.…	86-same
ZP91	ENSDARP00000008063_Danio ENSDARP00000017590_Danio ENSDARP00000029077_Danio ENSDARP00000039597_Danio ENSDARP00000039779_Danio ENSDARP00000040104_Danio ENSDARP00000042973_Danio ENSDARP00000043003_Danio ENSDARP00000045230_Danio ENSDARP00000057583_Danio ENSDARP00000063268_Danio ENSDARP00000063346_Danio ENSDARP00000068422_Danio ENSDARP00000071570_Danio	Chlre2_kg.scaffold_4000199_Chlamydomonas NP_003029.2_Homo NP_004161.4_Homo NP_004162.2_Homo NP_004163.2_Homo NP_005062.1_Homo NP_005619.1_Homo NP_006662.2_Homo NP_220566.1_Rickettsia NP_388116.1_Bacillus NP_388328.1_Bacillus NP_388794.1_Bacillus NP_388903.1_Bacillus NP_416243.1_Ecoli NP_417560.1_Ecoli NP_417985.1_Ecoli NP_418501.1_Ecoli NP_617854.1_Methano XP_001176614.1_Strongylocentrotus XP_001…	110-same
ZP92	ENSDARP00000043710_Danio ENSDARP00000072020_Danio ENSDARP00000096492_Danio ENSDARP00000096495_Danio	AT1G02590.1_Arabidopsis AT1G04580.1_Arabidopsis AT2G27150.1_Arabidopsis AT2G27150.2_Arabidopsis AT3G04390.1_Arabidopsis AT3G43600.1_Arabidopsis AT4G31196.1_Arabidopsis AT4G34890.1_Arabidopsis AT4G34900.1_Arabidopsis AT4G37500.1_Arabidopsis AT5G20960.1_Arabidopsis AT5G20960.2_Arabidopsis NP_000370.2_Homo NP_001150.3_Homo NP_342667.1_Sulfolobuss NP_343480.1_Sulfolobuss NP_343536.1_Sulfolobuss NP_34…	90-same
ZP93	ENSDARP00000063417_Danio ENSDARP00000063424_Danio ENSDARP00000063572_Danio ENSDARP00000088711_Danio ENSDARP00000093777_Danio ENSDARP00000098043_Danio ENSDARP00000101050_Danio ENSDARP00000102247_Danio	AT1G06560.1_Arabidopsis AT3G13180.1_Arabidopsis AT4G26600.1_Arabidopsis AT5G26180.1_Arabidopsis AT5G26180.2_Arabidopsis AT5G55920.1_Arabidopsis Chlre2_kg.scaffold_8000027_Chlamydomonas NP_001028886.1_Homo NP_001034576.1_Homo NP_001034664.1_Homo NP_001034665.1_Homo NP_006161.2_Homo NP_014338.1_Yeast NP_014376.1_Yeast NP_060514.1_Homo NP_078953.2_Homo NP_115534.2_Homo NP_341687.1_Sulfolobuss NP_341…	93-overlapping
ZP94	ENSDARP00000013089_Danio ENSDARP00000061360_Danio ENSDARP00000061364_Danio ENSDARP00000069746_Danio	AT1G29900.1_Arabidopsis AT3G20330.1_Arabidopsis AT3G27740.1_Arabidopsis AT3G27740.2_Arabidopsis NP_001866.2_Homo NP_004332.2_Homo NP_012405.1_Yeast NP_012643.1_Yeast NP_014947.1_Yeast NP_342132.1_Sulfolobuss NP_342135.1_Sulfolobuss NP_342158.1_Sulfolobuss NP_342159.1_Sulfolobuss NP_389005.1_Bacillus NP_389006.2_Bacillus NP_389432.1_Bacillus NP_389434.1_Bacillus NP_389435.1_Bacillus NP_414573.1_Ec…	94-same
ZP95	ENSDARP00000001250_Danio ENSDARP00000002039_Danio ENSDARP00000034180_Danio ENSDARP00000073266_Danio ENSDARP00000099444_Danio	AT4G02460.1_Arabidopsis AT4G09140.1_Arabidopsis AT4G35520.1_Arabidopsis Chlre2_kg.scaffold_1000457_Chlamydomonas NP_000240.1_Homo NP_000525.1_Homo NP_000526.1_Homo NP_001035197.1_Homo NP_005386.2_Homo NP_013135.1_Yeast NP_013890.1_Yeast NP_014317.2_Yeast NP_015161.1_Yeast NP_055196.2_Homo NP_221226.1_Rickettsia NP_389587.1_Bacillus NP_418591.1_Ecoli NP_615486.1_Methano NP_777590.1_Homo SPAC19G12.…	100-same
ZP96	ENSDARP00000015621_Danio ENSDARP00000024546_Danio ENSDARP00000028955_Danio ENSDARP00000032346_Danio ENSDARP00000037283_Danio ENSDARP00000067280_Danio ENSDARP00000067281_Danio ENSDARP00000076800_Danio ENSDARP00000090995_Danio ENSDARP00000096651_Danio ENSDARP00000097719_Danio ENSDARP00000103812_Danio ENSDARP00000104074_Danio	AT1G04400.1_Arabidopsis AT1G04400.2_Arabidopsis AT2G47590.1_Arabidopsis AT3G15620.1_Arabidopsis AT3G15620.2_Arabidopsis AT4G08920.1_Arabidopsis AT5G24850.1_Arabidopsis Chlre2_kg.scaffold_18000089_Chlamydomonas NP_004066.1_Homo NP_015031.1_Yeast NP_065829.3_Homo NP_066940.1_Homo NP_343819.1_Sulfolobuss NP_415236.1_Ecoli NP_443179.3_Homo OVA_Chlre2_kg.scaffold_38000018_Chlamydomonas XP_001183029.1_…	118-same
ZP97	ENSDARP00000038835_Danio ENSDARP00000094760_Danio	AT1G26320.1_Arabidopsis AT1G49670.1_Arabidopsis AT1G65560.1_Arabidopsis AT3G03080.1_Arabidopsis AT3G59845.1_Arabidopsis AT3G59845.2_Arabidopsis AT5G16960.1_Arabidopsis AT5G16970.1_Arabidopsis AT5G16980.1_Arabidopsis AT5G16990.1_Arabidopsis AT5G17000.1_Arabidopsis AT5G37940.1_Arabidopsis AT5G37960.1_Arabidopsis AT5G37980.1_Arabidopsis AT5G38000.1_Arabidopsis NP_013575.1_Yeast NP_036344.1_Homo NP_3…	91-same
ZP98	ENSDARP00000010282_Danio ENSDARP00000043389_Danio ENSDARP00000062890_Danio ENSDARP00000064746_Danio ENSDARP00000074080_Danio ENSDARP00000074954_Danio ENSDARP00000076273_Danio ENSDARP00000083949_Danio ENSDARP00000101431_Danio	AT4G27585.1_Arabidopsis AT5G54100.1_Arabidopsis NP_004090.4_Homo NP_004800.2_Homo NP_038470.1_Homo NP_055440.1_Homo NP_220711.1_Rickettsia NP_343577.1_Sulfolobuss NP_415022.1_Ecoli NP_558821.1_Pyrobaculum NP_615869.1_Methano NP_660329.1_Homo NP_937837.1_Homo SPBC16G5.07c_Yeast XP_001176708.1_Strongylocentrotus XP_001182578.1_Strongylocentrotus XP_001185917.1_Strongylocentrotus XP_001187853.1_Stro…	108-same
ZP99	ENSDARP00000034038_Danio ENSDARP00000043402_Danio ENSDARP00000095538_Danio	AT1G06130.1_Arabidopsis AT1G06130.2_Arabidopsis AT1G53580.1_Arabidopsis AT1G53580.2_Arabidopsis AT2G31350.1_Arabidopsis AT2G31350.2_Arabidopsis AT2G43430.1_Arabidopsis AT2G43430.2_Arabidopsis AT3G10850.1_Arabidopsis Chlre2_kg.scaffold_100000004_Chlamydomonas NP_001035517.1_Homo NP_005317.2_Homo NP_010558.1_Yeast NP_014683.1_Yeast NP_055112.2_Homo NP_056303.3_Homo NP_072094.1_Homo NP_115680.1_Homo…	96-same
ZP100	ENSDARP00000005394_Danio ENSDARP00000040864_Danio	AT1G17050.1_Arabidopsis AT1G49530.1_Arabidopsis AT1G78510.1_Arabidopsis AT1G78510.2_Arabidopsis AT2G18620.1_Arabidopsis AT2G18640.1_Arabidopsis AT2G23800.1_Arabidopsis AT2G34630.1_Arabidopsis AT2G34630.2_Arabidopsis AT3G14510.1_Arabidopsis AT3G14530.1_Arabidopsis AT3G14550.1_Arabidopsis AT3G20160.1_Arabidopsis AT3G29420.1_Arabidopsis AT3G29430.1_Arabidopsis AT3G32040.1_Arabidopsis AT4G36810.1_Ara…	97-same
ZP101	ENSDARP00000025002_Danio ENSDARP00000103836_Danio	AT3G53180.1_Arabidopsis NP_057655.1_Homo NP_220871.1_Rickettsia NP_341906.1_Sulfolobuss NP_343793.1_Sulfolobuss NP_343892.1_Sulfolobuss NP_343893.1_Sulfolobuss NP_389628.1_Bacillus NP_415813.4_Ecoli NP_418306.1_Ecoli NP_560094.1_Pyrobaculum NP_560736.1_Pyrobaculum NP_618271.1_Methano NP_619081.1_Methano XP_001185549.1_Strongylocentrotus XP_001186001.1_Strongylocentrotus XP_001186464.1_Strongyloce…	99-same
ZP102	ENSDARP00000025514_Danio ENSDARP00000027008_Danio ENSDARP00000091456_Danio ENSDARP00000102525_Danio ENSDARP00000102589_Danio ENSDARP00000102913_Danio	AT1G03190.1_Arabidopsis AT1G03190.2_Arabidopsis AT1G09995.1_Arabidopsis AT1G20720.1_Arabidopsis AT1G20750.1_Arabidopsis AT1G79890.1_Arabidopsis AT1G79950.1_Arabidopsis AT2G05635.1_Arabidopsis NP_000391.1_Homo NP_004390.3_Homo NP_011098.1_Yeast NP_015317.1_Yeast NP_057518.1_Homo NP_085911.2_Homo NP_114432.1_Homo NP_116575.2_Homo NP_615308.1_Methano NP_689651.1_Homo SPAC1D4.12_Yeast SPAC3G6.11_Yeas…	111-parent_set
ZP103	ENSDARP00000016472_Danio ENSDARP00000051669_Danio ENSDARP00000062249_Danio ENSDARP00000070094_Danio ENSDARP00000072835_Danio	AT1G21690.1_Arabidopsis AT1G21690.2_Arabidopsis AT1G63160.1_Arabidopsis AT1G77470.1_Arabidopsis AT5G27740.1_Arabidopsis FER_estExt_gwp_1W.C_30248_Chlamydomonas NP_002905.2_Homo NP_002906.1_Homo NP_002907.1_Homo NP_009644.1_Yeast NP_012602.1_Yeast NP_014109.1_Yeast NP_014547.1_Yeast NP_031396.1_Homo NP_342275.1_Sulfolobuss NP_558807.1_Pyrobaculum NP_559445.1_Pyrobaculum NP_615114.1_Methano NP_6156…	107-same
ZP104	ENSDARP00000011398_Danio ENSDARP00000011955_Danio ENSDARP00000020656_Danio ENSDARP00000026046_Danio ENSDARP00000063624_Danio ENSDARP00000089830_Danio ENSDARP00000103087_Danio	AT1G63460.1_Arabidopsis AT2G25080.1_Arabidopsis AT2G31570.1_Arabidopsis AT2G43350.1_Arabidopsis AT2G48150.1_Arabidopsis AT3G63080.1_Arabidopsis AT4G11600.1_Arabidopsis AT4G31870.1_Arabidopsis Chlre2_kg.scaffold_4000245_Chlamydomonas NP_000572.2_Homo NP_001008398.1_Homo NP_001034936.1_Homo NP_001034937.1_Homo NP_001500.1_Homo NP_002074.2_Homo NP_002075.2_Homo NP_002076.2_Homo NP_003987.2_Homo NP_0…	113-same
ZP105	ENSDARP00000013136_Danio ENSDARP00000028117_Danio ENSDARP00000045252_Danio ENSDARP00000046617_Danio	AT2G05710.1_Arabidopsis AT4G13430.1_Arabidopsis AT4G26970.1_Arabidopsis AT4G35830.1_Arabidopsis AT4G35830.2_Arabidopsis AT5G54950.1_Arabidopsis NP_001089.1_Homo NP_002188.1_Homo NP_004127.1_Homo NP_010520.1_Yeast NP_011506.1_Yeast NP_012335.1_Yeast NP_012439.2_Yeast NP_013407.1_Yeast NP_221149.1_Rickettsia NP_342564.1_Sulfolobuss NP_343818.1_Sulfolobuss NP_389683.1_Bacillus NP_390704.1_Bacillus N…	104-same
ZP106	ENSDARP00000075326_Danio ENSDARP00000075330_Danio ENSDARP00000075460_Danio ENSDARP00000082531_Danio ENSDARP00000085557_Danio ENSDARP00000096222_Danio ENSDARP00000099699_Danio ENSDARP00000102880_Danio ENSDARP00000103333_Danio ENSDARP00000104342_Danio	AT1G63940.1_Arabidopsis AT1G63940.2_Arabidopsis AT1G63940.3_Arabidopsis AT1G63940.4_Arabidopsis AT3G09940.1_Arabidopsis AT3G09940.2_Arabidopsis AT3G27820.1_Arabidopsis AT3G52880.1_Arabidopsis AT5G03630.1_Arabidopsis NP_001018070.1_Homo NP_004199.1_Homo NP_342682.1_Sulfolobuss NP_343655.1_Sulfolobuss NP_388212.1_Bacillus NP_388214.1_Bacillus NP_417037.1_Ecoli NP_417191.1_Ecoli NP_417824.1_Ecoli NP…	209-parent_set
ZP107	ENSDARP00000025962_Danio ENSDARP00000088702_Danio ENSDARP00000100228_Danio ENSDARP00000101313_Danio ENSDARP00000102797_Danio	AT3G49640.1_Arabidopsis AT3G49640.2_Arabidopsis AT4G38890.1_Arabidopsis AT5G67220.1_Arabidopsis NP_013505.2_Yeast NP_013509.1_Yeast NP_013631.1_Yeast NP_014412.1_Yeast NP_060273.1_Homo NP_064560.1_Homo NP_071439.3_Homo NP_220406.1_Rickettsia NP_387962.1_Bacillus NP_416645.1_Ecoli NP_417726.1_Ecoli NP_615009.1_Methano NP_853559.1_Homo SPAC16.04_Yeast SPBC1709.06_Yeast SPBC36B7.04_Yeast SPCC777.15_…	109-same
ZP108	ENSDARP00000068291_Danio ENSDARP00000096087_Danio ENSDARP00000103639_Danio	AT5G40270.1_Arabidopsis AT5G40290.1_Arabidopsis Chlre2_kg.scaffold_14000124_Chlamydomonas NP_056289.2_Homo NP_341662.1_Sulfolobuss NP_343231.1_Sulfolobuss NP_344436.1_Sulfolobuss NP_388459.1_Bacillus NP_391640.1_Bacillus NP_558725.1_Pyrobaculum NP_615673.1_Methano XP_001175623.1_Strongylocentrotus XP_001181148.1_Strongylocentrotus XP_001184912.1_Strongylocentrotus XP_001184952.1_Strongylocentrotu…	105-same
ZP109	ENSDARP00000022774_Danio ENSDARP00000053931_Danio	AT1G55880.1_Arabidopsis AT1G55880.2_Arabidopsis AT2G43750.1_Arabidopsis AT3G03630.1_Arabidopsis AT3G04940.1_Arabidopsis AT3G22460.1_Arabidopsis AT3G59760.1_Arabidopsis AT3G59760.2_Arabidopsis AT3G59760.3_Arabidopsis AT3G61440.1_Arabidopsis AT3G61440.2_Arabidopsis AT4G14880.1_Arabidopsis AT4G14880.2_Arabidopsis AT5G28020.1_Arabidopsis AT5G28020.2_Arabidopsis AT5G28020.3_Arabidopsis AT5G28020.4_Ara…	103-same
ZP110	ENSDARP00000032843_Danio ENSDARP00000040291_Danio ENSDARP00000047211_Danio ENSDARP00000088639_Danio ENSDARP00000093676_Danio	AT1G61010.1_Arabidopsis AT1G61010.2_Arabidopsis AT1G61010.3_Arabidopsis AT2G01730.1_Arabidopsis AT5G23880.1_Arabidopsis NP_013216.1_Yeast NP_013379.1_Yeast NP_014822.1_Yeast NP_057291.1_Homo NP_059133.1_Homo NP_060341.2_Homo NP_341744.1_Sulfolobuss NP_341923.1_Sulfolobuss NP_342266.1_Sulfolobuss NP_558872.1_Pyrobaculum NP_560645.1_Pyrobaculum NP_560718.1_Pyrobaculum NP_617418.1_Methano NP_618097.…	132-parent_set
ZP111	ENSDARP00000058383_Danio ENSDARP00000063799_Danio ENSDARP00000098439_Danio ENSDARP00000102855_Danio	AT1G12900.1_Arabidopsis AT1G12900.2_Arabidopsis AT1G12900.3_Arabidopsis AT1G13440.1_Arabidopsis AT1G13440.2_Arabidopsis AT1G16300.1_Arabidopsis AT1G42970.1_Arabidopsis AT1G79530.1_Arabidopsis AT3G04120.1_Arabidopsis AT3G26650.1_Arabidopsis MHS_estExt_gwp_1W.C_710047_Chlamydomonas NP_002037.2_Homo NP_011708.1_Yeast NP_012483.1_Yeast NP_012542.1_Yeast NP_055179.1_Homo NP_390780.1_Bacillus NP_391274…	112-same
ZP112	ENSDARP00000005930_Danio ENSDARP00000008048_Danio ENSDARP00000015132_Danio ENSDARP00000068617_Danio ENSDARP00000094505_Danio	AT1G51980.1_Arabidopsis AT1G51980.2_Arabidopsis AT3G02090.1_Arabidopsis AT3G02090.2_Arabidopsis AT3G16480.1_Arabidopsis NP_003356.2_Homo NP_003357.2_Homo NP_004270.2_Homo NP_009508.1_Yeast NP_011889.1_Yeast NP_013264.1_Yeast NP_015517.1_Yeast NP_055975.1_Homo NP_220605.1_Rickettsia NP_389553.1_Bacillus NP_389568.1_Bacillus NP_391622.1_Bacillus NP_558562.1_Pyrobaculum OVA_Chlre2_kg.scaffold_320000…	116-same
ZP113	ENSDARP00000001565_Danio ENSDARP00000019234_Danio ENSDARP00000066860_Danio ENSDARP00000073586_Danio ENSDARP00000087743_Danio ENSDARP00000100531_Danio	AT1G60550.1_Arabidopsis AT4G16210.1_Arabidopsis AT5G43280.1_Arabidopsis AT5G43280.2_Arabidopsis NP_001001722.1_Homo NP_001003894.1_Homo NP_001003895.1_Homo NP_001389.2_Homo NP_004083.2_Homo NP_004671.1_Homo NP_004815.2_Homo NP_004816.1_Homo NP_006108.2_Homo NP_013386.1_Yeast NP_014823.1_Yeast NP_078969.2_Homo NP_343874.1_Sulfolobuss NP_388869.2_Bacillus NP_390958.1_Bacillus NP_415911.1_Ecoli NP_4…	131-parent_set
ZP114	ENSDARP00000013441_Danio ENSDARP00000014978_Danio ENSDARP00000022302_Danio ENSDARP00000026065_Danio ENSDARP00000095645_Danio	AT2G04030.1_Arabidopsis AT2G04030.2_Arabidopsis AT3G07770.1_Arabidopsis AT4G24190.1_Arabidopsis AT4G24190.2_Arabidopsis AT5G52640.1_Arabidopsis AT5G56000.1_Arabidopsis AT5G56010.1_Arabidopsis AT5G56030.1_Arabidopsis Chlre2_kg.scaffold_83000033_Chlamydomonas NP_001017963.2_Homo NP_003290.1_Homo NP_005339.3_Homo NP_013911.1_Yeast NP_015084.1_Yeast NP_031381.2_Homo NP_057376.2_Homo NP_221188.1_Ricke…	121-same
ZP115	ENSDARP00000045614_Danio	AT3G25660.1_Arabidopsis AT4G34880.1_Arabidopsis AT5G07360.1_Arabidopsis AT5G07360.2_Arabidopsis AT5G64440.1_Arabidopsis NP_014021.1_Yeast NP_060762.2_Homo NP_220543.1_Rickettsia NP_342272.1_Sulfolobuss NP_342441.1_Sulfolobuss NP_343511.1_Sulfolobuss NP_388550.1_Bacillus NP_559357.1_Pyrobaculum NP_619383.1_Methano SKA_Chlre2_kg.scaffold_77000027_Chlamydomonas SPAC869.01_Yeast SPBC646.03_Yeast XP_0…	98-overlapping
ZP116		NP_009624.1_Yeast NP_009625.1_Yeast NP_009690.1_Yeast NP_009905.3_Yeast NP_010331.1_Yeast NP_010444.1_Yeast NP_010796.1_Yeast NP_010851.1_Yeast NP_011707.1_Yeast NP_012965.1_Yeast NP_013039.1_Yeast NP_014129.1_Yeast NP_014131.1_Yeast NP_014622.1_Yeast NP_014993.1_Yeast NP_015049.1_Yeast NP_015058.1_Yeast NP_116600.1_Yeast NP_388088.1_Bacillus NP_388122.1_Bacillus NP_388193.1_Bacillus NP_388443.1_…	106-same
ZP117	ENSDARP00000077798_Danio ENSDARP00000081435_Danio ENSDARP00000088877_Danio ENSDARP00000098293_Danio ENSDARP00000101163_Danio ENSDARP00000101818_Danio ENSDARP00000103066_Danio ENSDARP00000104020_Danio	AT1G03270.1_Arabidopsis AT1G47330.1_Arabidopsis AT2G14520.1_Arabidopsis AT4G14230.1_Arabidopsis AT4G14240.1_Arabidopsis AT4G14240.2_Arabidopsis AT4G33700.1_Arabidopsis AT5G52790.1_Arabidopsis Chlre2_kg.scaffold_10000071_Chlamydomonas Chlre2_kg.scaffold_2000206_Chlamydomonas Chlre2_kg.scaffold_24000086_Chlamydomonas NP_014581.1_Yeast NP_060093.3_Homo NP_060119.3_Homo NP_064569.3_Homo NP_065081.2_H…	137-same
ZP118	ENSDARP00000005405_Danio ENSDARP00000009392_Danio ENSDARP00000012550_Danio ENSDARP00000069707_Danio ENSDARP00000082946_Danio ENSDARP00000101291_Danio	AT1G08410.1_Arabidopsis AT1G52980.1_Arabidopsis AT2G27200.1_Arabidopsis AT3G07050.1_Arabidopsis NP_005266.2_Homo NP_010921.1_Yeast NP_011416.1_Yeast NP_014451.1_Yeast NP_037417.1_Homo NP_055181.3_Homo NP_060855.1_Homo NP_061940.1_Homo NP_342104.1_Sulfolobuss NP_558827.1_Pyrobaculum NP_618291.1_Methano NP_996561.1_Homo NP_996562.1_Homo SKA_Chlre2_kg.scaffold_45000104_Chlamydomonas SPAC3F10.16c_Yea…	126-same
ZP119	ENSDARP00000023410_Danio ENSDARP00000039844_Danio ENSDARP00000062680_Danio ENSDARP00000062686_Danio ENSDARP00000075596_Danio ENSDARP00000075607_Danio ENSDARP00000093210_Danio ENSDARP00000099474_Danio	AT1G56110.1_Arabidopsis AT1G60170.1_Arabidopsis AT1G70400.1_Arabidopsis AT1G70400.2_Arabidopsis AT3G05060.1_Arabidopsis AT3G12860.1_Arabidopsis AT5G27120.1_Arabidopsis AT5G27140.1_Arabidopsis NP_006383.2_Homo NP_011605.1_Yeast NP_013298.1_Yeast NP_014955.1_Yeast NP_056444.2_Homo NP_057018.1_Homo NP_342425.1_Sulfolobuss NP_560591.1_Pyrobaculum NP_615313.1_Methano SPAC23G3.06_Yeast SPBC119.13c_Yeas…	141-same
ZP120	ENSDARP00000020867_Danio ENSDARP00000031994_Danio ENSDARP00000032264_Danio ENSDARP00000035560_Danio ENSDARP00000040155_Danio ENSDARP00000041713_Danio ENSDARP00000054118_Danio ENSDARP00000097125_Danio ENSDARP00000099576_Danio ENSDARP00000102345_Danio	AT2G21410.1_Arabidopsis AT2G28520.1_Arabidopsis AT4G39080.1_Arabidopsis NP_005168.2_Homo NP_006010.2_Homo NP_006044.1_Homo NP_013770.1_Yeast NP_014913.1_Yeast NP_036595.2_Homo NP_065683.2_Homo NP_342086.1_Sulfolobuss NP_570855.2_Homo NP_570856.2_Homo NP_619021.1_Methano SPAC16E8.07c_Yeast XP_001187925.1_Strongylocentrotus XP_001190232.1_Strongylocentrotus XP_001193530.1_Strongylocentrotus XP_0011…	148-same
ZP121	ENSDARP00000041701_Danio ENSDARP00000044008_Danio ENSDARP00000046383_Danio ENSDARP00000050005_Danio	AT1G06080.1_Arabidopsis AT1G06090.1_Arabidopsis AT1G06100.1_Arabidopsis AT1G06120.1_Arabidopsis AT1G06350.1_Arabidopsis AT1G06360.1_Arabidopsis AT2G28450.1_Arabidopsis AT2G31360.1_Arabidopsis AT3G15850.1_Arabidopsis AT3G15870.1_Arabidopsis AT3G21300.1_Arabidopsis NP_001032671.2_Homo NP_005054.3_Homo NP_011460.1_Yeast NP_012982.2_Yeast NP_073564.3_Homo NP_079182.2_Homo NP_079193.2_Homo NP_220432.1…	402-parent_set 312-parent_set
ZP122	ENSDARP00000019185_Danio ENSDARP00000024354_Danio ENSDARP00000045865_Danio ENSDARP00000050129_Danio ENSDARP00000066972_Danio ENSDARP00000066974_Danio ENSDARP00000081732_Danio ENSDARP00000091934_Danio ENSDARP00000091935_Danio ENSDARP00000091936_Danio	AT1G16350.1_Arabidopsis AT1G79470.1_Arabidopsis NP_000874.2_Homo NP_000875.2_Homo NP_001002000.1_Homo NP_001002001.1_Homo NP_001002002.1_Homo NP_001096075.1_Homo NP_006868.3_Homo NP_012088.1_Yeast NP_013536.1_Yeast NP_013656.1_Yeast NP_057660.2_Homo NP_387890.1_Bacillus NP_391093.1_Bacillus NP_414646.1_Ecoli NP_417003.1_Ecoli NP_899066.1_Homo SPBC2F12.14c_Yeast XP_001176042.1_Strongylocentrotus X…	153-same
ZP123	ENSDARP00000074202_Danio ENSDARP00000094269_Danio	AT1G16540.1_Arabidopsis AT1G30910.1_Arabidopsis AT2G23520.1_Arabidopsis AT4G22980.1_Arabidopsis AT4G37100.1_Arabidopsis AT5G44720.1_Arabidopsis AT5G44720.2_Arabidopsis AT5G51920.1_Arabidopsis AT5G66950.1_Arabidopsis NP_060368.2_Homo NP_060417.2_Homo NP_073583.2_Homo NP_415467.1_Ecoli NP_616873.1_Methano STE_estExt_fgenesh2_kg.C_40067_Chlamydomonas XP_001177164.1_Strongylocentrotus XP_001186791.1_…	115-same
ZP124	ENSDARP00000069223_Danio ENSDARP00000090277_Danio	AT1G22020.1_Arabidopsis AT1G36370.1_Arabidopsis AT4G13890.1_Arabidopsis AT4G13930.1_Arabidopsis AT4G32520.1_Arabidopsis AT4G32520.2_Arabidopsis AT4G37930.1_Arabidopsis AT5G26780.1_Arabidopsis AT5G26780.2_Arabidopsis AT5G26780.3_Arabidopsis BTM_chlre3.69.14.1.1_Chlamydomonas BTM_estExt_gwp_1W.C_300088_Chlamydomonas NP_004160.3_Homo NP_005403.2_Homo NP_009822.2_Yeast NP_013159.1_Yeast NP_221095.1_R…	119-same
ZP125		AT1G64780.1_Arabidopsis AT2G38290.1_Arabidopsis AT2G38290.2_Arabidopsis AT3G24290.1_Arabidopsis AT3G24300.1_Arabidopsis AT4G13510.1_Arabidopsis AT4G28700.1_Arabidopsis NP_011636.1_Yeast NP_014257.1_Yeast NP_015464.1_Yeast NP_342528.1_Sulfolobuss NP_391532.1_Bacillus NP_414985.1_Ecoli NP_618788.1_Methano NP_618789.1_Methano NP_619073.1_Methano SKA_estExt_gwp_1W.C_250055_Chlamydomonas SPAC2E1P3.02c…	114-same
ZP126	ENSDARP00000006624_Danio	AT2G39460.1_Arabidopsis AT3G55280.1_Arabidopsis AT3G55280.2_Arabidopsis AT3G55280.3_Arabidopsis NP_000975.2_Homo NP_001087227.2_Homo NP_001095138.1_Homo NP_014514.1_Yeast NP_342226.1_Sulfolobuss NP_559670.1_Pyrobaculum NP_976047.1_Homo NP_982307.1_Homo SPBC106.18_Yeast SPBC4F6.04_Yeast XP_001129776.1_Homo XP_001131315.1_Homo XP_001133763.1_Homo XP_001133867.1_Homo XP_001183510.1_Strongylocentrotu…	117-same
ZP127	ENSDARP00000009353_Danio ENSDARP00000044596_Danio ENSDARP00000055847_Danio ENSDARP00000056884_Danio ENSDARP00000064467_Danio ENSDARP00000064874_Danio ENSDARP00000065096_Danio ENSDARP00000067454_Danio ENSDARP00000088868_Danio ENSDARP00000099587_Danio ENSDARP00000099700_Danio ENSDARP00000102783_Danio ENSDARP00000103150_Danio	AT4G04955.1_Arabidopsis AT5G12200.1_Arabidopsis NP_001014809.1_Homo NP_001304.1_Homo NP_001376.1_Homo NP_001377.1_Homo NP_001378.1_Homo NP_006417.1_Homo NP_012293.1_Yeast NP_064519.2_Homo NP_389433.1_Bacillus NP_391121.1_Bacillus NP_415045.1_Ecoli NP_417349.4_Ecoli NP_615851.1_Methano XP_001179506.1_Strongylocentrotus XP_001192377.1_Strongylocentrotus XP_001194825.1_Strongylocentrotus XP_783202.2…	191-same
ZP128	ENSDARP00000018375_Danio ENSDARP00000021744_Danio ENSDARP00000059197_Danio ENSDARP00000062313_Danio ENSDARP00000066950_Danio ENSDARP00000067496_Danio ENSDARP00000075181_Danio ENSDARP00000083106_Danio ENSDARP00000083108_Danio ENSDARP00000084919_Danio ENSDARP00000091384_Danio ENSDARP00000092450_Danio ENSDARP00000099432_Danio ENSDARP00000099463_Danio ENSDARP00000103155_Danio ENSDARP00000103545_Danio…	NP_056323.2_Homo NP_060024.2_Homo NP_064504.2_Homo NP_065100.1_Homo NP_073587.1_Homo NP_078901.3_Homo NP_113646.1_Homo NP_116178.2_Homo NP_344218.1_Sulfolobuss NP_415563.1_Ecoli NP_542391.1_Homo NP_559081.1_Pyrobaculum NP_689828.1_Homo e_gw2.14993.1.1_Takifugu e_gw2.197.43.1_Takifugu e_gw2.197.50.1_Takifugu e_gw2.2.402.1_Takifugu e_gw2.7650.2.1_Takifugu e_gw2.8.342.1_Takifugu e_gw2.8.446.1_Takifu…
ZP129	ENSDARP00000051566_Danio ENSDARP00000063257_Danio ENSDARP00000075766_Danio ENSDARP00000076697_Danio ENSDARP00000089238_Danio	AT1G13610.1_Arabidopsis AT1G13610.2_Arabidopsis AT1G32190.1_Arabidopsis AT1G32190.2_Arabidopsis AT1G66900.1_Arabidopsis AT2G24320.1_Arabidopsis AT3G01690.1_Arabidopsis AT3G30380.1_Arabidopsis AT4G24760.1_Arabidopsis AT4G31020.1_Arabidopsis AT4G31020.2_Arabidopsis AT5G14390.1_Arabidopsis AT5G20520.1_Arabidopsis AT5G38220.1_Arabidopsis AT5G38220.2_Arabidopsis AT5G38220.3_Arabidopsis NP_001020951.1_…	204-parent_set
ZP130	ENSDARP00000004721_Danio ENSDARP00000081257_Danio	AT1G15310.1_Arabidopsis AT1G48900.1_Arabidopsis AT1G48900.2_Arabidopsis AT2G45770.1_Arabidopsis AT4G30600.1_Arabidopsis AT5G03940.1_Arabidopsis AT5G49500.1_Arabidopsis AT5G66970.1_Arabidopsis NP_003127.1_Homo NP_003130.2_Homo NP_010578.1_Yeast NP_015413.1_Yeast NP_220563.1_Rickettsia NP_221126.1_Rickettsia NP_341888.2_Sulfolobuss NP_342455.1_Sulfolobuss NP_389477.1_Bacillus NP_389480.1_Bacillus N…	123-same
ZP131	ENSDARP00000069175_Danio ENSDARP00000086605_Danio	AT1G17220.1_Arabidopsis AT1G21160.1_Arabidopsis AT1G76720.1_Arabidopsis AT1G76810.1_Arabidopsis AT1G76825.1_Arabidopsis AT2G27700.1_Arabidopsis AT2G27700.2_Arabidopsis AT4G11160.1_Arabidopsis Chlre2_kg.scaffold_7000099_Chlamydomonas NP_001005369.1_Homo NP_002444.2_Homo NP_009365.1_Yeast NP_014619.1_Yeast NP_056988.3_Homo NP_220924.1_Rickettsia NP_341780.1_Sulfolobuss NP_389545.1_Bacillus NP_41763…	124-same
ZP132	ENSDARP00000011735_Danio ENSDARP00000073570_Danio ENSDARP00000074044_Danio	AT1G19920.1_Arabidopsis AT2G14750.1_Arabidopsis AT3G03900.1_Arabidopsis AT3G22890.1_Arabidopsis AT4G14680.1_Arabidopsis AT4G39940.1_Arabidopsis AT5G43780.1_Arabidopsis AT5G67520.1_Arabidopsis HAL_estExt_fgenesh2_kg.C_190083_Chlamydomonas NP_001015880.1_Homo NP_004661.2_Homo NP_005434.4_Homo NP_012543.1_Yeast NP_012925.1_Yeast NP_344230.1_Sulfolobuss NP_388972.1_Bacillus NP_388973.2_Bacillus NP_38…	129-same
ZP133	ENSDARP00000010838_Danio ENSDARP00000064386_Danio ENSDARP00000074203_Danio ENSDARP00000103810_Danio	AT1G20380.1_Arabidopsis AT1G50380.1_Arabidopsis AT1G69020.1_Arabidopsis AT1G76140.1_Arabidopsis AT1G76140.2_Arabidopsis AT5G66960.1_Arabidopsis NP_001035844.1_Homo NP_001035845.1_Homo NP_002717.3_Homo NP_006027.2_Homo NP_220564.1_Rickettsia NP_220665.1_Rickettsia NP_416359.1_Ecoli OVA_chlre3.13.130.1.1_Chlamydomonas XP_001176046.1_Strongylocentrotus XP_001181498.1_Strongylocentrotus XP_001182009.…	134-same
ZP134	ENSDARP00000008663_Danio ENSDARP00000011444_Danio ENSDARP00000053075_Danio ENSDARP00000054618_Danio ENSDARP00000097681_Danio	AT1G32380.1_Arabidopsis AT2G35390.1_Arabidopsis AT2G35390.2_Arabidopsis AT2G35390.3_Arabidopsis AT2G44530.1_Arabidopsis AT2G44530.2_Arabidopsis NP_001034180.1_Homo NP_002755.1_Homo NP_002756.1_Homo NP_002757.1_Homo NP_002758.1_Homo NP_009485.2_Yeast NP_011025.1_Yeast NP_011852.1_Yeast NP_012740.1_Yeast NP_014580.1_Yeast NP_342517.1_Sulfolobuss NP_387932.1_Bacillus NP_415725.1_Ecoli NP_560402.1_Py…	161-parent_set
ZP135	ENSDARP00000007440_Danio ENSDARP00000013511_Danio ENSDARP00000076957_Danio ENSDARP00000082913_Danio ENSDARP00000101144_Danio	AT1G54350.1_Arabidopsis AT4G39850.1_Arabidopsis NP_000024.2_Homo NP_002849.1_Homo NP_005041.1_Homo NP_005155.1_Homo NP_012733.1_Yeast NP_015178.1_Yeast NP_414911.1_Ecoli NP_416013.1_Ecoli XP_001181831.1_Strongylocentrotus XP_001183436.1_Strongylocentrotus XP_001185845.1_Strongylocentrotus XP_001188799.1_Strongylocentrotus XP_001189026.1_Strongylocentrotus XP_001189079.1_Strongylocentrotus XP_0011…	140-same
ZP136	ENSDARP00000058889_Danio ENSDARP00000081363_Danio ENSDARP00000099924_Danio	AT2G26740.1_Arabidopsis AT2G26750.1_Arabidopsis AT3G05600.1_Arabidopsis AT3G51000.1_Arabidopsis AT4G02340.1_Arabidopsis AT4G15955.1_Arabidopsis AT4G15955.2_Arabidopsis AT4G15960.1_Arabidopsis NP_001970.2_Homo NP_079070.1_Homo NP_388739.1_Bacillus NP_775838.2_Homo XP_001179361.1_Strongylocentrotus XP_001181957.1_Strongylocentrotus XP_001182992.1_Strongylocentrotus XP_001184633.1_Strongylocentrotus…	133-same
ZP137	ENSDARP00000011034_Danio	AT1G02000.1_Arabidopsis AT1G12780.1_Arabidopsis AT1G30620.1_Arabidopsis AT1G30620.2_Arabidopsis AT1G30620.3_Arabidopsis AT1G63180.1_Arabidopsis AT1G64440.1_Arabidopsis AT2G34850.1_Arabidopsis AT2G45310.1_Arabidopsis AT3G23820.1_Arabidopsis AT4G00110.1_Arabidopsis AT4G10960.1_Arabidopsis AT4G12250.1_Arabidopsis AT4G20460.1_Arabidopsis AT4G23920.1_Arabidopsis AT4G30440.1_Arabidopsis AT5G44480.1_Ara…	122-same
ZP138	ENSDARP00000013890_Danio ENSDARP00000093855_Danio	AT1G02560.1_Arabidopsis AT1G09130.1_Arabidopsis AT1G09130.2_Arabidopsis AT1G11750.1_Arabidopsis AT1G12410.1_Arabidopsis AT1G49970.1_Arabidopsis AT1G66670.1_Arabidopsis AT4G17040.1_Arabidopsis AT5G23140.1_Arabidopsis AT5G45390.1_Arabidopsis ATCG00670.1_Arabidopsis Chlre2_kg.scaffold_19000194_Chlamydomonas NP_006003.1_Homo NP_220894.1_Rickettsia NP_391334.1_Bacillus NP_414971.1_Ecoli OVA_chlre3.10.…	125-same
ZP139	ENSDARP00000053638_Danio ENSDARP00000058549_Danio ENSDARP00000058992_Danio ENSDARP00000063394_Danio ENSDARP00000064171_Danio	AT1G18640.2_Arabidopsis AT2G40690.1_Arabidopsis AT5G40610.1_Arabidopsis Chlre2_kg.scaffold_1000769_Chlamydomonas Chlre2_kg.scaffold_1000770_Chlamydomonas NP_004568.2_Homo NP_005267.2_Homo NP_010262.1_Yeast NP_011724.1_Yeast NP_014582.1_Yeast NP_055956.1_Homo NP_220823.1_Rickettsia NP_390164.1_Bacillus NP_418065.1_Ecoli NP_418805.1_Ecoli NP_619290.1_Methano SPAC23D3.04c_Yeast SPBC215.05_Yeast SPBC…	144-same
ZP140	ENSDARP00000094975_Danio ENSDARP00000094982_Danio	AT1G33320.1_Arabidopsis AT1G64660.1_Arabidopsis AT3G01120.1_Arabidopsis AT3G57050.1_Arabidopsis AT3G57050.2_Arabidopsis AT3G57050.3_Arabidopsis NP_001893.2_Homo NP_009390.1_Yeast NP_011331.1_Yeast NP_011980.1_Yeast NP_013406.1_Yeast NP_116714.1_Yeast NP_343729.1_Sulfolobuss NP_389069.1_Bacillus NP_389070.1_Bacillus NP_390603.1_Bacillus NP_417481.1_Ecoli NP_418374.1_Ecoli NP_559999.1_Pyrobaculum N…	130-same
ZP141	ENSDARP00000055858_Danio ENSDARP00000066632_Danio ENSDARP00000076169_Danio ENSDARP00000086696_Danio	AT1G67500.1_Arabidopsis AT5G63960.1_Arabidopsis AT5G67100.1_Arabidopsis NP_002682.2_Homo NP_002903.3_Homo NP_010181.1_Yeast NP_014297.1_Yeast NP_015158.1_Yeast NP_058633.2_Homo NP_341651.1_Sulfolobuss NP_342079.1_Sulfolobuss NP_342896.1_Sulfolobuss NP_414602.1_Ecoli NP_559770.1_Pyrobaculum NP_559825.1_Pyrobaculum NP_615844.1_Methano SPAC3H5.06c_Yeast SPAC688.10_Yeast SPBC336.04_Yeast XP_001184150…	142-same
ZP142	ENSDARP00000004404_Danio ENSDARP00000005715_Danio ENSDARP00000089286_Danio	AT3G48560.1_Arabidopsis AT5G17380.1_Arabidopsis NP_006835.2_Homo NP_010895.1_Yeast NP_013826.1_Yeast NP_036392.2_Homo NP_341725.1_Sulfolobuss NP_342102.1_Sulfolobuss NP_342490.1_Sulfolobuss NP_343070.1_Sulfolobuss NP_344093.1_Sulfolobuss NP_344275.1_Sulfolobuss NP_344516.1_Sulfolobuss NP_388315.1_Bacillus NP_390709.1_Bacillus NP_391482.1_Bacillus NP_391852.1_Bacillus NP_415040.1_Ecoli NP_415392.1…	136-same
ZP143	ENSDARP00000019194_Danio ENSDARP00000028496_Danio ENSDARP00000056638_Danio ENSDARP00000057621_Danio ENSDARP00000069140_Danio ENSDARP00000069142_Danio ENSDARP00000070426_Danio ENSDARP00000071914_Danio ENSDARP00000095544_Danio	AT1G03070.1_Arabidopsis AT3G63310.1_Arabidopsis AT4G02690.1_Arabidopsis AT4G14730.1_Arabidopsis AT4G15470.1_Arabidopsis NP_000828.1_Homo NP_001009184.1_Homo NP_014094.1_Yeast NP_036438.2_Homo NP_057140.2_Homo NP_071435.2_Homo NP_388601.1_Bacillus SPCC576.04_Yeast XP_001177352.1_Strongylocentrotus XP_001177398.1_Strongylocentrotus XP_001181525.1_Strongylocentrotus XP_001182095.1_Strongylocentrotus…	176-same
ZP144	ENSDARP00000084180_Danio ENSDARP00000099679_Danio ENSDARP00000100066_Danio	AT1G08490.1_Arabidopsis AT5G65720.1_Arabidopsis AT5G65720.2_Arabidopsis NP_009912.2_Yeast NP_057594.3_Homo NP_066923.3_Homo NP_220863.1_Rickettsia NP_220864.1_Rickettsia NP_343595.1_Sulfolobuss NP_388148.1_Bacillus NP_390629.2_Bacillus NP_390666.1_Bacillus NP_390837.1_Bacillus NP_391148.1_Bacillus NP_416195.1_Ecoli NP_417290.1_Ecoli NP_615209.1_Methano NP_615767.1_Methano NP_617617.1_Methano NP_6…	138-same
ZP145	ENSDARP00000053462_Danio	AT1G11090.1_Arabidopsis AT1G18360.1_Arabidopsis AT1G52760.1_Arabidopsis AT1G73480.1_Arabidopsis AT1G77420.1_Arabidopsis AT2G39400.1_Arabidopsis AT2G39410.1_Arabidopsis AT2G39410.2_Arabidopsis AT2G39420.1_Arabidopsis AT2G47630.1_Arabidopsis AT3G55180.1_Arabidopsis AT3G55190.1_Arabidopsis AT3G62860.1_Arabidopsis AT5G11650.1_Arabidopsis AT5G14980.1_Arabidopsis AT5G16120.1_Arabidopsis AT5G16120.2_Ara…	127-same
ZP146	ENSDARP00000036951_Danio	AT1G14320.1_Arabidopsis AT1G14320.2_Arabidopsis AT1G26910.1_Arabidopsis AT1G66580.1_Arabidopsis MAY_e_gwH.22.72.1_Chlamydomonas NP_006004.1_Homo NP_013176.1_Yeast NP_341844.1_Sulfolobuss NP_542784.1_Homo NP_560827.1_Pyrobaculum NP_615156.1_Methano SPAP7G5.05_Yeast SPBC18E5.04_Yeast XP_001178401.1_Strongylocentrotus XP_001178619.1_Strongylocentrotus XP_001178711.1_Strongylocentrotus XP_001716023.1…	128-same
ZP147	ENSDARP00000068270_Danio ENSDARP00000101074_Danio	AT1G72370.1_Arabidopsis AT1G72370.2_Arabidopsis AT3G04770.1_Arabidopsis AT3G04770.2_Arabidopsis NP_001012321.1_Homo NP_001083057.1_Homo NP_002286.2_Homo NP_011730.1_Yeast NP_013149.1_Yeast NP_341638.1_Sulfolobuss NP_558869.1_Pyrobaculum NP_615564.1_Methano SPAPJ698.02c_Yeast SPBC685.06_Yeast XP_001134241.1_Homo XP_001177924.1_Strongylocentrotus XP_001719654.1_Homo XP_001722684.1_Homo XP_001723476…	135-same
ZP148	ENSDARP00000017348_Danio ENSDARP00000022618_Danio ENSDARP00000032669_Danio	AT1G74910.1_Arabidopsis AT1G74910.2_Arabidopsis AT1G74910.3_Arabidopsis AT2G04650.1_Arabidopsis AT2G39770.1_Arabidopsis AT3G55590.1_Arabidopsis AT4G30570.1_Arabidopsis NP_010228.1_Yeast NP_037466.2_Homo NP_037467.2_Homo NP_068806.1_Homo NP_341863.1_Sulfolobuss NP_341919.1_Sulfolobuss NP_342250.1_Sulfolobuss NP_342336.1_Sulfolobuss NP_342471.1_Sulfolobuss NP_343184.1_Sulfolobuss NP_343826.1_Sulfol…	120-overlapping
ZP149	ENSDARP00000010269_Danio ENSDARP00000060918_Danio ENSDARP00000070224_Danio ENSDARP00000101694_Danio	AT1G25350.1_Arabidopsis AT3G62120.1_Arabidopsis AT3G62120.2_Arabidopsis AT5G10880.1_Arabidopsis AT5G19720.1_Arabidopsis AT5G26710.1_Arabidopsis AT5G52520.1_Arabidopsis NP_004437.2_Homo NP_005042.1_Homo NP_011269.2_Yeast NP_011884.1_Yeast NP_014811.1_Yeast NP_341660.1_Sulfolobuss NP_342094.1_Sulfolobuss NP_415206.1_Ecoli NP_559815.1_Pyrobaculum NP_560393.1_Pyrobaculum NP_615551.1_Methano NP_618757…	145-overlapping
ZP150	ENSDARP00000005772_Danio ENSDARP00000025516_Danio ENSDARP00000053682_Danio ENSDARP00000053683_Danio ENSDARP00000061320_Danio ENSDARP00000064446_Danio ENSDARP00000074907_Danio ENSDARP00000078285_Danio ENSDARP00000092534_Danio ENSDARP00000103289_Danio	AT1G47290.1_Arabidopsis AT1G47290.2_Arabidopsis AT2G26260.1_Arabidopsis AT2G26260.2_Arabidopsis AT2G33630.1_Arabidopsis AT2G43420.1_Arabidopsis Chlre2_kg.scaffold_10000054_Chlamydomonas NP_000189.1_Homo NP_000853.1_Homo NP_011514.1_Yeast NP_057006.1_Homo NP_079469.2_Homo NP_415389.2_Ecoli NP_660151.2_Homo OVA_e_gwH.25.41.1_Chlamydomonas SPBC3F6.02c_Yeast XP_001194351.1_Strongylocentrotus XP_00119…	198-same
ZP151	ENSDARP00000008646_Danio ENSDARP00000017123_Danio ENSDARP00000091816_Danio	AT1G51720.1_Arabidopsis AT3G03910.1_Arabidopsis AT5G07440.1_Arabidopsis AT5G07440.2_Arabidopsis AT5G07440.3_Arabidopsis AT5G18170.1_Arabidopsis NP_005262.1_Homo NP_009339.1_Yeast NP_015020.1_Yeast NP_036216.2_Homo NP_342894.1_Sulfolobuss NP_343309.1_Sulfolobuss NP_343336.1_Sulfolobuss NP_343440.1_Sulfolobuss NP_390177.1_Bacillus NP_390288.1_Bacillus NP_391659.1_Bacillus NP_416275.1_Ecoli NP_55968…	146-same
ZP152	ENSDARP00000024560_Danio ENSDARP00000057089_Danio ENSDARP00000060165_Danio ENSDARP00000070190_Danio ENSDARP00000100203_Danio ENSDARP00000103521_Danio	AT1G62800.1_Arabidopsis AT1G62800.2_Arabidopsis AT2G30970.1_Arabidopsis AT2G30970.2_Arabidopsis AT4G31990.1_Arabidopsis AT4G31990.2_Arabidopsis AT4G31990.3_Arabidopsis AT5G11520.1_Arabidopsis AT5G19550.1_Arabidopsis NP_002070.1_Homo NP_002071.2_Homo NP_012816.1_Yeast NP_013127.2_Yeast NP_415448.1_Ecoli NP_418478.1_Ecoli NP_689626.2_Homo SPAC10F6.13c_Yeast SPBC725.01_Yeast XP_001175531.1_Strongylo…	162-same
ZP153	ENSDARP00000002923_Danio ENSDARP00000003738_Danio ENSDARP00000014395_Danio ENSDARP00000032456_Danio ENSDARP00000071066_Danio ENSDARP00000094618_Danio ENSDARP00000094621_Danio ENSDARP00000095848_Danio ENSDARP00000101830_Danio	AT1G74030.1_Arabidopsis AT2G29560.1_Arabidopsis AT2G36530.1_Arabidopsis NP_001419.1_Homo NP_001966.1_Homo NP_001967.2_Homo NP_011770.1_Yeast NP_012044.1_Yeast NP_014056.1_Yeast NP_015038.1_Yeast NP_015042.1_Yeast NP_342405.1_Sulfolobuss NP_391270.1_Bacillus NP_417259.1_Ecoli NP_443739.2_Homo NP_558864.1_Pyrobaculum NP_616600.1_Methano SPBC1815.01_Yeast SPBPB21E7.01c_Yeast XP_001192973.1_Strongylo…	185-same
ZP154	ENSDARP00000009647_Danio ENSDARP00000013515_Danio ENSDARP00000031210_Danio ENSDARP00000036209_Danio ENSDARP00000056079_Danio ENSDARP00000056080_Danio ENSDARP00000072420_Danio ENSDARP00000095674_Danio	Chlre2_kg.scaffold_15000144_Chlamydomonas Chlre2_kg.scaffold_15000152_Chlamydomonas Chlre2_kg.scaffold_36000031_Chlamydomonas Chlre2_kg.scaffold_36000033_Chlamydomonas Chlre2_kg.scaffold_69000025_Chlamydomonas Chlre2_kg.scaffold_8000094_Chlamydomonas NP_002067.1_Homo NP_055985.1_Homo NP_061325.1_Homo NP_418134.1_Ecoli NP_940998.1_Homo SKA_e_gwW.14.27.1_Chlamydomonas SKA_estExt_fgenesh2_kg.C_80022…
ZP155	ENSDARP00000025271_Danio ENSDARP00000065850_Danio ENSDARP00000074294_Danio ENSDARP00000083784_Danio ENSDARP00000087565_Danio	NP_001013652.1_Homo NP_001077.2_Homo NP_001096639.1_Homo NP_001096640.1_Homo NP_065843.3_Homo NP_343839.1_Sulfolobuss NP_343858.1_Sulfolobuss NP_343862.1_Sulfolobuss NP_415009.1_Ecoli NP_617527.1_Methano NP_997248.1_Homo SPAC1039.03_Yeast SPAPB1A11.02_Yeast XP_001175677.1_Strongylocentrotus XP_001184897.1_Strongylocentrotus XP_001189200.1_Strongylocentrotus XP_001193420.1_Strongylocentrotus XP_00…	157-same
ZP156	ENSDARP00000003030_Danio ENSDARP00000052638_Danio ENSDARP00000055238_Danio	AT1G17650.1_Arabidopsis AT1G18270.1_Arabidopsis AT1G18270.2_Arabidopsis AT1G71170.1_Arabidopsis AT1G71180.1_Arabidopsis AT3G25530.1_Arabidopsis AT3G25530.2_Arabidopsis AT4G20930.1_Arabidopsis AT4G29120.1_Arabidopsis NP_115958.2_Homo NP_342457.1_Sulfolobuss NP_342984.1_Sulfolobuss NP_388680.1_Bacillus NP_389279.1_Bacillus NP_415042.1_Ecoli NP_417216.1_Ecoli NP_417594.3_Ecoli NP_418318.1_Ecoli NP_5…	139-overlapping
ZP157	ENSDARP00000009109_Danio	AT1G15730.1_Arabidopsis AT1G26520.1_Arabidopsis AT1G80480.1_Arabidopsis Chlre2_kg.scaffold_9000099_Chlamydomonas NP_001020087.2_Homo NP_001078926.1_Homo NP_014426.1_Yeast NP_060961.3_Homo NP_388218.1_Bacillus NP_416678.1_Ecoli NP_418772.4_Ecoli NP_615400.1_Methano NP_615815.1_Methano NP_619243.1_Methano NP_619244.1_Methano NP_619251.1_Methano NP_619415.1_Methano NP_742000.1_Homo NP_958861.2_Homo …	143-same
ZP158	ENSDARP00000081180_Danio ENSDARP00000085172_Danio ENSDARP00000093249_Danio ENSDARP00000102570_Danio	AT1G68420.1_Arabidopsis AT1G70980.1_Arabidopsis AT3G07420.1_Arabidopsis AT4G17300.1_Arabidopsis AT4G26870.1_Arabidopsis AT4G31180.1_Arabidopsis AT4G31180.2_Arabidopsis AT5G38750.1_Arabidopsis AT5G56680.1_Arabidopsis NP_001340.2_Homo NP_004530.1_Homo NP_009953.1_Yeast NP_011883.1_Yeast NP_013083.1_Yeast NP_078954.3_Homo NP_341729.1_Sulfolobuss NP_390117.1_Bacillus NP_415450.1_Ecoli NP_558783.1_Pyr…	163-same
ZP159	ENSDARP00000071545_Danio ENSDARP00000072283_Danio ENSDARP00000072510_Danio	AT3G24430.1_Arabidopsis AT4G19540.1_Arabidopsis AT5G50960.1_Arabidopsis NP_002475.2_Homo NP_011424.1_Yeast NP_012263.1_Yeast NP_036357.1_Homo NP_079428.2_Homo NP_220513.1_Rickettsia NP_341994.1_Sulfolobuss NP_388035.1_Bacillus NP_416616.4_Ecoli NP_558848.1_Pyrobaculum NP_619111.1_Methano OVA_Chlre2_kg.scaffold_56000032_Chlamydomonas SPAC637.08_Yeast SPAC806.02c_Yeast XP_001176063.1_Strongylocentr…	155-same
ZP160	ENSDARP00000012693_Danio ENSDARP00000024338_Danio ENSDARP00000059346_Danio	AT1G01090.1_Arabidopsis AT1G21400.1_Arabidopsis AT1G24180.1_Arabidopsis AT1G59900.1_Arabidopsis AT5G09300.1_Arabidopsis AT5G09300.2_Arabidopsis AT5G34780.1_Arabidopsis NP_000275.1_Homo NP_000700.1_Homo NP_005381.1_Homo NP_011105.2_Yeast NP_220646.1_Rickettsia NP_342813.1_Sulfolobuss NP_342958.1_Sulfolobuss NP_388687.1_Bacillus NP_389341.1_Bacillus NP_390285.1_Bacillus NP_560156.1_Pyrobaculum SPAC…	158-same
ZP161	ENSDARP00000010482_Danio ENSDARP00000015591_Danio ENSDARP00000019558_Danio ENSDARP00000068867_Danio ENSDARP00000089741_Danio ENSDARP00000101140_Danio ENSDARP00000101517_Danio ENSDARP00000102537_Danio	AT2G17870.1_Arabidopsis AT2G21060.1_Arabidopsis AT4G38680.1_Arabidopsis NP_001004317.1_Homo NP_003642.2_Homo NP_004550.2_Homo NP_057066.2_Homo NP_078950.1_Homo NP_221032.1_Rickettsia NP_388393.1_Bacillus NP_388791.1_Bacillus NP_390076.1_Bacillus NP_415156.1_Ecoli NP_415401.1_Ecoli NP_415510.1_Ecoli NP_416070.1_Ecoli NP_416075.1_Ecoli NP_416337.1_Ecoli NP_418012.1_Ecoli XP_001178393.1_Strongylocen…	317-parent_set
ZP162	ENSDARP00000064738_Danio	AT3G07110.1_Arabidopsis AT3G07110.2_Arabidopsis AT3G24830.1_Arabidopsis AT4G13170.1_Arabidopsis AT5G48760.1_Arabidopsis AT5G48760.2_Arabidopsis NP_012133.1_Yeast NP_014330.1_Yeast NP_036555.1_Homo NP_341641.1_Sulfolobuss NP_558760.1_Pyrobaculum NP_615560.2_Methano SPAC23A1.11_Yeast SPBC2G2.05_Yeast SPBC839.13c_Yeast XP_001128053.1_Homo XP_001176859.1_Strongylocentrotus XP_001177003.1_Strongylocen…	149-same
ZP163	ENSDARP00000062555_Danio	AT3G10920.1_Arabidopsis AT3G10920.2_Arabidopsis AT3G56350.1_Arabidopsis AT4G25100.1_Arabidopsis AT4G25100.2_Arabidopsis AT4G25100.3_Arabidopsis AT4G25100.4_Arabidopsis AT5G23310.1_Arabidopsis AT5G51100.1_Arabidopsis NP_000627.2_Homo NP_001019636.1_Homo NP_001019637.1_Homo NP_011872.1_Yeast NP_012635.1_Yeast NP_220908.1_Rickettsia NP_341862.1_Sulfolobuss NP_389815.1_Bacillus NP_390381.2_Bacillus N…	150-same
ZP164	ENSDARP00000064502_Danio ENSDARP00000065754_Danio ENSDARP00000092687_Danio	AT4G12790.1_Arabidopsis AT4G12790.2_Arabidopsis AT4G12790.3_Arabidopsis AT4G12790.4_Arabidopsis AT4G21800.1_Arabidopsis AT4G21800.2_Arabidopsis AT5G22370.1_Arabidopsis AT5G22370.2_Arabidopsis NP_009197.1_Homo NP_012606.1_Yeast NP_013344.1_Yeast NP_014905.1_Yeast NP_057385.2_Homo NP_060536.3_Homo NP_342518.1_Sulfolobuss NP_560664.1_Pyrobaculum SPAC144.07c_Yeast SPAC4D7.12c_Yeast SPBC119.15_Yeast X…	166-same
ZP165	ENSDARP00000074130_Danio ENSDARP00000097488_Danio ENSDARP00000099473_Danio ENSDARP00000103547_Danio ENSDARP00000104130_Danio	AT4G25730.1_Arabidopsis AT5G01230.1_Arabidopsis AT5G01230.2_Arabidopsis AT5G13830.1_Arabidopsis NP_009617.1_Yeast NP_009877.1_Yeast NP_011379.1_Yeast NP_036412.1_Homo NP_037525.1_Homo NP_060117.2_Homo NP_220553.1_Rickettsia NP_417646.1_Ecoli NP_616227.1_Methano NP_803183.1_Homo NP_803188.1_Homo SPAC1687.11_Yeast SPAC4F10.03c_Yeast SPAPB17E12.10c_Yeast SPBC2G2.15c_Yeast XP_001176916.1_Strongylocen…	181-same
ZP166	ENSDARP00000007271_Danio ENSDARP00000010720_Danio ENSDARP00000011544_Danio ENSDARP00000072797_Danio ENSDARP00000100930_Danio ENSDARP00000101271_Danio	NP_005543.2_Homo NP_073733.1_Homo NP_612352.1_Homo NP_615161.1_Methano NP_616625.1_Methano NP_616626.1_Methano NP_617168.1_Methano NP_694972.3_Homo NP_803136.2_Homo NP_891553.2_Homo NP_958929.1_Homo NP_958930.1_Homo NP_958931.1_Homo NP_999735.1_Strongylocentrotus NP_999736.1_Strongylocentrotus NP_999737.1_Strongylocentrotus NP_999738.1_Strongylocentrotus XP_001181696.1_Strongylocentrotus XP_00119…	217-parent_set
ZP167	ENSDARP00000007879_Danio	AT1G07770.1_Arabidopsis AT1G07770.2_Arabidopsis AT2G19720.1_Arabidopsis AT2G39590.1_Arabidopsis AT3G46040.1_Arabidopsis AT4G29430.1_Arabidopsis AT5G59850.1_Arabidopsis NP_001010.2_Homo NP_001025180.1_Homo NP_012345.1_Yeast NP_013471.1_Yeast NP_342214.1_Sulfolobuss NP_559762.1_Pyrobaculum NP_616032.1_Methano NP_999780.1_Strongylocentrotus SPAC22A12.04c_Yeast SPAC5D6.01_Yeast XP_001127371.1_Homo XP…	152-same
ZP168	ENSDARP00000068915_Danio ENSDARP00000078601_Danio ENSDARP00000078603_Danio ENSDARP00000078609_Danio ENSDARP00000080083_Danio	AT1G08130.1_Arabidopsis AT1G49250.1_Arabidopsis AT1G66730.1_Arabidopsis AT5G57160.1_Arabidopsis NP_000225.1_Homo NP_001091738.1_Homo NP_002302.2_Homo NP_002303.2_Homo NP_010117.1_Yeast NP_014647.1_Yeast NP_039269.2_Homo NP_341745.1_Sulfolobuss NP_389932.1_Bacillus NP_558882.1_Pyrobaculum NP_615688.1_Methano NP_617472.1_Methano NP_996820.1_Homo OVA_Chlre2_kg.scaffold_100000017_Chlamydomonas SPAC20…	195-parent_set
ZP169	ENSDARP00000001421_Danio ENSDARP00000078901_Danio ENSDARP00000095604_Danio	AT1G09420.1_Arabidopsis AT1G24280.1_Arabidopsis AT3G27300.1_Arabidopsis AT3G27300.2_Arabidopsis AT3G27300.3_Arabidopsis AT5G13110.1_Arabidopsis AT5G35790.1_Arabidopsis AT5G40760.1_Arabidopsis NP_000393.4_Homo NP_001035810.1_Homo NP_004276.2_Homo NP_014158.1_Yeast NP_390266.1_Bacillus NP_416366.1_Ecoli SPAC3A12.18_Yeast SPAC3C7.13c_Yeast SPCC794.01c_Yeast XP_001184618.1_Strongylocentrotus XP_00118…	169-same
ZP170	ENSDARP00000052125_Danio ENSDARP00000053568_Danio ENSDARP00000078619_Danio	AT1G28350.1_Arabidopsis AT2G33840.1_Arabidopsis AT2G40660.1_Arabidopsis AT3G59980.1_Arabidopsis NP_003671.1_Homo NP_004748.2_Homo NP_011410.1_Yeast NP_011701.1_Yeast NP_341649.1_Sulfolobuss NP_417545.1_Ecoli NP_558724.1_Pyrobaculum NP_559643.1_Pyrobaculum NP_615774.1_Methano SPAC30C2.04_Yeast SPCC1672.05c_Yeast XP_001180784.1_Strongylocentrotus XP_001181707.1_Strongylocentrotus XP_001194179.1_Str…	74-overlapping
ZP171	ENSDARP00000005262_Danio ENSDARP00000063617_Danio ENSDARP00000090326_Danio	AT1G60080.1_Arabidopsis AT3G07750.1_Arabidopsis AT3G07750.2_Arabidopsis AT3G12990.1_Arabidopsis AT3G12990.2_Arabidopsis AT3G60500.1_Arabidopsis AT3G60500.2_Arabidopsis NP_001029366.1_Homo NP_005024.2_Homo NP_010172.1_Yeast NP_010566.1_Yeast NP_055819.1_Homo NP_342240.1_Sulfolobuss NP_559844.1_Pyrobaculum NP_616702.1_Methano NP_852480.1_Homo OVA_estExt_fgenesh2_pg.C_140073_Chlamydomonas SPBC16G5.1…	171-same
ZP172		AT1G74310.1_Arabidopsis AT2G25140.1_Arabidopsis AT3G45450.1_Arabidopsis AT3G48870.1_Arabidopsis AT4G14670.1_Arabidopsis AT5G15450.1_Arabidopsis AT5G50920.1_Arabidopsis AT5G51070.1_Arabidopsis NP_010544.1_Yeast NP_013074.1_Yeast NP_110440.1_Homo NP_220430.1_Rickettsia NP_387967.1_Bacillus NP_389253.1_Bacillus NP_415403.1_Ecoli NP_417083.1_Ecoli OVA_CrClpD_Chlamydomonas OVA_estExt_gwp_1W.C_410034_C…	147-same
ZP173	ENSDARP00000081244_Danio ENSDARP00000102659_Danio	AT2G39800.1_Arabidopsis AT2G39800.2_Arabidopsis AT3G11240.1_Arabidopsis AT3G55610.1_Arabidopsis AT3G55610.2_Arabidopsis AT5G05700.1_Arabidopsis NP_001001976.1_Homo NP_001017423.1_Homo NP_002851.2_Homo NP_008972.2_Homo NP_010586.1_Yeast NP_011498.1_Yeast NP_011898.1_Yeast NP_014968.1_Yeast NP_389195.1_Bacillus NP_389196.1_Bacillus NP_389729.1_Bacillus NP_414777.1_Ecoli NP_414778.1_Ecoli NP_618968.…	164-same
ZP174	ENSDARP00000049177_Danio ENSDARP00000074556_Danio ENSDARP00000075190_Danio ENSDARP00000078354_Danio ENSDARP00000078459_Danio ENSDARP00000080251_Danio ENSDARP00000087165_Danio ENSDARP00000089497_Danio	AT3G13050.1_Arabidopsis NP_055663.1_Homo NP_055664.2_Homo NP_055794.1_Homo NP_061181.1_Homo NP_344451.1_Sulfolobuss NP_388177.1_Bacillus NP_391964.1_Bacillus NP_414887.2_Ecoli NP_559933.1_Pyrobaculum NP_777619.1_Homo SPAPB1E7.08c_Yeast XP_001190422.1_Strongylocentrotus XP_001204124.1_Strongylocentrotus XP_785843.2_Strongylocentrotus XP_787750.2_Strongylocentrotus XP_789078.2_Strongylocentrotus XP…	216-overlapping
ZP175	ENSDARP00000056720_Danio ENSDARP00000079032_Danio	AT4G36400.1_Arabidopsis AT4G36400.2_Arabidopsis AT5G06580.1_Arabidopsis NP_010103.1_Yeast NP_010107.1_Yeast NP_010843.1_Yeast NP_344472.1_Sulfolobuss NP_344473.1_Sulfolobuss NP_390746.1_Bacillus NP_416202.1_Ecoli NP_417453.1_Ecoli NP_559192.1_Pyrobaculum NP_559193.1_Pyrobaculum NP_559716.1_Pyrobaculum NP_619485.1_Methano NP_689996.4_Homo NP_705690.2_Homo NP_919417.1_Homo SPBC713.03_Yeast XP_00117…	156-overlapping
ZP176	ENSDARP00000008564_Danio ENSDARP00000011528_Danio ENSDARP00000041176_Danio ENSDARP00000049263_Danio ENSDARP00000061357_Danio ENSDARP00000065852_Danio ENSDARP00000066124_Danio ENSDARP00000066702_Danio	AT5G50770.1_Arabidopsis NP_004744.2_Homo NP_010169.1_Yeast NP_013530.1_Yeast NP_057329.2_Homo NP_390259.1_Bacillus NP_620419.2_Homo NP_742034.1_Homo NP_835236.1_Homo SPBC16H5.14c_Yeast XP_001177326.1_Strongylocentrotus XP_001181523.1_Strongylocentrotus XP_001182307.1_Strongylocentrotus XP_001187311.1_Strongylocentrotus XP_001191996.1_Strongylocentrotus XP_001196727.1_Strongylocentrotus XP_0012029…
ZP177	ENSDARP00000087878_Danio ENSDARP00000087879_Danio ENSDARP00000098948_Danio ENSDARP00000104005_Danio	ATCG01010.1_Arabidopsis ATCG01050.1_Arabidopsis ATMG00060.1_Arabidopsis ATMG00513.1_Arabidopsis ATMG00580.1_Arabidopsis ATMG00665.1_Arabidopsis NP_006974.2_Strongylocentrotus NP_006975.1_Strongylocentrotus NP_220667.1_Rickettsia NP_220668.1_Rickettsia NP_221142.1_Rickettsia NP_221143.1_Rickettsia NP_341873.1_Sulfolobuss NP_342494.1_Sulfolobuss NP_342497.1_Sulfolobuss NP_388064.1_Bacillus NP_39103…	182-same
ZP178	ENSDARP00000021653_Danio ENSDARP00000084540_Danio ENSDARP00000097932_Danio ENSDARP00000099305_Danio ENSDARP00000101324_Danio	AT1G06900.1_Arabidopsis AT2G41790.1_Arabidopsis AT3G57460.1_Arabidopsis AT3G57470.1_Arabidopsis AT3G57470.2_Arabidopsis AT5G01440.1_Arabidopsis NP_001095132.1_Homo NP_002516.2_Homo NP_004960.2_Homo NP_013493.2_Yeast NP_015447.1_Yeast NP_417298.1_Ecoli SPACUNK4.12c_Yeast XP_001176215.1_Strongylocentrotus XP_001176358.1_Strongylocentrotus XP_001179497.1_Strongylocentrotus XP_001185900.1_Strongyloce…	194-same
ZP179	ENSDARP00000055610_Danio ENSDARP00000068166_Danio	AT1G10500.1_Arabidopsis AT2G16710.1_Arabidopsis AT2G16710.2_Arabidopsis AT2G36260.1_Arabidopsis AT5G03905.1_Arabidopsis NP_001074009.1_Homo NP_013073.1_Yeast NP_015392.1_Yeast NP_112202.2_Homo NP_220457.1_Rickettsia NP_220861.1_Rickettsia NP_391096.1_Bacillus NP_414698.1_Ecoli NP_416199.1_Ecoli NP_417023.1_Ecoli NP_615857.1_Methano NP_919255.1_Homo SKA_16798389_Chlamydomonas SKA_chlre3.12.42.2.11…	170-same
ZP180	ENSDARP00000073057_Danio	AT1G26230.1_Arabidopsis AT1G55490.1_Arabidopsis AT1G55490.2_Arabidopsis AT2G28000.1_Arabidopsis AT2G33210.1_Arabidopsis AT3G13470.1_Arabidopsis AT3G13860.1_Arabidopsis AT3G23990.1_Arabidopsis AT5G18820.1_Arabidopsis AT5G56500.1_Arabidopsis AT5G56500.2_Arabidopsis NP_002147.2_Homo NP_013360.1_Yeast NP_220991.1_Rickettsia NP_388484.1_Bacillus NP_418567.1_Ecoli NP_615594.1_Methano NP_955472.1_Homo S…	159-same
ZP181	ENSDARP00000048448_Danio ENSDARP00000078529_Danio ENSDARP00000103025_Danio	AT1G33330.1_Arabidopsis AT1G56350.1_Arabidopsis AT2G47020.1_Arabidopsis AT2G47020.2_Arabidopsis AT3G57190.1_Arabidopsis AT3G62910.1_Arabidopsis AT5G36170.1_Arabidopsis AT5G36170.2_Arabidopsis AT5G36170.3_Arabidopsis NP_004285.2_Homo NP_011372.1_Yeast NP_061914.2_Homo NP_220659.1_Rickettsia NP_220902.1_Rickettsia NP_391409.1_Bacillus NP_391582.1_Bacillus NP_415729.1_Ecoli NP_417367.1_Ecoli SPAC2F7…	179-same
ZP182	ENSDARP00000004474_Danio ENSDARP00000035450_Danio ENSDARP00000067326_Danio ENSDARP00000097906_Danio ENSDARP00000101710_Danio ENSDARP00000104160_Danio	AT1G34340.1_Arabidopsis AT2G03140.1_Arabidopsis AT3G50790.1_Arabidopsis AT5G49950.1_Arabidopsis NP_008942.3_Homo NP_009736.1_Yeast NP_013937.1_Yeast NP_015230.1_Yeast NP_115993.2_Homo NP_417812.1_Ecoli NP_612213.2_Homo NP_690888.1_Homo NP_937790.1_Homo OVA_estExt_frozen_GeneCatalog.C_180129_Chlamydomonas XP_001185344.1_Strongylocentrotus XP_001188496.1_Strongylocentrotus XP_785287.1_Strongylocent…	208-same
ZP183	ENSDARP00000101605_Danio ENSDARP00000103754_Danio	AT1G58380.1_Arabidopsis AT1G58684.1_Arabidopsis AT1G58983.1_Arabidopsis AT1G59359.1_Arabidopsis AT2G33800.1_Arabidopsis AT2G41840.1_Arabidopsis AT3G57490.1_Arabidopsis MAY_161252_Chlamydomonas NP_002943.2_Homo NP_011392.1_Yeast NP_342209.1_Sulfolobuss NP_388014.1_Bacillus NP_559125.1_Pyrobaculum NP_616037.1_Methano SPCC576.08c_Yeast XP_001191098.1_Strongylocentrotus XP_001716547.1_Homo XP_0017183…
ZP184	ENSDARP00000006882_Danio ENSDARP00000016749_Danio ENSDARP00000069703_Danio ENSDARP00000092744_Danio ENSDARP00000098664_Danio ENSDARP00000099624_Danio	AT1G79750.1_Arabidopsis AT2G13560.1_Arabidopsis AT2G19900.1_Arabidopsis AT4G00570.1_Arabidopsis AT5G11670.1_Arabidopsis AT5G25880.1_Arabidopsis Chlre2_kg.scaffold_17000094_Chlamydomonas MHS_e_gwH.17.14.1_Chlamydomonas MHS_e_gwW.17.15.1_Chlamydomonas MHS_estExt_GenewiseH_1.C_30046_Chlamydomonas MHS_fgenesh1_pg.C_scaffold_1000247_Chlamydomonas NP_001014811.1_Homo NP_002386.1_Homo NP_002387.1_Homo N…	210-same
ZP185	ENSDARP00000099971_Danio	AT3G10050.1_Arabidopsis AT4G11640.1_Arabidopsis MHS_estExt_gwp_1W.C_70287_Chlamydomonas NP_001018030.1_Yeast NP_006834.2_Homo NP_011009.1_Yeast NP_012704.1_Yeast NP_068766.1_Homo NP_220830.1_Rickettsia NP_341797.1_Sulfolobuss NP_390060.1_Bacillus NP_417587.1_Ecoli NP_418220.1_Ecoli NP_559924.1_Pyrobaculum NP_612441.1_Homo SPBC1677.03c_Yeast SPCC320.14_Yeast XP_001176501.1_Strongylocentrotus XP_00…	165-same
ZP186	ENSDARP00000015588_Danio ENSDARP00000033788_Danio ENSDARP00000043120_Danio ENSDARP00000051885_Danio ENSDARP00000079934_Danio ENSDARP00000091974_Danio ENSDARP00000099443_Danio ENSDARP00000101508_Danio	AT3G16150.1_Arabidopsis AT4G00590.1_Arabidopsis AT5G08100.1_Arabidopsis AT5G08100.2_Arabidopsis AT5G61540.1_Arabidopsis AT5G61540.2_Arabidopsis AT5G61540.3_Arabidopsis NP_000018.1_Homo NP_001077395.1_Homo NP_060184.2_Homo NP_079356.3_Homo NP_343711.1_Sulfolobuss NP_415349.1_Ecoli NP_560475.1_Pyrobaculum SPAC823.09c_Yeast XP_001184329.1_Strongylocentrotus XP_001187061.1_Strongylocentrotus XP_00119…	237-same
ZP187		AT1G31230.1_Arabidopsis AT3G02020.1_Arabidopsis AT4G19710.1_Arabidopsis AT4G19710.2_Arabidopsis AT5G13280.1_Arabidopsis AT5G14060.1_Arabidopsis AT5G14060.2_Arabidopsis AT5G21060.1_Arabidopsis AT5G21060.2_Arabidopsis AT5G21060.3_Arabidopsis MHS_MHS_estExt_gwp_1H.C_250124_Chlamydomonas MHS_estExt_fgenesh2_pg.C_50172_Chlamydomonas NP_010972.1_Yeast NP_012673.1_Yeast NP_221105.1_Rickettsia NP_342172.…	160-same
ZP188	ENSDARP00000030178_Danio ENSDARP00000096930_Danio ENSDARP00000096931_Danio	AT2G13720.1_Arabidopsis AT3G10270.1_Arabidopsis AT3G23890.1_Arabidopsis AT3G23890.2_Arabidopsis AT5G04110.1_Arabidopsis AT5G04130.1_Arabidopsis AT5G04130.2_Arabidopsis NP_001058.2_Homo NP_001059.2_Homo NP_014311.1_Yeast NP_220613.1_Rickettsia NP_220951.1_Rickettsia NP_387887.1_Bacillus NP_389691.2_Bacillus NP_417502.1_Ecoli NP_616517.1_Methano SPBC1A4.03c_Yeast XP_001181219.1_Strongylocentrotus X…	186-same
ZP189	ENSDARP00000025832_Danio ENSDARP00000027995_Danio ENSDARP00000033638_Danio ENSDARP00000043388_Danio ENSDARP00000072938_Danio ENSDARP00000089033_Danio ENSDARP00000089035_Danio	AT5G55000.1_Arabidopsis AT5G55000.2_Arabidopsis NP_056168.1_Homo NP_060104.2_Homo NP_061865.1_Homo NP_078957.1_Homo NP_616817.1_Methano NP_617263.1_Methano NP_618217.1_Methano XP_001129849.1_Homo XP_001133778.1_Homo XP_001180327.1_Strongylocentrotus XP_001192661.1_Strongylocentrotus XP_001199632.1_Strongylocentrotus XP_001715936.1_Homo XP_001719323.1_Homo XP_001722386.1_Homo XP_001724598.1_Homo X…	229-overlapping
ZP190	ENSDARP00000010437_Danio	Chlre2_kg.scaffold_4000064_Chlamydomonas NP_011079.1_Yeast NP_011313.1_Yeast NP_012005.1_Yeast NP_057312.1_Homo NP_341670.1_Sulfolobuss NP_344547.1_Sulfolobuss NP_388238.1_Bacillus NP_388271.1_Bacillus NP_388399.1_Bacillus NP_388405.1_Bacillus NP_388418.1_Bacillus NP_388829.1_Bacillus NP_388968.2_Bacillus NP_415956.1_Ecoli NP_418760.1_Ecoli NP_559923.1_Pyrobaculum NP_872603.1_Homo SPAC56E4.03_Yea…	175-same
ZP191	ENSDARP00000004175_Danio ENSDARP00000050444_Danio ENSDARP00000087799_Danio ENSDARP00000100327_Danio ENSDARP00000101218_Danio ENSDARP00000101294_Danio ENSDARP00000101787_Danio ENSDARP00000101925_Danio ENSDARP00000103009_Danio	NP_001034200.1_Homo NP_006449.2_Homo NP_056086.1_Homo NP_079464.1_Homo NP_112223.1_Homo NP_150594.2_Homo NP_615392.1_Methano NP_616944.1_Methano XP_001182262.1_Strongylocentrotus XP_001189415.1_Strongylocentrotus XP_001191255.1_Strongylocentrotus XP_001191797.1_Strongylocentrotus XP_001193812.1_Strongylocentrotus XP_001204168.1_Strongylocentrotus XP_784690.1_Strongylocentrotus XP_787393.2_Strongy…
ZP192		AT1G05580.1_Arabidopsis AT1G05580.2_Arabidopsis AT1G06970.1_Arabidopsis AT1G08135.1_Arabidopsis AT1G08140.1_Arabidopsis AT1G08150.1_Arabidopsis AT1G16380.1_Arabidopsis AT1G64170.1_Arabidopsis AT1G79400.1_Arabidopsis AT2G13620.1_Arabidopsis AT2G28170.1_Arabidopsis AT2G28180.1_Arabidopsis AT2G30240.1_Arabidopsis AT2G31910.1_Arabidopsis AT3G17630.1_Arabidopsis AT3G44900.1_Arabidopsis AT3G44910.1_Ara…	168-same
ZP193	ENSDARP00000010471_Danio ENSDARP00000017086_Danio ENSDARP00000075587_Danio ENSDARP00000101740_Danio	AT1G13270.1_Arabidopsis AT1G13270.2_Arabidopsis AT2G45240.1_Arabidopsis AT3G25740.1_Arabidopsis AT4G37040.1_Arabidopsis NP_013345.1_Yeast NP_055958.1_Homo NP_221173.1_Rickettsia NP_388019.1_Bacillus NP_388650.1_Bacillus NP_414710.1_Ecoli NP_954697.1_Homo SPBC3E7.10_Yeast XP_001176628.1_Strongylocentrotus XP_001181578.1_Strongylocentrotus XP_001189234.1_Strongylocentrotus XP_001201974.1_Strongyloc…	203-same
ZP194	ENSDARP00000071960_Danio	AT1G16460.1_Arabidopsis AT1G16460.2_Arabidopsis AT1G16460.3_Arabidopsis AT1G79230.1_Arabidopsis AT1G79230.2_Arabidopsis AT1G79230.3_Arabidopsis NP_001013454.1_Homo NP_001013458.1_Homo NP_003303.2_Homo NP_014894.1_Yeast NP_066949.1_Homo NP_342492.1_Sulfolobuss NP_343225.1_Sulfolobuss NP_416271.4_Ecoli NP_417016.4_Ecoli NP_560115.1_Pyrobaculum NP_560216.1_Pyrobaculum SPCC4B3.01_Yeast XP_001182862.1…	178-same
ZP195	ENSDARP00000036825_Danio ENSDARP00000051140_Danio ENSDARP00000098012_Danio ENSDARP00000098789_Danio ENSDARP00000100502_Danio ENSDARP00000103726_Danio	AT1G17960.1_Arabidopsis AT1G18130.1_Arabidopsis AT2G04842.1_Arabidopsis AT5G26830.1_Arabidopsis NP_012727.1_Yeast NP_079426.2_Homo NP_116578.1_Yeast NP_220607.1_Rickettsia NP_341922.1_Sulfolobuss NP_343832.1_Sulfolobuss NP_390773.1_Bacillus NP_391636.1_Bacillus NP_416234.1_Ecoli NP_559516.1_Pyrobaculum NP_617792.1_Methano NP_689508.3_Homo NP_689547.2_Homo SPAC24C9.09_Yeast SPBC25H2.02_Yeast XP_00…	233-same
ZP196	ENSDARP00000029324_Danio ENSDARP00000048830_Danio ENSDARP00000062134_Danio ENSDARP00000063012_Danio	AT1G33230.1_Arabidopsis AT1G43860.1_Arabidopsis AT4G10430.1_Arabidopsis AT4G10430.2_Arabidopsis AT4G10430.3_Arabidopsis NP_001074294.1_Homo NP_013122.1_Yeast NP_057122.2_Homo NP_114131.1_Homo NP_342243.1_Sulfolobuss NP_559847.1_Pyrobaculum NP_616704.1_Methano SPAC4F8.03_Yeast XP_001181766.1_Strongylocentrotus XP_001181819.1_Strongylocentrotus XP_001191057.1_Strongylocentrotus XP_001199943.1_Stron…	207-same
ZP197	ENSDARP00000052513_Danio ENSDARP00000103031_Danio	AT2G31170.1_Arabidopsis AT2G31170.2_Arabidopsis AT3G56300.1_Arabidopsis AT5G38830.1_Arabidopsis Chlre2_kg.scaffold_51000076_Chlamydomonas NP_001014437.1_Homo NP_001014438.1_Homo NP_001742.1_Homo NP_014152.1_Yeast NP_078813.1_Homo NP_220478.1_Rickettsia NP_343652.1_Sulfolobuss NP_387975.1_Bacillus NP_387976.1_Bacillus NP_415059.1_Ecoli NP_558873.1_Pyrobaculum NP_615709.1_Methano NP_644802.1_Homo S…	187-same
ZP198	ENSDARP00000035935_Danio ENSDARP00000093269_Danio	AT2G32000.1_Arabidopsis AT2G32000.2_Arabidopsis AT4G31210.1_Arabidopsis AT5G63920.1_Arabidopsis NP_003926.1_Homo NP_004609.1_Homo NP_013335.1_Yeast NP_220709.1_Rickettsia NP_341957.1_Sulfolobuss NP_342400.1_Sulfolobuss NP_342447.1_Sulfolobuss NP_388307.1_Bacillus NP_389494.1_Bacillus NP_415790.1_Ecoli NP_416277.1_Ecoli NP_559079.1_Pyrobaculum NP_560414.1_Pyrobaculum NP_616715.1_Methano NP_617416.…	188-same
ZP199	ENSDARP00000015799_Danio ENSDARP00000026096_Danio ENSDARP00000063134_Danio ENSDARP00000065286_Danio ENSDARP00000065287_Danio	AT2G32260.1_Arabidopsis AT2G38670.1_Arabidopsis AT4G15130.1_Arabidopsis NP_002852.1_Homo NP_004836.2_Homo NP_005008.2_Homo NP_011521.1_Yeast NP_011718.1_Yeast NP_391455.1_Bacillus SPAC15E1.05c_Yeast SPCC1827.02c_Yeast XP_001178328.1_Strongylocentrotus XP_001179935.1_Strongylocentrotus XP_001180754.1_Strongylocentrotus XP_001186712.1_Strongylocentrotus XP_001189308.1_Strongylocentrotus XP_00119951…	227-same
ZP200	ENSDARP00000040389_Danio ENSDARP00000064111_Danio	AT2G38270.1_Arabidopsis AT3G15660.1_Arabidopsis AT3G15660.2_Arabidopsis AT3G54900.1_Arabidopsis AT4G04950.1_Arabidopsis AT4G32580.1_Arabidopsis NP_006532.2_Homo NP_010383.1_Yeast NP_011101.1_Yeast NP_015266.1_Yeast NP_057501.2_Homo NP_221097.1_Rickettsia NP_416171.1_Ecoli SPAPB2B4.02_Yeast SPBC26H8.06_Yeast STE_estExt_GenewiseH_1.C_940006_Chlamydomonas STE_estExt_fgenesh2_kg.C_10210_Chlamydomonas…	189-same
ZP201	ENSDARP00000003646_Danio ENSDARP00000016160_Danio ENSDARP00000057822_Danio ENSDARP00000091421_Danio	AT2G44180.1_Arabidopsis AT3G51800.1_Arabidopsis AT3G51800.2_Arabidopsis AT3G59990.1_Arabidopsis AT3G59990.2_Arabidopsis AT3G59990.3_Arabidopsis NP_006182.2_Homo NP_006829.1_Homo NP_009462.1_Yeast NP_010386.1_Yeast NP_341664.1_Sulfolobuss NP_559774.1_Pyrobaculum NP_615185.1_Methano OVA_estExt_gwp_1H.C_390013_Chlamydomonas SPAC23H4.09_Yeast SPBC14C8.03_Yeast SPBC23E6.05_Yeast XP_001175861.1_Strongy…	213-same
ZP202	ENSDARP00000002313_Danio ENSDARP00000024132_Danio ENSDARP00000033668_Danio ENSDARP00000098667_Danio	AT3G02760.1_Arabidopsis AT3G46100.1_Arabidopsis AT3G59410.1_Arabidopsis AT5G03406.1_Arabidopsis NP_001013725.2_Homo NP_002100.2_Homo NP_010569.1_Yeast NP_015358.1_Yeast NP_036340.1_Homo NP_055228.2_Homo NP_220692.1_Rickettsia NP_341827.1_Sulfolobuss NP_390634.1_Bacillus NP_391373.1_Bacillus NP_417009.1_Ecoli NP_559376.1_Pyrobaculum NP_615896.1_Methano SPAC20G4.03c_Yeast SPAC222.07c_Yeast SPBC2G2.…	173-overlapping
ZP203	ENSDARP00000005218_Danio ENSDARP00000030231_Danio ENSDARP00000039968_Danio ENSDARP00000080479_Danio ENSDARP00000080482_Danio	AT3G26570.1_Arabidopsis AT3G26570.2_Arabidopsis JLM_e_gwH.39.6.1_Chlamydomonas JLM_e_gwW.24.191.1_Chlamydomonas JLM_e_gwW.24.192.1_Chlamydomonas JLM_e_gwW.28.143.1_Chlamydomonas JLM_estExt_GenewiseW_1.C_240191_Chlamydomonas JLM_estExt_fgenesh2_kg.C_110126_Chlamydomonas JLM_estExt_fgenesh2_kg.C_810004_Chlamydomonas JLM_estExt_fgenesh2_pg.C_810014_Chlamydomonas JLM_estExt_gwp_1H.C_240145_Chlamydomo…	180-overlapping
ZP204		AT1G02640.1_Arabidopsis AT1G78060.1_Arabidopsis AT3G19620.1_Arabidopsis AT3G47000.1_Arabidopsis AT3G47010.1_Arabidopsis AT3G47040.1_Arabidopsis AT3G47050.1_Arabidopsis AT3G47050.2_Arabidopsis AT3G62710.1_Arabidopsis AT5G04885.1_Arabidopsis AT5G09730.1_Arabidopsis AT5G10560.1_Arabidopsis AT5G20940.1_Arabidopsis AT5G20950.1_Arabidopsis AT5G20950.2_Arabidopsis AT5G49360.1_Arabidopsis AT5G64570.1_Ara…	167-child_set
ZP205	ENSDARP00000010013_Danio ENSDARP00000050244_Danio	AT1G09300.1_Arabidopsis AT1G09300.2_Arabidopsis AT4G29490.1_Arabidopsis NP_000276.2_Homo NP_011001.1_Yeast NP_071381.1_Homo NP_116661.1_Yeast NP_341585.1_Sulfolobuss NP_341903.1_Sulfolobuss NP_389269.1_Bacillus NP_390326.1_Bacillus NP_416886.1_Ecoli NP_417384.1_Ecoli NP_418289.1_Ecoli NP_558729.1_Pyrobaculum NP_559709.1_Pyrobaculum NP_615186.1_Methano NP_619097.1_Methano SPAC12B10.05_Yeast SPBC18…	196-same
ZP206		AT1G09400.1_Arabidopsis AT1G17990.1_Arabidopsis AT1G17990.2_Arabidopsis AT1G18020.1_Arabidopsis AT1G76680.1_Arabidopsis AT1G76680.2_Arabidopsis AT1G76690.1_Arabidopsis AT2G06050.1_Arabidopsis AT2G06050.2_Arabidopsis AT2G06050.3_Arabidopsis NP_012049.1_Yeast NP_015154.1_Yeast NP_343301.1_Sulfolobuss NP_343421.1_Sulfolobuss NP_390263.1_Bacillus NP_390301.1_Bacillus NP_416167.1_Ecoli NP_417552.1_Eco…	177-same
ZP207	ENSDARP00000067004_Danio ENSDARP00000071587_Danio ENSDARP00000097779_Danio ENSDARP00000102115_Danio	AT1G10060.1_Arabidopsis AT1G10060.2_Arabidopsis AT1G10060.3_Arabidopsis AT1G10070.1_Arabidopsis AT1G10070.2_Arabidopsis AT1G10070.3_Arabidopsis AT1G50090.1_Arabidopsis AT1G50110.1_Arabidopsis AT3G19710.1_Arabidopsis AT3G49680.1_Arabidopsis AT3G49680.2_Arabidopsis AT5G65780.1_Arabidopsis NP_001181.2_Homo NP_005495.2_Homo NP_012078.1_Yeast NP_012682.1_Yeast NP_388121.1_Bacillus NP_391734.1_Bacillus…	221-same
ZP208	ENSDARP00000074699_Danio	AT1G27400.1_Arabidopsis AT1G67430.1_Arabidopsis NP_000976.1_Homo NP_001030178.1_Homo NP_001083061.1_Homo NP_001087202.1_Homo NP_001087203.1_Homo NP_012358.1_Yeast NP_012741.1_Yeast NP_342223.1_Sulfolobuss NP_559543.1_Pyrobaculum NP_616022.1_Methano SPBC2F12.04_Yeast SPCC364.03_Yeast XP_001176792.1_Strongylocentrotus XP_001177368.1_Strongylocentrotus XP_001177498.1_Strongylocentrotus XP_001713705.…	183-same
ZP209	ENSDARP00000071166_Danio ENSDARP00000079047_Danio ENSDARP00000091174_Danio ENSDARP00000091198_Danio ENSDARP00000095960_Danio ENSDARP00000100952_Danio	AT1G49930.1_Arabidopsis AT1G50200.1_Arabidopsis AT5G22800.1_Arabidopsis NP_001596.2_Homo NP_014980.1_Yeast NP_065796.1_Homo NP_221204.1_Rickettsia NP_341881.1_Sulfolobuss NP_342718.1_Sulfolobuss NP_390618.1_Bacillus NP_417177.1_Ecoli NP_560825.1_Pyrobaculum NP_615167.1_Methano SPAC23C11.09_Yeast XP_001180526.1_Strongylocentrotus XP_001202583.1_Strongylocentrotus XP_001203291.1_Strongylocentrotus …	247-same
ZP210	ENSDARP00000059647_Danio ENSDARP00000059651_Danio ENSDARP00000078372_Danio	AT1G49980.1_Arabidopsis AT2G38040.1_Arabidopsis AT2G38040.2_Arabidopsis AT5G44750.1_Arabidopsis AT5G44750.2_Arabidopsis NP_001032961.1_Homo NP_014991.1_Yeast NP_057302.1_Homo NP_057400.1_Homo NP_343798.1_Sulfolobuss NP_390268.1_Bacillus NP_390798.1_Bacillus NP_414727.1_Ecoli NP_414766.1_Ecoli NP_618896.1_Methano SPBC1347.01c_Yeast SPCC553.07c_Yeast XP_001178306.1_Strongylocentrotus XP_001191690.1…	199-overlapping
ZP211	ENSDARP00000012146_Danio ENSDARP00000067133_Danio ENSDARP00000067134_Danio ENSDARP00000067135_Danio	AT1G53670.1_Arabidopsis AT1G53670.2_Arabidopsis AT4G04800.1_Arabidopsis AT4G04810.1_Arabidopsis AT4G04830.1_Arabidopsis AT4G04840.1_Arabidopsis AT4G21830.1_Arabidopsis AT4G21830.2_Arabidopsis AT4G21840.1_Arabidopsis AT4G21850.1_Arabidopsis AT4G21850.2_Arabidopsis AT4G21860.1_Arabidopsis AT4G21860.2_Arabidopsis NP_001026849.1_Homo NP_009897.1_Yeast NP_036360.3_Homo NP_390051.1_Bacillus NP_416292.1…	223-same
ZP212	ENSDARP00000015197_Danio ENSDARP00000046669_Danio ENSDARP00000072126_Danio ENSDARP00000089487_Danio	AT1G67690.1_Arabidopsis AT5G10540.1_Arabidopsis AT5G51540.1_Arabidopsis AT5G65620.1_Arabidopsis Chlre2_kg.scaffold_7000003_Chlamydomonas NP_003240.1_Homo NP_005923.2_Homo NP_009874.1_Yeast NP_012788.1_Yeast NP_065777.1_Homo NP_416056.1_Ecoli NP_417955.1_Ecoli SPAC1F3.10c_Yeast XP_001182998.1_Strongylocentrotus XP_001185561.1_Strongylocentrotus XP_001187464.1_Strongylocentrotus XP_001188345.1_Stro…	224-same
ZP213		AT1G72680.1_Arabidopsis AT2G21730.1_Arabidopsis AT2G21890.1_Arabidopsis AT3G19450.1_Arabidopsis AT4G34230.1_Arabidopsis AT4G34230.2_Arabidopsis AT4G37970.1_Arabidopsis AT4G37980.1_Arabidopsis AT4G37980.2_Arabidopsis AT4G37990.1_Arabidopsis AT4G39330.1_Arabidopsis AT4G39330.2_Arabidopsis NP_009703.1_Yeast NP_010030.1_Yeast NP_013800.1_Yeast NP_014032.1_Yeast NP_014051.1_Yeast NP_014555.1_Yeast NP_…	172-child_set
ZP214	ENSDARP00000062735_Danio ENSDARP00000082563_Danio	AT2G18250.1_Arabidopsis AT2G27490.1_Arabidopsis AT2G27490.2_Arabidopsis NP_001035994.1_Homo NP_001035995.1_Homo NP_001035996.1_Homo NP_001035997.1_Homo NP_010482.1_Yeast NP_011793.1_Yeast NP_079095.2_Homo NP_079509.5_Homo NP_221084.1_Rickettsia NP_390784.1_Bacillus NP_414645.1_Ecoli NP_558918.1_Pyrobaculum NP_618428.1_Methano SPAC1F12.08_Yeast SPCC14G10.01_Yeast XP_001190843.1_Strongylocentrotus …	200-same
ZP215	ENSDARP00000002844_Danio ENSDARP00000057497_Danio ENSDARP00000068070_Danio ENSDARP00000073253_Danio ENSDARP00000073256_Danio	AT3G23810.1_Arabidopsis AT4G13940.1_Arabidopsis AT4G13940.2_Arabidopsis AT4G13940.3_Arabidopsis AT4G13940.4_Arabidopsis NP_000678.1_Homo NP_006612.2_Homo NP_010961.1_Yeast NP_056143.1_Homo NP_342260.1_Sulfolobuss NP_560520.1_Pyrobaculum NP_616214.1_Methano SPBC8D2.18c_Yeast XP_001177944.1_Strongylocentrotus XP_001203112.1_Strongylocentrotus XP_001203161.1_Strongylocentrotus XP_780172.1_Strongyloc…	238-same
ZP216	ENSDARP00000012850_Danio	AT3G47340.1_Arabidopsis AT3G47340.2_Arabidopsis AT3G47340.3_Arabidopsis AT5G10240.1_Arabidopsis AT5G10240.2_Arabidopsis AT5G65010.1_Arabidopsis AT5G65010.2_Arabidopsis NP_001664.2_Homo NP_011640.1_Yeast NP_015471.1_Yeast NP_388960.2_Bacillus NP_390932.1_Bacillus NP_391871.1_Bacillus NP_415200.1_Ecoli NP_597680.1_Homo NP_616889.1_Methano NP_899199.1_Homo SPBC119.10_Yeast XP_001180857.1_Strongyloce…	190-same
ZP217	ENSDARP00000009474_Danio ENSDARP00000015937_Danio ENSDARP00000025776_Danio ENSDARP00000046063_Danio ENSDARP00000099212_Danio ENSDARP00000101560_Danio	AT3G55410.1_Arabidopsis AT5G65750.1_Arabidopsis NP_001003941.1_Homo NP_002532.2_Homo NP_012141.1_Yeast NP_060715.1_Homo NP_061176.3_Homo NP_220570.1_Rickettsia NP_389819.2_Bacillus NP_415254.1_Ecoli SPBC3H7.03c_Yeast XP_001178397.1_Strongylocentrotus XP_001181905.1_Strongylocentrotus XP_001192318.1_Strongylocentrotus XP_001195164.1_Strongylocentrotus XP_001195501.1_Strongylocentrotus XP_001200674…	253-same
ZP218	ENSDARP00000016216_Danio ENSDARP00000019098_Danio ENSDARP00000026103_Danio ENSDARP00000070354_Danio ENSDARP00000094232_Danio ENSDARP00000095231_Danio	NP_000469.3_Homo NP_001622.2_Homo NP_001623.3_Homo NP_010769.1_Yeast NP_112603.2_Homo NP_388455.1_Bacillus NP_388822.1_Bacillus NP_414917.2_Ecoli NP_619216.1_Methano SPBC14F5.13c_Yeast XP_001179220.1_Strongylocentrotus XP_001187339.1_Strongylocentrotus XP_001187962.1_Strongylocentrotus XP_001190274.1_Strongylocentrotus XP_001190354.1_Strongylocentrotus XP_001192059.1_Strongylocentrotus XP_0011924…	256-same
ZP219	ENSDARP00000062334_Danio ENSDARP00000090756_Danio	AT1G08110.1_Arabidopsis AT1G08110.2_Arabidopsis AT1G08110.3_Arabidopsis AT1G08110.4_Arabidopsis AT1G11840.1_Arabidopsis AT1G11840.2_Arabidopsis AT1G11840.3_Arabidopsis AT1G11840.4_Arabidopsis AT1G11840.5_Arabidopsis AT1G67280.1_Arabidopsis AT1G67280.2_Arabidopsis NP_006699.2_Homo NP_013710.1_Yeast NP_057164.2_Homo NP_416168.1_Ecoli SPBC12C2.12c_Yeast XP_001182802.1_Strongylocentrotus XP_001191138…	202-same
ZP220	ENSDARP00000064375_Danio ENSDARP00000093518_Danio ENSDARP00000093532_Danio ENSDARP00000097881_Danio	AT1G08830.1_Arabidopsis AT1G08830.2_Arabidopsis AT1G12520.1_Arabidopsis AT1G12520.2_Arabidopsis AT1G12520.3_Arabidopsis AT2G28190.1_Arabidopsis AT5G18100.1_Arabidopsis AT5G18100.2_Arabidopsis NP_000445.1_Homo NP_003093.2_Homo NP_005116.1_Homo NP_012638.1_Yeast NP_013752.1_Yeast NP_389822.1_Bacillus NP_617328.1_Methano SPAC22E12.04_Yeast SPAC821.10c_Yeast XP_001177068.1_Strongylocentrotus XP_00119…	231-same
ZP221	ENSDARP00000005845_Danio ENSDARP00000079407_Danio ENSDARP00000103696_Danio	AT1G21640.1_Arabidopsis AT3G21070.1_Arabidopsis AT3G21070.2_Arabidopsis NP_010873.1_Yeast NP_012583.1_Yeast NP_015136.1_Yeast NP_075394.3_Homo NP_220821.1_Rickettsia NP_343598.1_Sulfolobuss NP_389043.1_Bacillus NP_390832.1_Bacillus NP_417105.1_Ecoli NP_558720.1_Pyrobaculum NP_560502.1_Pyrobaculum NP_618232.1_Methano OVA_fgenesh1_pg.C_scaffold_6000376_Chlamydomonas SPAC1B1.02c_Yeast SPAC323.01c_Ye…	222-same
ZP222	ENSDARP00000018348_Danio ENSDARP00000076958_Danio	AT1G31190.1_Arabidopsis AT3G02870.1_Arabidopsis AT3G02870.2_Arabidopsis AT3G02870.3_Arabidopsis AT4G39120.1_Arabidopsis MHS_estExt_fgenesh2_pg.C_50170_Chlamydomonas NP_005527.1_Homo NP_010573.1_Yeast NP_011912.1_Yeast NP_055029.1_Homo NP_220624.1_Rickettsia NP_220681.1_Rickettsia NP_343774.1_Sulfolobuss NP_389350.1_Bacillus NP_417028.1_Ecoli NP_418635.1_Ecoli NP_560458.1_Pyrobaculum NP_618233.1_M…	206-same
ZP223	ENSDARP00000052347_Danio ENSDARP00000059351_Danio	AT2G07110.1_Arabidopsis AT3G46210.1_Arabidopsis AT3G46210.2_Arabidopsis AT3G46210.3_Arabidopsis AT3G46210.4_Arabidopsis AT3G46210.5_Arabidopsis AT3G61620.1_Arabidopsis AT3G61620.2_Arabidopsis AT4G27490.1_Arabidopsis NP_011609.2_Yeast NP_011711.1_Yeast NP_061910.1_Homo NP_064543.3_Homo NP_342241.1_Sulfolobuss NP_559845.1_Pyrobaculum SPAC3G9.10c_Yeast SPBC115.01c_Yeast SPBC211.08c_Yeast SZI_1_chlre…	211-same
ZP224	ENSDARP00000013329_Danio ENSDARP00000048506_Danio ENSDARP00000059885_Danio ENSDARP00000095636_Danio	AT4G17260.1_Arabidopsis NP_001035787.1_Homo NP_002291.1_Homo NP_002292.1_Homo NP_005557.1_Homo NP_059144.1_Homo NP_060784.3_Homo NP_149972.1_Homo NP_220759.1_Rickettsia NP_343919.1_Sulfolobuss NP_388187.1_Bacillus NP_390790.1_Bacillus NP_559962.1_Pyrobaculum NP_615778.1_Methano NP_659409.2_Homo SPAC186.08c_Yeast XP_001196488.1_Strongylocentrotus XP_001199799.1_Strongylocentrotus XP_001203971.1_St…	240-same
ZP225	ENSDARP00000012559_Danio ENSDARP00000018463_Danio ENSDARP00000037835_Danio ENSDARP00000069995_Danio ENSDARP00000076033_Danio ENSDARP00000092015_Danio	NP_001161.1_Homo NP_004916.1_Homo NP_013057.1_Yeast NP_066190.2_Homo NP_116601.1_Yeast NP_343019.1_Sulfolobuss NP_388809.1_Bacillus NP_418362.1_Ecoli NP_536354.2_Homo SPAC977.17_Yeast XP_001129848.1_Homo XP_001178911.1_Strongylocentrotus XP_001187864.1_Strongylocentrotus XP_001193477.1_Strongylocentrotus XP_001201650.1_Strongylocentrotus XP_001717990.1_Homo XP_001717993.1_Homo XP_001732861.1_Homo…	270-same
ZP226		NP_342721.1_Sulfolobuss NP_342731.1_Sulfolobuss NP_343948.1_Sulfolobuss NP_343996.1_Sulfolobuss NP_344358.1_Sulfolobuss NP_344367.1_Sulfolobuss NP_389021.1_Bacillus NP_389026.1_Bacillus NP_389176.1_Bacillus NP_415352.1_Ecoli NP_415760.1_Ecoli NP_415809.1_Ecoli NP_416003.1_Ecoli NP_416683.1_Ecoli NP_417934.1_Ecoli NP_418000.1_Ecoli NP_559204.1_Pyrobaculum NP_559979.1_Pyrobaculum NP_560479.1_Pyroba…	193-same
ZP227	ENSDARP00000057699_Danio ENSDARP00000095595_Danio ENSDARP00000095601_Danio ENSDARP00000100219_Danio	AT1G03150.1_Arabidopsis AT5G13780.1_Arabidopsis NP_003482.1_Homo NP_011877.1_Yeast NP_015456.2_Yeast NP_057184.1_Homo NP_116082.1_Homo NP_341652.1_Sulfolobuss NP_341764.1_Sulfolobuss NP_558835.1_Pyrobaculum NP_619487.1_Methano NP_852668.1_Homo NP_852669.1_Homo SPAC15E1.08_Yeast SPCC16C4.12_Yeast XP_001177372.1_Strongylocentrotus XP_001183113.1_Strongylocentrotus XP_001183250.1_Strongylocentrotus …	230-overlapping
ZP228		AT1G20860.1_Arabidopsis AT1G76430.1_Arabidopsis AT2G32830.1_Arabidopsis AT2G38940.1_Arabidopsis AT3G54700.1_Arabidopsis AT4G08878.1_Arabidopsis AT4G08895.1_Arabidopsis AT5G43340.1_Arabidopsis AT5G43350.1_Arabidopsis AT5G43360.1_Arabidopsis AT5G43370.1_Arabidopsis NP_010022.1_Yeast NP_013583.1_Yeast NP_341838.1_Sulfolobuss NP_342642.1_Sulfolobuss NP_343523.1_Sulfolobuss NP_344489.1_Sulfolobuss NP_…	197-same
ZP229	ENSDARP00000004866_Danio ENSDARP00000019407_Danio ENSDARP00000051312_Danio	AT1G43670.1_Arabidopsis AT3G54050.1_Arabidopsis AT3G55800.1_Arabidopsis AT5G64380.1_Arabidopsis MHS_OVA_BTM_Chlre2_kg.scaffold_13000210_Chlamydomonas NP_000498.2_Homo NP_003828.2_Homo NP_013481.1_Yeast NP_418653.1_Ecoli SPBC1198.14c_Yeast XP_001178027.1_Strongylocentrotus XP_001180286.1_Strongylocentrotus XP_001186151.1_Strongylocentrotus XP_001202306.1_Strongylocentrotus XP_782411.1_Strongylocen…	235-same
ZP230	ENSDARP00000014124_Danio ENSDARP00000047068_Danio ENSDARP00000090537_Danio	AT2G16370.1_Arabidopsis AT2G21550.1_Arabidopsis AT4G34570.1_Arabidopsis NP_000782.1_Homo NP_001062.1_Homo NP_014717.2_Yeast NP_014879.1_Yeast NP_389651.1_Bacillus NP_390064.1_Bacillus NP_390065.1_Bacillus NP_414590.1_Ecoli NP_417304.1_Ecoli NP_789785.1_Homo SPAC15E1.04_Yeast XP_001176553.1_Strongylocentrotus XP_001185436.1_Strongylocentrotus XP_001195886.1_Strongylocentrotus XP_001198552.1_Strong…	226-overlapping
ZP231	ENSDARP00000005651_Danio	AT2G18020.1_Arabidopsis AT2G44065.1_Arabidopsis AT2G44065.2_Arabidopsis AT3G51190.1_Arabidopsis AT4G36130.1_Arabidopsis ATCG00830.1_Arabidopsis ATCG01310.1_Arabidopsis NP_000964.1_Homo NP_012246.1_Yeast NP_116688.1_Yeast NP_150644.1_Homo NP_221020.1_Rickettsia NP_342225.1_Sulfolobuss NP_388000.1_Bacillus NP_417776.1_Ecoli NP_558856.1_Pyrobaculum NP_616020.1_Methano SPAC1F7.13c_Yeast SPBC2F12.07c_…	212-same
ZP232	ENSDARP00000005075_Danio ENSDARP00000024411_Danio ENSDARP00000102011_Danio ENSDARP00000104167_Danio	AT2G27170.1_Arabidopsis AT2G27170.2_Arabidopsis AT3G47460.1_Arabidopsis AT5G62410.1_Arabidopsis Chlre2_kg.scaffold_4000005_Chlamydomonas NP_001036015.1_Homo NP_001036016.1_Homo NP_005436.1_Homo NP_006435.2_Homo NP_012461.1_Yeast NP_116687.1_Yeast NP_389476.1_Bacillus NP_619197.1_Methano SPAC10F6.09c_Yeast SPBP4H10.06c_Yeast XP_001176233.1_Strongylocentrotus XP_001176817.1_Strongylocentrotus XP_00…	101-overlapping
ZP233		AT2G41220.1_Arabidopsis AT5G04140.1_Arabidopsis AT5G04140.2_Arabidopsis AT5G53460.1_Arabidopsis MHS_estExt_gwp_1W.C_180086_Chlamydomonas NP_010110.1_Yeast NP_342195.1_Sulfolobuss NP_388541.1_Bacillus NP_389726.1_Bacillus NP_389727.1_Bacillus NP_416963.1_Ecoli NP_416976.4_Ecoli NP_417204.1_Ecoli NP_417363.2_Ecoli NP_417679.1_Ecoli NP_417680.1_Ecoli NP_560589.1_Pyrobaculum NP_560738.1_Pyrobaculum N…	201-same
ZP234	ENSDARP00000051762_Danio	AT3G04840.1_Arabidopsis AT4G34670.1_Arabidopsis NP_000997.1_Homo NP_013546.1_Yeast NP_013648.1_Yeast NP_342251.1_Sulfolobuss NP_560760.1_Pyrobaculum NP_618303.2_Methano SPAC13G6.02c_Yeast SPAC22H12.04c_Yeast XP_001177407.1_Strongylocentrotus XP_001177536.1_Strongylocentrotus XP_001179472.1_Strongylocentrotus XP_001723399.1_Homo XP_001723402.1_Homo XP_495839.1_Homo XP_780038.1_Strongylocentrotus X…	214-same
ZP235	ENSDARP00000018462_Danio ENSDARP00000036252_Danio ENSDARP00000096921_Danio ENSDARP00000099586_Danio	AT3G05780.1_Arabidopsis AT3G05790.1_Arabidopsis AT5G26860.1_Arabidopsis AT5G47040.1_Arabidopsis NP_004784.2_Homo NP_009531.1_Yeast NP_113678.2_Homo NP_220831.1_Rickettsia NP_390698.1_Bacillus NP_390699.1_Bacillus NP_414973.1_Ecoli NP_560787.1_Pyrobaculum NP_616787.1_Methano NP_618179.1_Methano OVA_estExt_GenewiseW_1.C_260153_Chlamydomonas SPAC22F3.06c_Yeast XP_001180849.1_Strongylocentrotus XP_00…	252-same
ZP236	ENSDARP00000065857_Danio	AT3G10160.1_Arabidopsis AT3G55630.1_Arabidopsis AT3G55630.2_Arabidopsis AT3G55630.3_Arabidopsis AT5G05980.1_Arabidopsis AT5G05980.2_Arabidopsis AT5G41480.1_Arabidopsis Chlre2_kg.scaffold_9000078_Chlamydomonas NP_001018088.1_Homo NP_004948.4_Homo NP_012790.1_Yeast NP_013831.1_Yeast NP_014884.1_Yeast NP_220909.1_Rickettsia NP_390686.1_Bacillus NP_416818.1_Ecoli SPAC227.09_Yeast SPBC1709.17_Yeast XP…	215-same
ZP237	ENSDARP00000025733_Danio ENSDARP00000049573_Danio ENSDARP00000069032_Danio	AT3G55400.1_Arabidopsis AT3G55400.2_Arabidopsis AT4G13780.1_Arabidopsis NP_004981.2_Homo NP_011687.1_Yeast NP_011780.1_Yeast NP_221044.1_Rickettsia NP_342085.1_Sulfolobuss NP_342146.1_Sulfolobuss NP_387919.1_Bacillus NP_389785.1_Bacillus NP_416617.1_Ecoli NP_560370.1_Pyrobaculum NP_560373.1_Pyrobaculum NP_612404.1_Homo NP_618914.1_Methano SPAC27E2.06c_Yeast SPBC17A3.04c_Yeast XP_001197221.1_Stron…	74-overlapping
ZP238	ENSDARP00000026811_Danio ENSDARP00000052078_Danio ENSDARP00000056100_Danio ENSDARP00000069192_Danio	NP_002530.1_Homo NP_012737.1_Yeast NP_056962.2_Homo NP_443724.1_Homo NP_617627.1_Methano NP_680479.1_Homo OVA_2_SAN_estExt_fgenesh2_kg.C_340012_Chlamydomonas OVA_SAN_estExt_gwp_1H.C_420043_Chlamydomonas SPAC144.04c_Yeast XP_001180893.1_Strongylocentrotus XP_001194285.1_Strongylocentrotus XP_001196287.1_Strongylocentrotus XP_001202483.1_Strongylocentrotus XP_793679.2_Strongylocentrotus XP_793810.2…	257-same
ZP239	ENSDARP00000095139_Danio	AT1G04270.1_Arabidopsis AT1G04270.2_Arabidopsis AT1G33850.1_Arabidopsis AT5G09490.1_Arabidopsis AT5G09500.1_Arabidopsis AT5G09510.1_Arabidopsis AT5G09510.2_Arabidopsis AT5G43640.1_Arabidopsis AT5G63070.1_Arabidopsis NP_001009.1_Homo NP_014602.1_Yeast NP_342224.1_Sulfolobuss NP_559505.1_Pyrobaculum NP_616021.1_Methano SPAC1071.07c_Yeast SPCC1393.03_Yeast XP_001134147.1_Homo XP_001134258.1_Homo XP_…	218-same
ZP240	ENSDARP00000068050_Danio	AT1G09830.1_Arabidopsis AT3G55010.1_Arabidopsis AT3G55010.2_Arabidopsis Chlre2_kg.scaffold_25000169_Chlamydomonas NP_000810.1_Homo NP_010696.1_Yeast NP_011280.1_Yeast NP_342153.1_Sulfolobuss NP_342154.1_Sulfolobuss NP_388532.1_Bacillus NP_388535.1_Bacillus NP_416994.1_Ecoli NP_418433.1_Ecoli NP_558453.1_Pyrobaculum NP_558455.1_Pyrobaculum NP_558457.1_Pyrobaculum NP_615104.1_Methano NP_618199.1_Me…	220-same
ZP241	ENSDARP00000002126_Danio ENSDARP00000015775_Danio ENSDARP00000102551_Danio	AT1G11870.1_Arabidopsis AT1G11870.2_Arabidopsis AT1G11870.3_Arabidopsis AT5G27470.1_Arabidopsis NP_006504.2_Homo NP_010306.1_Yeast NP_011875.1_Yeast NP_060297.1_Homo NP_221133.1_Rickettsia NP_342124.1_Sulfolobuss NP_387894.1_Bacillus NP_415413.1_Ecoli NP_560533.1_Pyrobaculum NP_618916.1_Methano OVA_chlre3.14.21.1.1_Chlamydomonas SPAC25B8.06c_Yeast SPAC29A4.15_Yeast XP_001188820.1_Strongylocentrot…	242-same
ZP242	ENSDARP00000008399_Danio ENSDARP00000057499_Danio	AT1G17470.1_Arabidopsis AT1G17470.2_Arabidopsis AT1G72660.1_Arabidopsis AT1G72660.2_Arabidopsis AT1G72660.3_Arabidopsis AT4G39520.1_Arabidopsis NP_001379.1_Homo NP_004138.1_Homo NP_009364.1_Yeast NP_011689.1_Yeast NP_343743.1_Sulfolobuss NP_559447.1_Pyrobaculum NP_619214.1_Methano SPAC9.07c_Yeast SPBC354.01_Yeast XP_001177289.1_Strongylocentrotus XP_001177345.1_Strongylocentrotus XP_001177427.1_S…	232-same
ZP243	ENSDARP00000011778_Danio ENSDARP00000013624_Danio	AT1G21720.1_Arabidopsis AT1G77440.1_Arabidopsis AT1G77440.2_Arabidopsis AT3G60820.1_Arabidopsis AT3G60820.2_Arabidopsis NP_002784.1_Homo NP_002786.2_Homo NP_009512.1_Yeast NP_011020.1_Yeast NP_560846.1_Pyrobaculum SPAC22F8.06_Yeast SPCC63.12c_Yeast XP_001175833.1_Strongylocentrotus XP_001177076.1_Strongylocentrotus XP_001182748.1_Strongylocentrotus XP_001187732.1_Strongylocentrotus XP_001190137.1…
ZP244	ENSDARP00000002122_Danio ENSDARP00000076508_Danio	AT1G30120.1_Arabidopsis AT1G55510.1_Arabidopsis AT2G34590.1_Arabidopsis AT3G13450.1_Arabidopsis AT5G50850.1_Arabidopsis NP_000047.1_Homo NP_000916.2_Homo NP_009780.1_Yeast NP_220647.1_Rickettsia NP_342814.1_Sulfolobuss NP_342959.1_Sulfolobuss NP_388688.1_Bacillus NP_389342.1_Bacillus NP_390284.1_Bacillus NP_560157.1_Pyrobaculum NP_898871.1_Homo OVA_chlre3.12.55.1.1_Chlamydomonas SPBC30D10.13c_Yea…	234-same
ZP245	ENSDARP00000043811_Danio ENSDARP00000057574_Danio	AT1G60620.1_Arabidopsis AT1G60850.1_Arabidopsis AT1G60850.2_Arabidopsis AT1G60850.3_Arabidopsis AT2G15400.1_Arabidopsis AT2G15400.2_Arabidopsis AT2G15430.1_Arabidopsis NP_004866.1_Homo NP_012243.1_Yeast NP_015435.1_Yeast NP_116558.1_Homo NP_341643.1_Sulfolobuss NP_558758.1_Pyrobaculum NP_976035.1_Homo SPBC1289.07c_Yeast SPCC1442.10c_Yeast XP_001176308.1_Strongylocentrotus XP_001176467.1_Strongylo…	236-same
ZP246	ENSDARP00000066897_Danio	AT2G09990.1_Arabidopsis AT3G04230.1_Arabidopsis AT5G18380.1_Arabidopsis AT5G18380.2_Arabidopsis MAY_e_gwW.2.213.1_Chlamydomonas NP_001011.1_Homo NP_010200.1_Yeast NP_013863.2_Yeast NP_341640.1_Sulfolobuss NP_558761.1_Pyrobaculum NP_615561.1_Methano SPAC664.04c_Yeast SPBC18H10.14_Yeast XP_001177018.1_Strongylocentrotus XP_001718059.1_Homo XP_001718426.1_Homo XP_001718962.1_Homo XP_001723079.1_Homo…	225-same
ZP247	ENSDARP00000038446_Danio ENSDARP00000087463_Danio ENSDARP00000091811_Danio	AT4G12600.1_Arabidopsis AT4G22380.1_Arabidopsis AT5G08180.1_Arabidopsis AT5G20160.1_Arabidopsis AT5G20160.2_Arabidopsis Chlre2_kg.scaffold_45000085_Chlamydomonas NP_001003796.1_Homo NP_001030005.1_Homo NP_004999.1_Homo NP_010073.2_Yeast NP_010888.1_Yeast NP_060308.1_Homo NP_341659.1_Sulfolobuss NP_560676.1_Pyrobaculum NP_616455.1_Methano SPAC1782.10c_Yeast SPAC607.03c_Yeast XP_001176138.1_Strongy…	255-same
ZP248	ENSDARP00000072831_Danio ENSDARP00000088804_Danio	AT4G14570.1_Arabidopsis AT5G36210.1_Arabidopsis NP_001631.3_Homo NP_342863.1_Sulfolobuss NP_343529.1_Sulfolobuss NP_344018.1_Sulfolobuss NP_391103.1_Bacillus NP_559009.1_Pyrobaculum NP_559131.1_Pyrobaculum SPBC1711.12_Yeast XP_001176028.1_Strongylocentrotus XP_001176936.1_Strongylocentrotus XP_001179870.1_Strongylocentrotus XP_001179910.1_Strongylocentrotus XP_001192031.1_Strongylocentrotus XP_00…	239-same
ZP249	ENSDARP00000082385_Danio	AT5G20990.1_Arabidopsis NP_001019389.1_Homo NP_065857.1_Homo NP_341596.1_Sulfolobuss NP_342188.1_Sulfolobuss NP_343727.1_Sulfolobuss NP_389311.1_Bacillus NP_390824.1_Bacillus NP_391217.1_Bacillus NP_414550.1_Ecoli NP_415303.1_Ecoli NP_415348.1_Ecoli NP_558324.1_Pyrobaculum NP_558983.1_Pyrobaculum NP_560454.1_Pyrobaculum NP_560753.1_Pyrobaculum NP_560754.1_Pyrobaculum NP_615160.1_Methano NP_618955…	228-same
ZP250	ENSDARP00000003412_Danio ENSDARP00000051972_Danio ENSDARP00000085861_Danio ENSDARP00000088981_Danio ENSDARP00000090550_Danio	NP_001017524.1_Homo NP_010242.1_Yeast NP_010477.1_Yeast NP_014573.1_Yeast NP_014668.1_Yeast NP_015310.1_Yeast NP_036369.2_Homo NP_036370.2_Homo NP_036371.1_Homo NP_085096.1_Homo NP_388846.1_Bacillus SPAC1783.04c_Yeast SPBC16D10.07c_Yeast SPCC132.02_Yeast XP_001186397.1_Strongylocentrotus XP_001192944.1_Strongylocentrotus XP_001194744.1_Strongylocentrotus XP_001195952.1_Strongylocentrotus XP_78143…
ZP251	ENSDARP00000053962_Danio ENSDARP00000057868_Danio ENSDARP00000059020_Danio ENSDARP00000087660_Danio ENSDARP00000100707_Danio	AT1G02500.1_Arabidopsis AT1G02500.2_Arabidopsis AT2G36880.1_Arabidopsis AT2G36880.2_Arabidopsis AT3G17390.1_Arabidopsis AT4G01850.1_Arabidopsis AT4G01850.2_Arabidopsis NP_000420.1_Homo NP_005902.1_Homo NP_010790.1_Yeast NP_013281.1_Yeast NP_390933.1_Bacillus NP_417417.1_Ecoli SPBC14F5.05c_Yeast XP_001179653.1_Strongylocentrotus XP_781587.2_Strongylocentrotus e_gw1.244.36.1_Physcomitrella e_gw2.50…	286-same
ZP252		AT1G06410.1_Arabidopsis AT1G16980.1_Arabidopsis AT1G17000.1_Arabidopsis AT1G23870.1_Arabidopsis AT1G60140.1_Arabidopsis AT1G68020.1_Arabidopsis AT1G68020.2_Arabidopsis AT1G70290.1_Arabidopsis AT1G78580.1_Arabidopsis AT2G18700.1_Arabidopsis AT4G17770.1_Arabidopsis AT4G27550.1_Arabidopsis NP_009684.1_Yeast NP_010359.1_Yeast NP_013608.1_Yeast NP_013988.1_Yeast NP_416410.1_Ecoli NP_559183.1_Pyrobacul…	219-same
ZP253	ENSDARP00000042280_Danio ENSDARP00000093404_Danio	AT4G08790.1_Arabidopsis AT5G12040.1_Arabidopsis AT5G12040.2_Arabidopsis NP_005591.1_Homo NP_012409.1_Yeast NP_013455.1_Yeast NP_064587.1_Homo NP_341606.1_Sulfolobuss NP_341958.1_Sulfolobuss NP_343558.1_Sulfolobuss NP_388806.1_Bacillus NP_389240.1_Bacillus NP_389277.1_Bacillus NP_414754.1_Ecoli NP_559746.1_Pyrobaculum NP_560435.1_Pyrobaculum NP_617902.1_Methano NP_619385.1_Methano SPAC26A3.11_Yeas…	254-same
ZP254	ENSDARP00000061735_Danio ENSDARP00000073108_Danio ENSDARP00000097943_Danio	AT1G05620.1_Arabidopsis AT1G05620.2_Arabidopsis AT2G36310.1_Arabidopsis NP_010688.2_Yeast NP_342034.1_Sulfolobuss NP_343621.1_Sulfolobuss NP_344373.1_Sulfolobuss NP_414571.1_Ecoli NP_415184.1_Ecoli NP_416667.1_Ecoli SPAC17G8.02_Yeast SPBC1683.06c_Yeast SPBC800.11_Yeast XP_001181686.1_Strongylocentrotus XP_001186037.1_Strongylocentrotus XP_001186427.1_Strongylocentrotus XP_782350.1_Strongylocentro…	272-same
ZP255	ENSDARP00000008736_Danio ENSDARP00000057292_Danio	AT1G07270.1_Arabidopsis AT2G29680.1_Arabidopsis AT2G29680.2_Arabidopsis AT4G12620.1_Arabidopsis AT4G14700.1_Arabidopsis Chlre2_kg.scaffold_4000183_Chlamydomonas Chlre2_kg.scaffold_69000040_Chlamydomonas NP_001245.1_Homo NP_004144.2_Homo NP_012341.1_Yeast NP_013547.1_Yeast NP_013646.1_Yeast NP_341806.1_Sulfolobuss NP_342278.1_Sulfolobuss NP_343568.1_Sulfolobuss NP_558810.1_Pyrobaculum NP_614975.1_…
ZP256	ENSDARP00000033139_Danio	AT1G15960.1_Arabidopsis AT1G47240.1_Arabidopsis AT1G80830.1_Arabidopsis AT2G23150.1_Arabidopsis AT4G18790.1_Arabidopsis AT5G03280.1_Arabidopsis AT5G67330.1_Arabidopsis NP_000569.3_Homo NP_000608.1_Homo NP_011917.1_Yeast NP_013134.1_Yeast NP_014519.1_Yeast NP_388317.1_Bacillus NP_416893.1_Ecoli SKA_165437_Chlamydomonas SPAC27F1.08_Yeast XP_001181968.1_Strongylocentrotus XP_781841.2_Strongylocentro…	244-same
ZP257	ENSDARP00000016765_Danio ENSDARP00000024463_Danio ENSDARP00000069027_Danio ENSDARP00000072497_Danio ENSDARP00000104098_Danio	AT1G17290.1_Arabidopsis AT1G23310.1_Arabidopsis AT1G23310.2_Arabidopsis AT1G70580.1_Arabidopsis AT1G70580.2_Arabidopsis AT1G70580.3_Arabidopsis AT1G70580.4_Arabidopsis AT1G72330.1_Arabidopsis AT1G72330.2_Arabidopsis FER_estExt_gwp_1H.C_40110_Chlamydomonas NP_005300.1_Homo NP_010396.1_Yeast NP_013190.1_Yeast NP_416793.1_Ecoli NP_597700.1_Homo SPBC582.08_Yeast e_gw1.120.15.1_Physcomitrella e_gw1.7.…	51-overlapping
ZP258	ENSDARP00000013402_Danio	AT1G20620.1_Arabidopsis AT1G20620.2_Arabidopsis AT1G20620.4_Arabidopsis AT1G20620.5_Arabidopsis AT1G20630.1_Arabidopsis AT4G35090.1_Arabidopsis AT4G35090.2_Arabidopsis Chlre2_kg.scaffold_30000162_Chlamydomonas NP_001743.1_Homo NP_010542.1_Yeast NP_011602.2_Yeast NP_388762.1_Bacillus NP_391742.1_Bacillus NP_391784.1_Bacillus SPCC757.07c_Yeast XP_001186983.1_Strongylocentrotus XP_001190014.1_Strong…	245-same
ZP259	ENSDARP00000005719_Danio	AT1G22780.1_Arabidopsis AT1G34030.1_Arabidopsis AT4G09800.1_Arabidopsis NP_010738.1_Yeast NP_013686.1_Yeast NP_072045.1_Homo NP_341646.1_Sulfolobuss NP_560477.1_Pyrobaculum NP_616052.1_Methano SPBC16D10.11c_Yeast SPCC1259.01c_Yeast XP_001190162.1_Strongylocentrotus XP_001202116.1_Strongylocentrotus XP_001713710.1_Homo XP_001720068.1_Homo XP_001721166.1_Homo XP_001722725.1_Homo XP_001725344.1_Homo…	246-same
ZP260	ENSDARP00000003186_Danio ENSDARP00000012056_Danio ENSDARP00000070709_Danio	AT1G30820.1_Arabidopsis AT2G34890.1_Arabidopsis AT3G12670.1_Arabidopsis AT4G02120.1_Arabidopsis AT4G20320.1_Arabidopsis AT4G20320.2_Arabidopsis NP_001896.2_Homo NP_009514.1_Yeast NP_012637.1_Yeast NP_062831.3_Homo NP_220761.1_Rickettsia NP_341757.1_Sulfolobuss NP_391596.1_Bacillus NP_417260.1_Ecoli NP_560794.1_Pyrobaculum NP_618169.1_Methano NP_787055.1_Homo SPAC10F6.03c_Yeast XP_001188505.1_Stro…	276-same
ZP261	ENSDARP00000008118_Danio ENSDARP00000081856_Danio	AT1G31670.1_Arabidopsis AT1G31690.1_Arabidopsis AT1G31710.1_Arabidopsis AT1G62810.1_Arabidopsis AT2G35612.1_Arabidopsis AT2G42490.1_Arabidopsis AT3G43670.1_Arabidopsis AT4G12270.1_Arabidopsis AT4G12280.1_Arabidopsis AT4G12290.1_Arabidopsis AT4G14940.1_Arabidopsis NP_001082.2_Homo NP_001149.2_Homo NP_003725.1_Homo NP_033720.2_Homo NP_343112.1_Sulfolobuss NP_415904.3_Ecoli OVA_Chlre2_kg.scaffold_20…	262-same
ZP262	ENSDARP00000063661_Danio	AT1G53240.1_Arabidopsis AT2G22780.1_Arabidopsis AT3G15020.1_Arabidopsis AT3G15020.2_Arabidopsis AT3G47520.1_Arabidopsis AT3G53910.1_Arabidopsis AT5G09660.1_Arabidopsis AT5G09660.2_Arabidopsis AT5G09660.3_Arabidopsis AT5G09660.4_Arabidopsis NP_005909.2_Homo NP_010205.1_Yeast NP_012838.1_Yeast NP_014515.2_Yeast NP_417703.1_Ecoli SPCC306.08c_Yeast XP_001188929.1_Strongylocentrotus XP_792004.2_Strong…	248-same
ZP263	ENSDARP00000018762_Danio ENSDARP00000025022_Danio	AT1G67120.1_Arabidopsis Chlre2_kg.scaffold_5000418_Chlamydomonas NP_013207.1_Yeast NP_055426.1_Homo NP_389821.1_Bacillus SPCC737.08_Yeast XP_001183936.1_Strongylocentrotus XP_001185421.1_Strongylocentrotus XP_001186360.1_Strongylocentrotus XP_001187013.1_Strongylocentrotus XP_001194711.1_Strongylocentrotus XP_001196348.1_Strongylocentrotus XP_001199319.1_Strongylocentrotus XP_001200812.1_Strongyl…	263-same
ZP264	ENSDARP00000069953_Danio ENSDARP00000085784_Danio	AT1G80460.1_Arabidopsis AT1G80460.2_Arabidopsis NP_000158.1_Homo NP_001034636.1_Homo NP_011831.1_Yeast NP_149991.2_Homo NP_343018.1_Sulfolobuss NP_343522.1_Sulfolobuss NP_388810.1_Bacillus NP_389643.1_Bacillus NP_389737.1_Bacillus NP_391886.1_Bacillus NP_416028.3_Ecoli NP_417256.1_Ecoli NP_418021.1_Ecoli NP_418037.1_Ecoli NP_418361.1_Ecoli NP_976325.1_Homo XP_001183424.1_Strongylocentrotus XP_001…	265-same
ZP265	ENSDARP00000058289_Danio	AT2G17570.1_Arabidopsis AT2G23400.1_Arabidopsis AT2G23410.1_Arabidopsis AT5G58770.1_Arabidopsis AT5G58780.1_Arabidopsis AT5G58782.1_Arabidopsis AT5G58784.1_Arabidopsis AT5G60500.1_Arabidopsis AT5G60510.1_Arabidopsis NP_009556.1_Yeast NP_013819.1_Yeast NP_079163.2_Homo NP_220806.1_Rickettsia NP_341718.1_Sulfolobuss NP_389535.1_Bacillus NP_414716.1_Ecoli NP_560372.1_Pyrobaculum NP_616757.1_Methano …	249-same
ZP266	ENSDARP00000025373_Danio ENSDARP00000050473_Danio ENSDARP00000074794_Danio ENSDARP00000099133_Danio	AT2G29410.1_Arabidopsis AT2G46800.1_Arabidopsis AT2G46800.2_Arabidopsis AT3G58810.1_Arabidopsis AT3G58810.2_Arabidopsis AT3G61940.1_Arabidopsis NP_001004434.1_Homo NP_003450.2_Homo NP_037441.2_Homo NP_115902.1_Homo NP_343625.1_Sulfolobuss NP_390542.1_Bacillus NP_415273.1_Ecoli NP_560205.1_Pyrobaculum NP_616058.1_Methano NP_776250.2_Homo SKA_Chlre2_kg.scaffold_27000158_Chlamydomonas XP_001193086.1…	154-overlapping
ZP267	ENSDARP00000001156_Danio ENSDARP00000067374_Danio	AT2G45270.1_Arabidopsis AT4G22720.1_Arabidopsis AT4G22720.2_Arabidopsis NP_010179.1_Yeast NP_012964.2_Yeast NP_060277.1_Homo NP_071748.2_Homo NP_220431.1_Rickettsia NP_341968.1_Sulfolobuss NP_388475.1_Bacillus NP_417536.1_Ecoli NP_560007.1_Pyrobaculum NP_618580.1_Methano SPBC16D10.03_Yeast SPCC1259.10_Yeast XP_001175613.1_Strongylocentrotus XP_001182960.1_Strongylocentrotus XP_001187049.1_Strongy…	267-same
ZP268	ENSDARP00000102666_Danio	AT3G04600.1_Arabidopsis AT3G04600.2_Arabidopsis AT3G04600.3_Arabidopsis NP_004175.2_Homo NP_014544.1_Yeast NP_341988.2_Sulfolobuss NP_560482.1_Pyrobaculum NP_615145.1_Methano NP_776049.1_Homo NP_998810.1_Homo NP_998811.1_Homo SPAC2F7.13c_Yeast XP_001192351.1_Strongylocentrotus XP_001192644.1_Strongylocentrotus XP_001195761.1_Strongylocentrotus XP_001197739.1_Strongylocentrotus XP_001198409.1_Stro…	251-same
ZP269	ENSDARP00000099913_Danio	AT1G01290.1_Arabidopsis AT2G31955.1_Arabidopsis AT2G31955.2_Arabidopsis NP_001068566.1_Homo NP_005933.2_Homo NP_005934.2_Homo NP_341902.1_Sulfolobuss NP_342277.1_Sulfolobuss NP_388477.1_Bacillus NP_391551.1_Bacillus NP_415302.1_Ecoli NP_415304.1_Ecoli NP_558853.1_Pyrobaculum NP_558866.1_Pyrobaculum NP_615079.1_Methano NP_616109.1_Methano NP_620306.2_Homo XP_001192455.1_Strongylocentrotus XP_00119…	258-same
ZP270		AT1G07180.1_Arabidopsis AT2G20800.1_Arabidopsis AT2G29990.1_Arabidopsis AT4G05020.1_Arabidopsis AT4G21490.1_Arabidopsis AT4G28220.1_Arabidopsis NP_010198.1_Yeast NP_013586.1_Yeast NP_013865.1_Yeast NP_342489.1_Sulfolobuss NP_344274.1_Sulfolobuss NP_344459.1_Sulfolobuss NP_389111.1_Bacillus NP_391090.1_Bacillus NP_391100.1_Bacillus NP_415627.1_Ecoli PIE_e_gwH.76.22.1_Chlamydomonas PIE_e_gwW.42.8.1…	241-same
ZP271		AT1G12240.1_Arabidopsis AT1G55120.1_Arabidopsis AT1G55120.2_Arabidopsis AT1G62660.1_Arabidopsis AT2G36190.1_Arabidopsis AT3G13784.1_Arabidopsis AT3G13790.1_Arabidopsis AT3G52600.1_Arabidopsis AT3G52600.2_Arabidopsis AT5G11920.1_Arabidopsis AT5G11920.2_Arabidopsis NP_012104.1_Yeast NP_390581.1_Bacillus NP_391326.1_Bacillus NP_391683.1_Bacillus SPAC8E11.01c_Yeast SPCC191.11_Yeast e_gw1.177.75.1_Phy…	243-same
ZP272	ENSDARP00000072618_Danio	AT1G23820.1_Arabidopsis AT1G23820.2_Arabidopsis AT1G70310.1_Arabidopsis AT5G19530.1_Arabidopsis AT5G19530.2_Arabidopsis AT5G53120.1_Arabidopsis AT5G53120.2_Arabidopsis AT5G53120.3_Arabidopsis AT5G53120.4_Arabidopsis AT5G53120.5_Arabidopsis FER_OVA_fgenesh1_pg.C_scaffold_3000551_Chlamydomonas NP_003123.2_Homo NP_013247.1_Yeast NP_015394.1_Yeast NP_342261.1_Sulfolobuss NP_391630.1_Bacillus NP_41466…	260-same
ZP273	ENSDARP00000004687_Danio	AT1G26570.1_Arabidopsis AT3G01010.1_Arabidopsis AT3G29360.1_Arabidopsis AT3G29360.2_Arabidopsis AT5G15490.1_Arabidopsis AT5G39320.1_Arabidopsis NP_003350.1_Homo NP_221129.1_Rickettsia NP_342319.1_Sulfolobuss NP_390964.1_Bacillus NP_391438.1_Bacillus NP_391504.1_Bacillus NP_416532.1_Ecoli NP_560626.1_Pyrobaculum NP_619318.1_Methano SKA_estExt_gwp_1H.C_930011_Chlamydomonas XP_001177382.1_Strongyloc…	261-same
ZP274	ENSDARP00000095090_Danio ENSDARP00000102522_Danio	AT1G49350.1_Arabidopsis AT1G50510.1_Arabidopsis NP_416665.1_Ecoli NP_416670.1_Ecoli NP_416671.1_Ecoli SPBC1861.05_Yeast XP_001181344.1_Strongylocentrotus XP_001183288.1_Strongylocentrotus XP_001186456.1_Strongylocentrotus XP_001189168.1_Strongylocentrotus XP_001189214.1_Strongylocentrotus XP_001190527.1_Strongylocentrotus XP_001194640.1_Strongylocentrotus XP_001197151.1_Strongylocentrotus XP_0011…	277-same
ZP275	ENSDARP00000011966_Danio ENSDARP00000082354_Danio ENSDARP00000089099_Danio ENSDARP00000094798_Danio	AT1G51390.1_Arabidopsis AT3G20970.1_Arabidopsis AT3G20970.2_Arabidopsis AT4G01940.1_Arabidopsis AT4G25910.1_Arabidopsis AT5G49940.1_Arabidopsis AT5G49940.2_Arabidopsis NP_001002755.1_Homo NP_001002756.1_Homo NP_001002757.1_Homo NP_012884.1_Yeast NP_056515.2_Homo NP_221029.1_Rickettsia NP_391102.1_Bacillus SPBC1709.19c_Yeast XP_001184965.1_Strongylocentrotus XP_798698.2_Strongylocentrotus e_gw1.33…	488-parent_set
ZP276	ENSDARP00000021545_Danio ENSDARP00000067045_Danio	AT1G55720.1_Arabidopsis AT1G55730.1_Arabidopsis AT1G55730.2_Arabidopsis AT2G38170.1_Arabidopsis AT2G38170.2_Arabidopsis AT2G38170.3_Arabidopsis AT3G13320.1_Arabidopsis AT3G51860.1_Arabidopsis AT5G01490.1_Arabidopsis NP_010155.1_Yeast NP_014078.1_Yeast NP_388673.1_Bacillus SPAC521.04c_Yeast SPCC1795.02c_Yeast XP_001196334.1_Strongylocentrotus XP_787831.2_Strongylocentrotus e_gw1.223.28.1_Physcomit…	278-same
ZP277	ENSDARP00000094021_Danio	AT2G42790.1_Arabidopsis AT2G44350.1_Arabidopsis AT2G44350.2_Arabidopsis AT3G58740.1_Arabidopsis AT3G58750.1_Arabidopsis AT3G60100.1_Arabidopsis NP_004068.2_Homo NP_009931.1_Yeast NP_014398.1_Yeast NP_015325.1_Yeast NP_221192.1_Rickettsia NP_343923.1_Sulfolobuss NP_388825.1_Bacillus NP_390294.1_Bacillus NP_390792.1_Bacillus NP_414867.1_Ecoli NP_415248.1_Ecoli NP_559476.1_Pyrobaculum NP_560840.1_Py…	250-overlapping
ZP278	ENSDARP00000075363_Danio	AT3G23390.1_Arabidopsis AT4G14320.1_Arabidopsis NP_000992.1_Homo NP_001094853.1_Homo NP_012010.1_Yeast NP_014237.2_Yeast NP_066357.1_Homo NP_342522.1_Sulfolobuss NP_560444.1_Pyrobaculum SPAC15E1.03_Yeast XP_001128478.1_Homo XP_001133900.1_Homo XP_001134038.1_Homo XP_001178198.1_Strongylocentrotus XP_001714936.1_Homo XP_001719811.1_Homo XP_001721499.1_Homo XP_001725100.1_Homo XP_208185.1_Homo XP_7…	268-same
ZP279	ENSDARP00000069513_Danio ENSDARP00000097677_Danio	AT3G48930.1_Arabidopsis AT4G30800.1_Arabidopsis AT5G23740.1_Arabidopsis NP_001006.1_Homo NP_009604.1_Yeast NP_010308.1_Yeast NP_342220.1_Sulfolobuss NP_559506.2_Pyrobaculum NP_616026.1_Methano NP_616947.1_Methano SPAC144.11_Yeast SPAC31G5.03_Yeast XP_001196940.1_Strongylocentrotus XP_001201846.1_Strongylocentrotus XP_001714901.1_Homo XP_001715221.1_Homo XP_001720455.1_Homo XP_001721317.1_Homo XP_…	280-same
ZP280	ENSDARP00000086365_Danio ENSDARP00000099512_Danio	NP_000172.1_Homo NP_344348.1_Sulfolobuss NP_416134.1_Ecoli XP_001125992.1_Homo XP_001176032.1_Strongylocentrotus XP_001179681.1_Strongylocentrotus XP_001195745.1_Strongylocentrotus XP_001714624.1_Homo XP_001714970.1_Homo XP_001715604.1_Homo XP_001717651.1_Homo XP_001719241.1_Homo XP_001719322.1_Homo XP_001719347.1_Homo XP_001719511.1_Homo XP_001719514.1_Homo XP_001719521.1_Homo XP_001721382.1_Hom…	283-same
ZP281	ENSDARP00000095510_Danio	NP_002517.1_Homo NP_388665.1_Bacillus NP_388800.1_Bacillus NP_391117.1_Bacillus NP_415013.1_Ecoli NP_418634.1_Ecoli XP_001183265.1_Strongylocentrotus XP_001183311.1_Strongylocentrotus XP_001184020.1_Strongylocentrotus XP_001189032.1_Strongylocentrotus XP_001189068.1_Strongylocentrotus XP_001192543.1_Strongylocentrotus XP_001193474.1_Strongylocentrotus XP_001193538.1_Strongylocentrotus XP_00119431…	271-same
ZP282		AT1G18870.1_Arabidopsis AT1G74710.1_Arabidopsis AT1G74710.2_Arabidopsis AT2G28880.1_Arabidopsis AT2G29690.1_Arabidopsis AT3G55870.1_Arabidopsis AT5G05730.1_Arabidopsis NP_011014.1_Yeast NP_014431.1_Yeast NP_342385.1_Sulfolobuss NP_387955.1_Bacillus NP_390149.1_Bacillus NP_390961.1_Bacillus NP_391079.1_Bacillus NP_415125.1_Ecoli NP_415780.1_Ecoli NP_416326.1_Ecoli NP_416768.4_Ecoli NP_560028.1_Pyr…	259-same
ZP283	ENSDARP00000045503_Danio	AT1G25410.1_Arabidopsis AT1G68460.1_Arabidopsis AT2G27760.1_Arabidopsis AT3G19160.1_Arabidopsis AT3G23630.1_Arabidopsis AT3G63110.1_Arabidopsis AT4G24650.1_Arabidopsis AT5G19040.1_Arabidopsis AT5G20040.1_Arabidopsis AT5G20040.2_Arabidopsis NP_014917.1_Yeast NP_060116.2_Homo NP_220886.1_Rickettsia NP_389615.1_Bacillus NP_418592.1_Ecoli SPAC343.15_Yeast XP_001179363.1_Strongylocentrotus XP_791099.2…	275-same
ZP284	ENSDARP00000007179_Danio ENSDARP00000093998_Danio	AT1G28960.1_Arabidopsis AT1G28960.2_Arabidopsis AT1G28960.3_Arabidopsis AT1G28960.4_Arabidopsis AT1G28960.5_Arabidopsis AT2G33980.1_Arabidopsis AT5G45940.1_Arabidopsis AT5G45940.2_Arabidopsis NP_001099133.1_Homo NP_013252.1_Yeast NP_416327.1_Ecoli NP_862826.1_Homo SPAC6G9.05_Yeast XP_001179468.1_Strongylocentrotus XP_001191428.1_Strongylocentrotus XP_001191461.1_Strongylocentrotus XP_001192939.1_…	289-same
ZP285	ENSDARP00000010211_Danio ENSDARP00000051526_Danio ENSDARP00000053533_Danio	AT1G55520.1_Arabidopsis AT1G55520.2_Arabidopsis AT3G13445.1_Arabidopsis AT3G13445.2_Arabidopsis Chlre2_kg.scaffold_11000101_Chlamydomonas NP_003185.1_Homo NP_004856.1_Homo NP_011075.1_Yeast NP_342435.1_Sulfolobuss NP_559814.1_Pyrobaculum NP_615152.1_Methano NP_615251.1_Methano NP_619194.1_Methano NP_950248.1_Homo NP_999786.1_Strongylocentrotus SPAC29E6.08_Yeast XP_001175626.1_Strongylocentrotus X…	297-same
ZP286	ENSDARP00000070807_Danio	AT1G56190.1_Arabidopsis AT1G56190.2_Arabidopsis AT1G79550.1_Arabidopsis AT1G79550.2_Arabidopsis AT3G12780.1_Arabidopsis MHS_e_gwW.71.43.1_Chlamydomonas NP_000282.1_Homo NP_009938.2_Yeast NP_342057.1_Sulfolobuss NP_391273.1_Bacillus NP_417401.1_Ecoli NP_559514.1_Pyrobaculum NP_617567.1_Methano NP_618468.1_Methano NP_620061.2_Homo SPBC14F5.04c_Yeast XP_001717305.1_Homo estExt_Genewise1.C_560138_Phy…	279-same
ZP287	ENSDARP00000023654_Danio ENSDARP00000062977_Danio	AT2G25530.1_Arabidopsis AT4G28070.1_Arabidopsis AT4G28070.2_Arabidopsis AT4G30490.1_Arabidopsis Chlre2_kg.scaffold_6000186_Chlamydomonas NP_010862.1_Yeast NP_220598.1_Rickettsia NP_417699.1_Ecoli NP_660358.2_Homo SPBC115.02c_Yeast XP_001181368.1_Strongylocentrotus XP_001183443.1_Strongylocentrotus XP_001184182.1_Strongylocentrotus XP_001188826.1_Strongylocentrotus XP_001192651.1_Strongylocentrotu…	293-same
ZP288	ENSDARP00000022971_Danio ENSDARP00000025816_Danio ENSDARP00000101471_Danio	AT3G05350.1_Arabidopsis AT4G36760.1_Arabidopsis AT4G36760.2_Arabidopsis NP_003390.4_Homo NP_013071.1_Yeast NP_065116.2_Homo NP_220859.1_Rickettsia SPAC22G7.01c_Yeast XP_001182387.1_Strongylocentrotus XP_001185779.1_Strongylocentrotus XP_001186061.1_Strongylocentrotus XP_001190029.1_Strongylocentrotus XP_001199189.1_Strongylocentrotus XP_001199255.1_Strongylocentrotus XP_001200085.1_Strongylocentr…	306-same
ZP289	ENSDARP00000062889_Danio ENSDARP00000087150_Danio	AT3G48330.1_Arabidopsis AT3G48330.2_Arabidopsis AT5G50240.1_Arabidopsis AT5G50240.2_Arabidopsis AT5G50240.3_Arabidopsis Chlre2_kg.scaffold_19000061_Chlamydomonas NP_005380.1_Homo NP_343931.1_Sulfolobuss NP_417223.1_Ecoli NP_558781.1_Pyrobaculum NP_615507.1_Methano NP_615508.1_Methano SPAC869.08_Yeast XP_001189051.1_Strongylocentrotus XP_786523.2_Strongylocentrotus e_gw2.88.40.1_Takifugu e_gwW.9.1…	294-same
ZP290		AT3G54640.1_Arabidopsis AT4G02610.1_Arabidopsis AT4G27070.1_Arabidopsis AT5G28237.1_Arabidopsis AT5G38530.1_Arabidopsis AT5G54810.1_Arabidopsis NP_011489.1_Yeast NP_342381.1_Sulfolobuss NP_342382.1_Sulfolobuss NP_342606.1_Sulfolobuss NP_390144.1_Bacillus NP_390145.2_Bacillus NP_415776.1_Ecoli NP_415777.1_Ecoli NP_558481.1_Pyrobaculum NP_560026.1_Pyrobaculum NP_560030.1_Pyrobaculum NP_617883.1_Met…	269-same
ZP291	ENSDARP00000037569_Danio	AT4G16720.1_Arabidopsis AT4G17390.1_Arabidopsis NP_001083059.1_Homo NP_002939.2_Homo NP_013129.1_Yeast NP_013840.1_Yeast NP_342248.1_Sulfolobuss NP_559582.1_Pyrobaculum NP_616710.1_Methano SPAC1783.08c_Yeast SPCC576.11_Yeast XP_001177919.1_Strongylocentrotus XP_001178439.1_Strongylocentrotus XP_001178530.1_Strongylocentrotus XP_001178809.1_Strongylocentrotus XP_001178883.1_Strongylocentrotus XP_0…	281-same
ZP292	ENSDARP00000068557_Danio	AT5G05920.1_Arabidopsis AT5G05920.2_Arabidopsis NP_001921.1_Homo NP_011935.1_Yeast NP_037538.1_Homo NP_037539.1_Homo NP_342451.1_Sulfolobuss NP_560772.1_Pyrobaculum NP_615920.1_Methano NP_617906.1_Methano SPBC1271.04c_Yeast XP_001189741.1_Strongylocentrotus XP_001191239.1_Strongylocentrotus XP_001192048.1_Strongylocentrotus XP_001193382.1_Strongylocentrotus XP_001200142.1_Strongylocentrotus XP_00…	282-same
ZP293	ENSDARP00000027611_Danio ENSDARP00000040792_Danio ENSDARP00000103388_Danio	AT5G09230.1_Arabidopsis AT5G09230.2_Arabidopsis AT5G09230.3_Arabidopsis AT5G09230.4_Arabidopsis AT5G09230.5_Arabidopsis AT5G09230.6_Arabidopsis AT5G09230.7_Arabidopsis NP_036372.1_Homo NP_036373.1_Homo NP_112534.1_Homo NP_343825.1_Sulfolobuss NP_415638.1_Ecoli NP_560385.1_Pyrobaculum NP_560781.1_Pyrobaculum XP_001190255.1_Strongylocentrotus XP_001196343.1_Strongylocentrotus XP_001196984.1_Strongy…	151-overlapping
ZP294	ENSDARP00000057160_Danio	NP_000245.1_Homo NP_388982.1_Bacillus NP_418443.1_Ecoli NP_615118.1_Methano NP_615422.1_Methano NP_615491.1_Methano NP_615493.1_Methano NP_615818.1_Methano NP_615884.1_Methano NP_615887.1_Methano NP_616550.1_Methano NP_617330.1_Methano NP_617864.1_Methano NP_618397.1_Methano NP_619032.1_Methano NP_619226.1_Methano NP_619246.1_Methano NP_619253.1_Methano NP_619417.1_Methano XP_001189786.1_Strongyl…	284-same
ZP295	ENSDARP00000023769_Danio	AT1G02780.1_Arabidopsis AT3G16780.1_Arabidopsis AT4G02230.1_Arabidopsis AT4G16030.1_Arabidopsis MAY_e_gwH.7.196.1_Chlamydomonas NP_000972.1_Homo NP_001074013.1_Homo NP_009526.1_Yeast NP_009641.1_Yeast NP_342211.1_Sulfolobuss NP_559764.1_Pyrobaculum NP_616035.1_Methano SPBC56F2.02_Yeast SPCC1682.14_Yeast XP_001177816.1_Strongylocentrotus XP_001717419.1_Homo XP_798413.1_Strongylocentrotus e_gw2.29.…	287-same
ZP296	ENSDARP00000071608_Danio	AT1G06550.1_Arabidopsis AT2G30650.1_Arabidopsis AT2G30660.1_Arabidopsis AT3G24360.1_Arabidopsis AT3G24360.2_Arabidopsis AT3G60510.1_Arabidopsis AT3G60510.2_Arabidopsis AT4G13360.1_Arabidopsis AT4G31810.1_Arabidopsis AT5G65940.1_Arabidopsis AT5G65940.2_Arabidopsis AT5G65940.3_Arabidopsis Chlre2_kg.scaffold_38000045_Chlamydomonas NP_010321.1_Yeast NP_055177.2_Homo NP_343953.1_Sulfolobuss NP_932164.…	288-same
ZP297		AT1G18500.1_Arabidopsis AT1G74040.1_Arabidopsis AT5G23010.1_Arabidopsis AT5G23020.1_Arabidopsis MHS_e_gwW.3.476.1_Chlamydomonas NP_010099.1_Yeast NP_010151.1_Yeast NP_014295.1_Yeast NP_014751.1_Yeast NP_341691.1_Sulfolobuss NP_342462.1_Sulfolobuss NP_343764.1_Sulfolobuss NP_390706.1_Bacillus NP_414616.1_Ecoli NP_414886.1_Ecoli NP_559229.1_Pyrobaculum NP_559681.1_Pyrobaculum NP_559685.1_Pyrobaculu…	273-same
ZP298	ENSDARP00000006201_Danio ENSDARP00000022600_Danio ENSDARP00000074719_Danio ENSDARP00000095079_Danio	AT1G22170.1_Arabidopsis AT1G78050.1_Arabidopsis NP_000281.2_Homo NP_001025062.1_Homo NP_001715.1_Homo NP_002620.1_Homo NP_010263.1_Yeast NP_012770.1_Yeast NP_014585.1_Yeast NP_415276.1_Ecoli NP_617306.1_Methano NP_954655.1_Homo SPAC26F1.06_Yeast XP_001126103.1_Homo e_gw1.211.72.1_Physcomitrella e_gw1.81.77.1_Physcomitrella e_gw1.9.317.1_Physcomitrella e_gw2.11386.2.1_Takifugu e_gw2.189.165.1_Taki…	332-same
ZP299		AT1G23730.1_Arabidopsis AT1G58180.1_Arabidopsis AT1G58180.2_Arabidopsis AT1G58180.3_Arabidopsis AT1G70410.1_Arabidopsis AT1G70410.2_Arabidopsis AT1G70410.3_Arabidopsis AT3G01500.1_Arabidopsis AT3G01500.2_Arabidopsis AT3G01500.3_Arabidopsis AT4G33580.1_Arabidopsis AT4G33580.2_Arabidopsis AT5G14740.1_Arabidopsis AT5G14740.2_Arabidopsis AT5G14740.3_Arabidopsis AT5G14740.4_Arabidopsis AT5G14740.5_Ara…	274-same
ZP300	ENSDARP00000045298_Danio	AT1G30580.1_Arabidopsis AT1G56050.1_Arabidopsis NP_001011708.1_Homo NP_009581.1_Yeast NP_011726.1_Yeast NP_011849.1_Yeast NP_037473.3_Homo NP_220972.1_Rickettsia NP_342249.2_Sulfolobuss NP_391972.1_Bacillus NP_415721.1_Ecoli NP_560538.1_Pyrobaculum NP_619263.1_Methano SPAC27E2.03c_Yeast SPACUNK4.13c_Yeast SPBC428.15_Yeast XP_001177691.1_Strongylocentrotus XP_001186941.1_Strongylocentrotus XP_0011…	290-same
ZP301	ENSDARP00000071200_Danio ENSDARP00000095375_Danio ENSDARP00000095377_Danio	AT1G66530.1_Arabidopsis AT4G26300.1_Arabidopsis NP_002878.2_Homo NP_010628.1_Yeast NP_011959.1_Yeast NP_064716.1_Homo NP_220459.1_Rickettsia NP_342358.1_Sulfolobuss NP_391614.1_Bacillus NP_416390.1_Ecoli NP_560673.1_Pyrobaculum NP_615017.1_Methano SPBC25B2.09c_Yeast XP_001186294.1_Strongylocentrotus XP_001186335.1_Strongylocentrotus XP_001191024.1_Strongylocentrotus XP_001202934.1_Strongylocentro…	316-same
ZP302	ENSDARP00000013243_Danio ENSDARP00000073430_Danio	AT1G69770.1_Arabidopsis AT1G80740.1_Arabidopsis AT4G08990.1_Arabidopsis AT4G13610.1_Arabidopsis AT4G14140.1_Arabidopsis AT4G19020.1_Arabidopsis AT5G49160.1_Arabidopsis FER_164373_Chlamydomonas NP_001370.1_Homo NP_341814.1_Sulfolobuss NP_388487.1_Bacillus NP_559455.1_Pyrobaculum NP_560566.1_Pyrobaculum XP_001178888.1_Strongylocentrotus XP_001178953.1_Strongylocentrotus XP_001192520.1_Strongylocent…	300-same
ZP303	ENSDARP00000031816_Danio ENSDARP00000094886_Danio	AT1G72090.1_Arabidopsis AT4G36390.1_Arabidopsis NP_057166.3_Homo NP_057492.2_Homo NP_060244.2_Homo NP_220797.1_Rickettsia NP_221158.1_Rickettsia NP_343738.1_Sulfolobuss NP_389583.1_Bacillus NP_390421.1_Bacillus NP_415194.1_Ecoli NP_415356.1_Ecoli NP_560369.1_Pyrobaculum NP_616094.1_Methano XP_001183888.1_Strongylocentrotus XP_001188890.1_Strongylocentrotus XP_001194545.1_Strongylocentrotus XP_792…	301-same
ZP304	ENSDARP00000014931_Danio	AT2G17360.1_Arabidopsis AT5G07090.1_Arabidopsis AT5G07090.2_Arabidopsis AT5G58420.1_Arabidopsis NP_000998.1_Homo NP_000999.1_Homo NP_001034656.1_Homo NP_012073.1_Yeast NP_012679.1_Yeast NP_342217.1_Sulfolobuss NP_560647.1_Pyrobaculum NP_616029.1_Methano SPAC959.07_Yeast SPBC19F8.08_Yeast SPBC21B10.10_Yeast XP_001187213.1_Strongylocentrotus XP_001192878.1_Strongylocentrotus XP_001713670.1_Homo XP_…	291-same
ZP305	ENSDARP00000047361_Danio ENSDARP00000072074_Danio	AT2G18030.1_Arabidopsis AT2G18030.2_Arabidopsis AT4G25130.1_Arabidopsis AT5G07460.1_Arabidopsis AT5G07470.1_Arabidopsis AT5G61640.1_Arabidopsis FER_Chlre2_kg.scaffold_2000166_Chlamydomonas NP_010960.1_Yeast NP_036463.1_Homo NP_342936.1_Sulfolobuss NP_390052.1_Bacillus NP_418640.1_Ecoli NP_616366.1_Methano SPAC29E6.05c_Yeast XP_001187617.1_Strongylocentrotus XP_798581.2_Strongylocentrotus e_gw1.97…	302-same
ZP306	ENSDARP00000065324_Danio ENSDARP00000073168_Danio	AT2G20000.1_Arabidopsis AT3G16320.1_Arabidopsis AT3G48150.1_Arabidopsis NP_001247.2_Homo NP_004652.2_Homo NP_009469.1_Yeast NP_012036.1_Yeast NP_390626.1_Bacillus SPAC17C9.01c_Yeast SPAC6F12.14_Yeast XP_001182168.1_Strongylocentrotus XP_001185901.1_Strongylocentrotus XP_001186523.1_Strongylocentrotus XP_001186961.1_Strongylocentrotus XP_001196296.1_Strongylocentrotus XP_001196327.1_Strongylocentr…	303-same
ZP307	ENSDARP00000040498_Danio ENSDARP00000085636_Danio ENSDARP00000085639_Danio ENSDARP00000092588_Danio ENSDARP00000092590_Danio ENSDARP00000092848_Danio	AT3G04820.1_Arabidopsis NP_001092084.1_Homo NP_001092085.1_Homo NP_014886.1_Yeast NP_061915.2_Homo NP_112582.3_Homo NP_341730.1_Sulfolobuss NP_417225.1_Ecoli NP_560515.1_Pyrobaculum NP_618162.1_Methano SPBC1A4.09_Yeast XP_001183395.1_Strongylocentrotus XP_001183663.1_Strongylocentrotus XP_001184215.1_Strongylocentrotus XP_001194429.1_Strongylocentrotus XP_001195788.1_Strongylocentrotus XP_0011985…	372-same
ZP308	ENSDARP00000027775_Danio ENSDARP00000042367_Danio	AT3G16700.1_Arabidopsis AT3G16700.2_Arabidopsis AT4G15940.1_Arabidopsis NP_001018114.1_Homo NP_014231.1_Yeast NP_057128.2_Homo NP_112485.1_Homo NP_343861.1_Sulfolobuss NP_344092.1_Sulfolobuss NP_344255.1_Sulfolobuss NP_344431.1_Sulfolobuss NP_388956.1_Bacillus NP_415698.1_Ecoli NP_560185.1_Pyrobaculum NP_615549.1_Methano NP_955368.1_Homo SPBC21C3.09c_Yeast XP_001179731.1_Strongylocentrotus XP_001…	307-same
ZP309	ENSDARP00000006085_Danio ENSDARP00000007676_Danio	AT3G25520.1_Arabidopsis AT5G39740.1_Arabidopsis NP_000960.2_Homo NP_015194.1_Yeast NP_342210.2_Sulfolobuss NP_559765.1_Pyrobaculum NP_616036.1_Methano SPAC3H5.12c_Yeast SPBC11C11.09c_Yeast XP_001177830.1_Strongylocentrotus XP_001180964.1_Strongylocentrotus XP_001196245.1_Strongylocentrotus XP_001201428.1_Strongylocentrotus XP_001721848.1_Homo XP_001722688.1_Homo XP_001722690.1_Homo XP_001724935.1…	308-same
ZP310	ENSDARP00000004764_Danio ENSDARP00000013286_Danio ENSDARP00000025885_Danio ENSDARP00000072337_Danio ENSDARP00000092233_Danio	AT3G29320.1_Arabidopsis AT3G46970.1_Arabidopsis Chlre2_kg.scaffold_50000042_Chlamydomonas NP_002853.2_Homo NP_002854.3_Homo NP_005600.1_Homo NP_015486.1_Yeast NP_390972.1_Bacillus NP_417886.1_Ecoli XP_001198797.1_Strongylocentrotus XP_001200124.1_Strongylocentrotus XP_784824.2_Strongylocentrotus YP_026218.1_Ecoli e_gw1.86.80.1_Physcomitrella e_gw2.246.81.1_Takifugu e_gw2.458.17.1_Takifugu estExt_…	353-same
ZP311	ENSDARP00000060004_Danio	AT4G18100.1_Arabidopsis AT5G46430.1_Arabidopsis AT5G46430.2_Arabidopsis NP_000985.1_Homo NP_001007074.1_Homo NP_001007075.1_Homo NP_001083496.1_Homo NP_009460.1_Yeast NP_342212.1_Sulfolobuss NP_559763.1_Pyrobaculum NP_616034.1_Methano SPAC3H5.10_Yeast SPBC16C6.11_Yeast XP_001179121.1_Strongylocentrotus XP_001190296.1_Strongylocentrotus XP_001190985.1_Strongylocentrotus XP_001715807.1_Homo XP_3733…	295-same
ZP312	ENSDARP00000011713_Danio ENSDARP00000070559_Danio ENSDARP00000100340_Danio	AT5G14800.1_Arabidopsis AT5G14800.2_Arabidopsis NP_008838.2_Homo NP_010940.1_Yeast NP_037460.2_Homo NP_075566.1_Homo NP_342025.1_Sulfolobuss NP_389174.1_Bacillus NP_389730.2_Bacillus NP_390261.1_Bacillus NP_390438.1_Bacillus NP_414920.1_Ecoli NP_559634.1_Pyrobaculum NP_618970.1_Methano NP_722546.1_Homo SPAPYUG7.05_Yeast XP_001190626.1_Strongylocentrotus XP_001191473.1_Strongylocentrotus XP_788839…	325-same
ZP313	ENSDARP00000041979_Danio ENSDARP00000070408_Danio ENSDARP00000093301_Danio	AT1G34130.1_Arabidopsis AT5G19690.1_Arabidopsis Chlre2_kg.scaffold_24000150_Chlamydomonas NP_011493.1_Yeast NP_342526.1_Sulfolobuss NP_560440.1_Pyrobaculum NP_689926.1_Homo NP_849193.1_Homo SPBC1271.02_Yeast XP_001175639.1_Strongylocentrotus XP_001175790.1_Strongylocentrotus XP_001177658.1_Strongylocentrotus XP_001177789.1_Strongylocentrotus XP_001181301.1_Strongylocentrotus XP_001182026.1_Strong…	333-same
ZP314	ENSDARP00000012198_Danio ENSDARP00000038975_Danio	AT1G34200.1_Arabidopsis AT1G66130.1_Arabidopsis AT4G09670.1_Arabidopsis Chlre2_kg.scaffold_53000066_Chlamydomonas NP_055290.1_Homo NP_390995.1_Bacillus NP_417558.2_Ecoli SPAC513.06c_Yeast XP_001181956.1_Strongylocentrotus XP_001182581.1_Strongylocentrotus XP_001183345.1_Strongylocentrotus XP_001183385.1_Strongylocentrotus XP_001184304.1_Strongylocentrotus XP_001186433.1_Strongylocentrotus XP_0011…	313-same
ZP315	ENSDARP00000097707_Danio	AT1G63660.1_Arabidopsis AT1G63660.2_Arabidopsis NP_003866.1_Homo NP_013944.1_Yeast NP_343801.1_Sulfolobuss NP_344536.1_Sulfolobuss NP_388517.1_Bacillus NP_417002.1_Ecoli NP_560689.1_Pyrobaculum NP_619371.1_Methano NP_619449.1_Methano SPAP7G5.02c_Yeast XP_001181667.1_Strongylocentrotus XP_001183900.1_Strongylocentrotus XP_001188321.1_Strongylocentrotus XP_001191220.1_Strongylocentrotus XP_00119541…	298-same
ZP316	ENSDARP00000081675_Danio	AT1G66960.1_Arabidopsis AT1G78480.1_Arabidopsis AT1G78500.1_Arabidopsis AT1G78950.1_Arabidopsis AT1G78955.1_Arabidopsis AT1G78960.1_Arabidopsis AT1G78970.1_Arabidopsis AT1G78970.2_Arabidopsis AT2G07050.1_Arabidopsis AT3G45130.1_Arabidopsis AT4G15340.1_Arabidopsis AT4G15370.1_Arabidopsis AT5G36150.1_Arabidopsis AT5G42600.1_Arabidopsis AT5G48010.1_Arabidopsis AT5G48010.2_Arabidopsis BTM_e_gwW.1.10.…	299-same
ZP317		AT2G17420.1_Arabidopsis AT2G41680.1_Arabidopsis AT4G35460.1_Arabidopsis NP_010640.1_Yeast NP_011974.1_Yeast NP_220826.1_Rickettsia NP_220890.1_Rickettsia NP_343601.1_Sulfolobuss NP_343773.1_Sulfolobuss NP_344086.1_Sulfolobuss NP_388209.1_Bacillus NP_391091.1_Bacillus NP_391359.1_Bacillus NP_391890.1_Bacillus NP_415139.2_Ecoli NP_415408.1_Ecoli NP_559502.1_Pyrobaculum NP_560225.1_Pyrobaculum NP_61…	292-same
ZP318	ENSDARP00000018027_Danio ENSDARP00000076193_Danio	AT2G18450.1_Arabidopsis AT5G14760.1_Arabidopsis AT5G66760.1_Arabidopsis NP_004159.2_Homo NP_012490.1_Yeast NP_012774.1_Yeast NP_220520.1_Rickettsia NP_342478.1_Sulfolobuss NP_343719.1_Sulfolobuss NP_390665.1_Bacillus NP_390722.1_Bacillus NP_415251.1_Ecoli NP_417069.1_Ecoli NP_418578.1_Ecoli NP_558791.1_Pyrobaculum SPAC1556.02c_Yeast XP_001191729.1_Strongylocentrotus XP_001714027.1_Homo XP_801853.…	318-same
ZP319	ENSDARP00000033907_Danio ENSDARP00000060055_Danio	AT2G21170.1_Arabidopsis AT2G21170.2_Arabidopsis AT3G55440.1_Arabidopsis NP_000356.1_Homo NP_010335.1_Yeast NP_391272.1_Bacillus NP_418354.1_Ecoli SPCC24B10.21_Yeast XP_001133949.1_Homo XP_001133950.1_Homo XP_001134262.1_Homo XP_001134264.1_Homo XP_001198787.1_Strongylocentrotus XP_001725752.1_Homo XP_001725753.1_Homo XP_793375.1_Strongylocentrotus e_gw1.3.575.1_Physcomitrella e_gw1.317.33.1_Physc…	319-same
ZP320	ENSDARP00000063869_Danio	AT2G42740.1_Arabidopsis AT3G58700.1_Arabidopsis AT4G18730.1_Arabidopsis AT5G45775.1_Arabidopsis AT5G45775.2_Arabidopsis MAY_e_gwW.1.736.1_Chlamydomonas NP_000966.2_Homo NP_011599.1_Yeast NP_015427.1_Yeast NP_342216.1_Sulfolobuss NP_560834.1_Pyrobaculum NP_616030.1_Methano SPAC26A3.07c_Yeast SPBC17G9.10_Yeast XP_001182721.1_Strongylocentrotus XP_001182767.1_Strongylocentrotus XP_786879.2_Strongylo…	304-same
ZP321	ENSDARP00000097494_Danio	AT2G47510.1_Arabidopsis AT2G47510.2_Arabidopsis AT5G50950.1_Arabidopsis AT5G50950.2_Arabidopsis AT5G50950.3_Arabidopsis NP_000134.2_Homo NP_015061.1_Yeast NP_221027.1_Rickettsia NP_342549.1_Sulfolobuss NP_390238.1_Bacillus NP_391184.1_Bacillus NP_416128.1_Ecoli NP_418562.4_Ecoli NP_560224.1_Pyrobaculum NP_615952.1_Methano SPCC18.18c_Yeast XP_001186417.1_Strongylocentrotus XP_001188549.1_Strongylo…	305-same
ZP322	ENSDARP00000052330_Danio	AT3G45030.1_Arabidopsis AT3G47370.1_Arabidopsis AT3G47370.2_Arabidopsis AT3G47370.3_Arabidopsis AT5G62300.1_Arabidopsis AT5G62300.2_Arabidopsis MAY_estExt_gwp_1W.C_370034_Chlamydomonas NP_001014.1_Homo NP_011848.1_Yeast NP_341768.1_Sulfolobuss NP_560346.1_Pyrobaculum NP_616194.1_Methano SPCC576.09_Yeast XP_001176169.1_Strongylocentrotus XP_001719853.1_Homo XP_001723335.1_Homo XP_001723966.1_Homo …	309-same
ZP323	ENSDARP00000080946_Danio	AT3G52260.1_Arabidopsis AT3G52260.2_Arabidopsis AT5G51140.1_Arabidopsis Chlre2_kg.scaffold_13000168_Chlamydomonas NP_010248.1_Yeast NP_011685.1_Yeast NP_013266.1_Yeast NP_014575.1_Yeast NP_221194.1_Rickettsia NP_388802.1_Bacillus NP_389044.1_Bacillus NP_389429.2_Bacillus NP_414600.1_Ecoli NP_415604.1_Ecoli NP_417085.1_Ecoli NP_417271.1_Ecoli NP_689473.1_Homo SPAC18B11.02c_Yeast SPCC4G3.16_Yeast X…	264-overlapping
ZP324	ENSDARP00000009909_Danio ENSDARP00000014578_Danio	AT4G24620.1_Arabidopsis AT4G24620.2_Arabidopsis AT5G42740.1_Arabidopsis NP_000166.2_Homo NP_009755.1_Yeast NP_391013.1_Bacillus NP_418449.1_Ecoli SPBC1604.05_Yeast XP_001185065.1_Strongylocentrotus XP_001188363.1_Strongylocentrotus XP_001198755.1_Strongylocentrotus XP_001201424.1_Strongylocentrotus XP_001202931.1_Strongylocentrotus XP_001716229.1_Homo XP_784194.1_Strongylocentrotus e_gw1.14.219.1…	323-same
ZP325	ENSDARP00000039692_Danio ENSDARP00000055881_Danio	AT5G36700.1_Arabidopsis AT5G36700.2_Arabidopsis AT5G36700.3_Arabidopsis AT5G36790.1_Arabidopsis AT5G36790.2_Arabidopsis AT5G47760.1_Arabidopsis BTM_estExt_GenewiseW_1.C_90065_Chlamydomonas Chlre2_kg.scaffold_3000078_Chlamydomonas NP_001035830.1_Homo NP_010045.1_Yeast NP_064711.1_Homo NP_343718.1_Sulfolobuss NP_390755.1_Bacillus NP_391109.1_Bacillus NP_415201.1_Ecoli SPBC15D4.15_Yeast XP_001187502…	326-same
ZP326	ENSDARP00000002943_Danio ENSDARP00000029456_Danio ENSDARP00000046459_Danio ENSDARP00000046888_Danio ENSDARP00000053417_Danio ENSDARP00000074994_Danio ENSDARP00000079796_Danio ENSDARP00000091093_Danio	NP_008823.1_Homo NP_037501.2_Homo NP_072046.2_Homo NP_388488.1_Bacillus NP_715640.2_Homo NP_783328.1_Homo NP_783329.1_Homo NP_787044.1_Homo NP_787045.1_Homo NP_787046.1_Homo NP_787063.1_Homo XP_001187128.1_Strongylocentrotus XP_787412.2_Strongylocentrotus e_gw2.215.93.1_Takifugu e_gw2.227.1.1_Takifugu e_gw2.247.20.1_Takifugu estExt_fgenesh1_pg.C_520089_Physcomitrella fgenesh1_pg.scaffold_1000329_…	453-same
ZP327	ENSDARP00000070033_Danio ENSDARP00000098935_Danio	NP_011258.1_Yeast NP_343836.1_Sulfolobuss NP_390983.1_Bacillus NP_391014.1_Bacillus NP_391015.1_Bacillus NP_415757.1_Ecoli NP_416948.4_Ecoli NP_416950.1_Ecoli NP_417279.1_Ecoli NP_417484.1_Ecoli NP_617528.1_Methano NP_653251.2_Homo SPAC5H10.06c_Yeast XP_001176021.1_Strongylocentrotus XP_001184312.1_Strongylocentrotus XP_001186407.1_Strongylocentrotus XP_001193562.1_Strongylocentrotus XP_780866.2_…	329-same
ZP328	ENSDARP00000062940_Danio	AT1G05900.1_Arabidopsis AT1G05900.2_Arabidopsis AT2G31450.1_Arabidopsis AT2G31450.2_Arabidopsis Chlre2_kg.scaffold_68000016_Chlamydomonas NP_002519.1_Homo NP_009387.1_Yeast NP_014599.1_Yeast NP_221098.1_Rickettsia NP_341680.1_Sulfolobuss NP_343830.1_Sulfolobuss NP_390115.1_Bacillus NP_416150.1_Ecoli NP_558913.1_Pyrobaculum NP_617181.1_Methano NP_618884.1_Methano NP_619468.1_Methano SPAC30D11.07_Y…	311-same
ZP329	ENSDARP00000058969_Danio ENSDARP00000087305_Danio	AT1G07615.1_Arabidopsis AT5G18570.1_Arabidopsis NP_001036182.1_Homo NP_012038.1_Yeast NP_056481.1_Homo NP_149098.2_Homo NP_221191.1_Rickettsia NP_390670.1_Bacillus NP_417650.1_Ecoli SPAP8A3.11c_Yeast XP_001181855.1_Strongylocentrotus XP_001190951.1_Strongylocentrotus XP_001203238.1_Strongylocentrotus XP_784849.1_Strongylocentrotus XP_786273.1_Strongylocentrotus XP_798569.2_Strongylocentrotus e_gw…	331-same
ZP330	ENSDARP00000023863_Danio	AT1G63290.1_Arabidopsis AT3G01850.1_Arabidopsis AT3G01850.2_Arabidopsis AT5G61410.1_Arabidopsis AT5G61410.2_Arabidopsis NP_008847.1_Homo NP_012414.1_Yeast NP_389461.1_Bacillus NP_417845.1_Ecoli NP_418509.1_Ecoli NP_418721.1_Ecoli NP_954699.1_Homo SPAC31G5.05c_Yeast XP_001133007.1_Homo XP_001195815.1_Strongylocentrotus XP_001723163.1_Homo XP_001725649.1_Homo XP_792810.1_Strongylocentrotus e_gw1.2.…	315-same
ZP331	ENSDARP00000073610_Danio ENSDARP00000098031_Danio	AT1G71100.1_Arabidopsis AT2G01290.1_Arabidopsis AT3G04790.1_Arabidopsis AT5G44520.1_Arabidopsis NP_014738.1_Yeast NP_342463.1_Sulfolobuss NP_417389.1_Ecoli NP_559026.1_Pyrobaculum NP_616610.1_Methano NP_653164.2_Homo SKA_Chlre2_kg.scaffold_6000171_Chlamydomonas SPAC144.12_Yeast XP_001196137.1_Strongylocentrotus XP_001197208.1_Strongylocentrotus XP_781272.2_Strongylocentrotus XP_798209.2_Strongylo…	336-same
ZP332	ENSDARP00000025996_Danio	AT2G26400.1_Arabidopsis AT4G14710.1_Arabidopsis AT4G14710.2_Arabidopsis AT4G14710.3_Arabidopsis AT4G14710.4_Arabidopsis AT4G14716.1_Arabidopsis AT5G43850.1_Arabidopsis NP_013722.1_Yeast NP_060739.1_Homo NP_389245.1_Bacillus SPBC887.01_Yeast XP_001176985.1_Strongylocentrotus XP_001195696.1_Strongylocentrotus XP_001202595.1_Strongylocentrotus XP_789320.2_Strongylocentrotus e_gw1.1.668.1_Physcomitre…	320-same
ZP333	ENSDARP00000009188_Danio	AT2G41630.1_Arabidopsis AT3G10330.1_Arabidopsis AT3G29380.1_Arabidopsis AT3G57370.1_Arabidopsis AT4G10680.1_Arabidopsis AT4G36650.1_Arabidopsis AT4G36650.2_Arabidopsis NP_001505.1_Homo NP_015411.1_Yeast NP_341982.1_Sulfolobuss NP_342431.1_Sulfolobuss NP_559444.1_Pyrobaculum NP_560660.1_Pyrobaculum NP_615574.1_Methano SPAC16E8.16_Yeast XP_001185123.1_Strongylocentrotus XP_001192229.1_Strongylocent…	321-same
ZP334	ENSDARP00000017569_Danio ENSDARP00000045887_Danio	AT2G45290.1_Arabidopsis AT3G60750.1_Arabidopsis Chlre2_kg.scaffold_7000146_Chlamydomonas NP_001055.1_Homo NP_009675.1_Yeast NP_015399.1_Yeast NP_036385.2_Homo NP_115512.3_Homo NP_341848.1_Sulfolobuss NP_389672.1_Bacillus NP_416960.1_Ecoli NP_559642.1_Pyrobaculum SPBC2G5.05_Yeast XP_001177395.1_Strongylocentrotus XP_001177524.1_Strongylocentrotus XP_780040.1_Strongylocentrotus YP_026188.1_Ecoli es…	337-same
ZP335	ENSDARP00000033254_Danio ENSDARP00000051606_Danio	AT3G01020.1_Arabidopsis AT4G04080.1_Arabidopsis AT4G22220.1_Arabidopsis NP_014869.1_Yeast NP_015190.1_Yeast NP_055116.1_Homo NP_220862.1_Rickettsia NP_391147.1_Bacillus NP_417024.1_Ecoli NP_615766.1_Methano NP_617616.1_Methano NP_618156.1_Methano NP_998760.1_Homo SPAC227.13c_Yeast XP_001181778.1_Strongylocentrotus XP_001183442.1_Strongylocentrotus XP_001189086.1_Strongylocentrotus XP_788195.2_Str…	339-same
ZP336	ENSDARP00000057943_Danio	AT3G49910.1_Arabidopsis AT5G67510.1_Arabidopsis NP_000978.1_Homo NP_001087230.1_Homo NP_011548.2_Yeast NP_013448.1_Yeast NP_057177.1_Homo NP_342218.1_Sulfolobuss NP_560646.1_Pyrobaculum NP_616028.1_Methano SPBC29B5.03c_Yeast XP_001132289.1_Homo XP_001177657.1_Strongylocentrotus XP_001723517.1_Homo XP_001724181.1_Homo XP_001725028.1_Homo XP_790770.1_Strongylocentrotus e_gw1.120.62.1_Physcomitrella…	322-same
ZP337	ENSDARP00000070509_Danio	AT4G25630.1_Arabidopsis AT5G52470.1_Arabidopsis AT5G52470.2_Arabidopsis AT5G52490.1_Arabidopsis NP_001427.2_Homo NP_010270.1_Yeast NP_342426.1_Sulfolobuss NP_560590.1_Pyrobaculum NP_615314.1_Methano SPBC2D10.10c_Yeast XP_001175797.1_Strongylocentrotus XP_001179001.1_Strongylocentrotus XP_001182426.1_Strongylocentrotus XP_001722581.1_Homo XP_001725399.1_Homo XP_293903.6_Homo XP_796441.2_Strongyloc…	324-same
ZP338	ENSDARP00000040189_Danio ENSDARP00000099632_Danio	AT5G10920.1_Arabidopsis NP_000039.2_Homo NP_001020114.1_Homo NP_001020115.1_Homo NP_001020117.1_Homo NP_011882.1_Yeast NP_342157.1_Sulfolobuss NP_390822.1_Bacillus NP_418395.1_Ecoli NP_560331.1_Pyrobaculum NP_616255.1_Methano SPBC1539.03c_Yeast SPBC1773.14_Yeast XP_001178119.1_Strongylocentrotus XP_001186266.1_Strongylocentrotus XP_001193429.1_Strongylocentrotus XP_001198036.1_Strongylocentrotus …	341-same
ZP339		NP_012705.1_Yeast NP_220471.1_Rickettsia NP_220696.1_Rickettsia NP_220758.1_Rickettsia NP_221046.1_Rickettsia NP_221107.1_Rickettsia NP_221200.1_Rickettsia NP_221227.1_Rickettsia NP_342785.1_Sulfolobuss NP_342970.1_Sulfolobuss NP_343435.1_Sulfolobuss NP_343868.1_Sulfolobuss NP_343897.1_Sulfolobuss NP_344171.1_Sulfolobuss NP_344252.1_Sulfolobuss NP_344433.1_Sulfolobuss NP_344455.1_Sulfolobuss NP_4…	310-same
ZP340	ENSDARP00000076204_Danio	AT1G07320.1_Arabidopsis AT1G07320.2_Arabidopsis AT1G07320.3_Arabidopsis AT1G07320.4_Arabidopsis AT2G20060.1_Arabidopsis NP_013687.1_Yeast NP_057040.2_Homo NP_221022.1_Rickettsia NP_387998.1_Bacillus NP_417778.1_Ecoli NP_666499.1_Homo NP_666500.1_Homo SPBC2D10.08c_Yeast XP_001182051.1_Strongylocentrotus XP_001186365.1_Strongylocentrotus XP_001186449.1_Strongylocentrotus XP_792959.2_Strongylocentro…	330-same
ZP341	ENSDARP00000070780_Danio ENSDARP00000098892_Danio	AT1G07370.1_Arabidopsis AT2G29570.1_Arabidopsis NP_002583.1_Homo NP_009645.1_Yeast NP_341944.1_Sulfolobuss NP_342519.1_Sulfolobuss NP_558795.1_Pyrobaculum NP_560447.1_Pyrobaculum NP_615084.1_Methano NP_872590.1_Homo SPBC16D10.09_Yeast XP_001196942.1_Strongylocentrotus XP_001196966.1_Strongylocentrotus XP_001198606.1_Strongylocentrotus XP_001201333.1_Strongylocentrotus XP_001201975.1_Strongylocent…	342-same
ZP342	ENSDARP00000027654_Danio ENSDARP00000073095_Danio ENSDARP00000099088_Danio	AT1G13950.1_Arabidopsis AT1G26630.1_Arabidopsis AT1G26630.2_Arabidopsis AT1G69410.1_Arabidopsis NP_001093162.1_Homo NP_001961.1_Homo NP_010880.1_Yeast NP_012581.1_Yeast NP_065123.1_Homo NP_342454.1_Sulfolobuss NP_560668.1_Pyrobaculum NP_618856.1_Methano SPAC26H5.10c_Yeast SPBC336.10c_Yeast XP_001178568.1_Strongylocentrotus XP_001724624.1_Homo XP_785877.1_Strongylocentrotus e_gw1.462.23.1_Physcomi…	359-same
ZP343	ENSDARP00000054337_Danio ENSDARP00000054339_Danio	AT1G33120.1_Arabidopsis AT1G33140.1_Arabidopsis AT4G10450.1_Arabidopsis NP_000652.2_Homo NP_001020092.1_Homo NP_011368.1_Yeast NP_014332.1_Yeast NP_342213.1_Sulfolobuss NP_559967.1_Pyrobaculum NP_616033.1_Methano SPAC4G9.16c_Yeast SPCC613.06_Yeast XP_001179587.1_Strongylocentrotus XP_001718756.1_Homo XP_796514.1_Strongylocentrotus XP_945680.2_Homo XP_951471.2_Homo estExt_Genewise2.C_2610047_Takif…	344-same
ZP344	ENSDARP00000003700_Danio	AT1G43170.1_Arabidopsis AT1G43170.2_Arabidopsis AT1G43170.3_Arabidopsis AT1G43170.4_Arabidopsis AT1G61580.1_Arabidopsis NP_000958.1_Homo NP_001029025.1_Homo NP_005052.1_Homo NP_014706.1_Yeast NP_342228.1_Sulfolobuss NP_559668.1_Pyrobaculum NP_616017.1_Methano SPAC17A5.03_Yeast SPAPB8E5.06c_Yeast XP_001177867.1_Strongylocentrotus XP_001718487.1_Homo XP_791350.2_Strongylocentrotus e_gw2.141.12.1_Ta…	334-same
ZP345	ENSDARP00000083766_Danio	AT1G48430.1_Arabidopsis AT3G17770.1_Arabidopsis NP_013641.1_Yeast NP_056348.2_Homo NP_116602.1_Yeast NP_415718.6_Ecoli OVA_e_gwW.44.59.1_Chlamydomonas SPAC22A12.11_Yeast SPAC977.16c_Yeast XP_001187350.1_Strongylocentrotus XP_001192268.1_Strongylocentrotus XP_001193244.1_Strongylocentrotus XP_001196515.1_Strongylocentrotus XP_001201196.1_Strongylocentrotus XP_001203283.1_Strongylocentrotus XP_7812…	335-same
ZP346	ENSDARP00000100684_Danio	AT1G56500.1_Arabidopsis AT3G07060.1_Arabidopsis NP_220778.1_Rickettsia NP_391335.1_Bacillus NP_415833.1_Ecoli NP_418171.1_Ecoli NP_615417.1_Methano NP_618746.1_Methano NP_940916.2_Homo XP_001177604.1_Strongylocentrotus XP_001191354.1_Strongylocentrotus XP_001201679.1_Strongylocentrotus XP_001202290.1_Strongylocentrotus XP_794749.2_Strongylocentrotus XP_795849.1_Strongylocentrotus XP_798415.1_Stro…	314-overlapping
ZP347	ENSDARP00000021652_Danio ENSDARP00000081954_Danio ENSDARP00000098363_Danio	AT2G20420.1_Arabidopsis NP_003839.2_Homo NP_003841.1_Homo NP_011760.1_Yeast NP_220814.1_Rickettsia NP_343829.1_Sulfolobuss NP_389491.1_Bacillus NP_415256.1_Ecoli NP_559921.1_Pyrobaculum SPCC1620.08_Yeast XP_001177158.1_Strongylocentrotus XP_001185699.1_Strongylocentrotus XP_001203128.1_Strongylocentrotus XP_001718077.1_Homo XP_208658.5_Homo XP_786521.1_Strongylocentrotus XP_786753.1_Strongylocent…	368-same
ZP348	ENSDARP00000019981_Danio ENSDARP00000083458_Danio	AT2G24200.1_Arabidopsis AT2G24200.2_Arabidopsis AT4G30910.1_Arabidopsis AT4G30920.1_Arabidopsis NP_056991.2_Homo NP_078939.3_Homo NP_220533.1_Rickettsia NP_391085.1_Bacillus NP_417018.4_Ecoli NP_418681.1_Ecoli SPAC13A11.05_Yeast XP_001181735.1_Strongylocentrotus XP_001181992.1_Strongylocentrotus XP_001200898.1_Strongylocentrotus XP_001201455.1_Strongylocentrotus XP_780549.2_Strongylocentrotus XP_…	346-same
ZP349	ENSDARP00000022653_Danio ENSDARP00000062744_Danio	AT2G24990.1_Arabidopsis AT5G37350.1_Arabidopsis AT5G37350.2_Arabidopsis NP_003822.2_Homo NP_014762.1_Yeast NP_113668.2_Homo NP_343735.1_Sulfolobuss NP_560762.1_Pyrobaculum NP_615853.1_Methano NP_694550.1_Homo SPAC10F6.10_Yeast XP_001175600.1_Strongylocentrotus XP_001178505.1_Strongylocentrotus XP_001182633.1_Strongylocentrotus XP_001196291.1_Strongylocentrotus XP_001197653.1_Strongylocentrotus XP…	347-same
ZP350	ENSDARP00000021126_Danio	AT2G45440.1_Arabidopsis AT3G60880.1_Arabidopsis AT3G60880.2_Arabidopsis NP_220810.1_Rickettsia NP_343646.1_Sulfolobuss NP_344347.1_Sulfolobuss NP_344381.1_Sulfolobuss NP_388128.1_Bacillus NP_389559.1_Bacillus NP_414802.1_Ecoli NP_416973.1_Ecoli NP_417692.1_Ecoli NP_418718.4_Ecoli NP_560351.1_Pyrobaculum NP_612422.2_Homo NP_619333.1_Methano XP_001179036.1_Strongylocentrotus XP_001196190.1_Strongyl…	338-same
ZP351	ENSDARP00000048598_Danio	AT3G02080.1_Arabidopsis AT5G15520.1_Arabidopsis AT5G61170.1_Arabidopsis Chlre2_kg.scaffold_5000208_Chlamydomonas NP_001013.1_Homo NP_014097.1_Yeast NP_014520.1_Yeast NP_341895.2_Sulfolobuss NP_560449.1_Pyrobaculum NP_618985.1_Methano SPBC21C3.13_Yeast SPBC649.02_Yeast XP_001132704.2_Homo XP_001133580.2_Homo XP_001179853.1_Strongylocentrotus XP_001721339.1_Homo XP_783440.2_Strongylocentrotus e_gw2…	340-same
ZP352	ENSDARP00000005687_Danio ENSDARP00000037286_Danio ENSDARP00000094128_Danio	AT3G06580.1_Arabidopsis AT3G10700.1_Arabidopsis NP_000145.1_Homo NP_001001556.1_Homo NP_002035.1_Homo NP_009576.1_Yeast NP_010292.1_Yeast NP_391699.1_Bacillus NP_415278.1_Ecoli NP_559128.1_Pyrobaculum SPBPB2B2.13_Yeast XP_001183919.1_Strongylocentrotus XP_001187174.1_Strongylocentrotus XP_001201979.1_Strongylocentrotus XP_796432.2_Strongylocentrotus XP_798037.2_Strongylocentrotus XP_798116.2_Stro…	373-same
ZP353	ENSDARP00000008311_Danio ENSDARP00000094181_Danio	AT3G07270.1_Arabidopsis AT3G07270.2_Arabidopsis NP_000152.1_Homo NP_001019195.1_Homo NP_001019241.1_Homo NP_001019242.1_Homo NP_011783.1_Yeast NP_220764.1_Rickettsia NP_341904.1_Sulfolobuss NP_390159.1_Bacillus NP_416658.1_Ecoli NP_559402.1_Pyrobaculum SPAC17A5.13_Yeast XP_001184004.1_Strongylocentrotus XP_001187557.1_Strongylocentrotus XP_785348.1_Strongylocentrotus XP_788725.2_Strongylocentrotu…	351-same
ZP354	ENSDARP00000008907_Danio ENSDARP00000050749_Danio ENSDARP00000103553_Danio	AT3G23580.1_Arabidopsis AT3G27060.1_Arabidopsis Chlre2_kg.scaffold_11000166_Chlamydomonas NP_001025.1_Homo NP_011696.1_Yeast NP_012508.1_Yeast NP_056528.2_Homo NP_220888.1_Rickettsia SPBC25D12.04_Yeast XP_001179668.1_Strongylocentrotus XP_001199509.1_Strongylocentrotus XP_001203692.1_Strongylocentrotus XP_780110.1_Strongylocentrotus XP_798682.2_Strongylocentrotus e_gw1.103.71.1_Physcomitrella e_g…	375-same
ZP355	ENSDARP00000071442_Danio ENSDARP00000074585_Danio	AT3G24090.1_Arabidopsis NP_002047.1_Homo NP_005101.1_Homo NP_012818.1_Yeast NP_013801.1_Yeast NP_013802.1_Yeast NP_341920.1_Sulfolobuss NP_342715.1_Sulfolobuss NP_388059.1_Bacillus NP_388071.1_Bacillus NP_391141.1_Bacillus NP_417830.4_Ecoli NP_418185.1_Ecoli NP_560437.1_Pyrobaculum NP_617916.1_Methano SPBC12C2.11_Yeast XP_001199132.1_Strongylocentrotus XP_001202039.1_Strongylocentrotus e_gw2.126.…	352-same
ZP356	ENSDARP00000030695_Danio ENSDARP00000079806_Danio	AT4G21470.1_Arabidopsis AT4G25840.1_Arabidopsis AT5G57440.1_Arabidopsis NP_010522.1_Yeast NP_012891.2_Yeast NP_036212.2_Homo NP_060809.2_Homo NP_417175.1_Ecoli SPAC4C5.01_Yeast SPCC1020.07_Yeast SPCC18.16c_Yeast XP_001183298.1_Strongylocentrotus XP_001197409.1_Strongylocentrotus XP_789269.2_Strongylocentrotus XP_789693.2_Strongylocentrotus e_gw1.56.120.1_Physcomitrella e_gw2.284.27.1_Takifugu e_g…
ZP357	ENSDARP00000023819_Danio ENSDARP00000071058_Danio ENSDARP00000090113_Danio	AT4G34030.1_Arabidopsis NP_000523.2_Homo NP_071415.1_Homo NP_220986.1_Rickettsia NP_343812.1_Sulfolobuss NP_389703.1_Bacillus NP_390272.1_Bacillus XP_001176702.1_Strongylocentrotus XP_001190012.1_Strongylocentrotus XP_001201046.1_Strongylocentrotus XP_001201408.1_Strongylocentrotus XP_001201464.1_Strongylocentrotus XP_780085.2_Strongylocentrotus XP_784403.2_Strongylocentrotus XP_789725.2_Strongyl…	379-same
ZP358	ENSDARP00000100267_Danio ENSDARP00000102197_Danio ENSDARP00000102240_Danio ENSDARP00000102991_Danio	AT5G15200.1_Arabidopsis AT5G15200.2_Arabidopsis AT5G39850.1_Arabidopsis MAY_e_gwW.77.18.1_Chlamydomonas NP_001004.2_Homo NP_009748.1_Yeast NP_015244.1_Yeast NP_341645.1_Sulfolobuss NP_560476.1_Pyrobaculum NP_616053.1_Methano SPAC24H6.07_Yeast SPBC29A3.12_Yeast XP_001177022.1_Strongylocentrotus XP_791000.2_Strongylocentrotus estExt_Genewise1.C_140020_Physcomitrella estExt_Genewise1.C_910107_Physco…	395-same
ZP359	ENSDARP00000023892_Danio ENSDARP00000055877_Danio	AT5G22100.1_Arabidopsis NP_003720.1_Homo NP_005763.3_Homo NP_014633.1_Yeast NP_343796.1_Sulfolobuss NP_560847.1_Pyrobaculum NP_619491.1_Methano SPAC12G12.06c_Yeast XP_001194123.1_Strongylocentrotus XP_001195592.1_Strongylocentrotus XP_001195634.1_Strongylocentrotus XP_001199626.1_Strongylocentrotus XP_001202245.1_Strongylocentrotus XP_001203591.1_Strongylocentrotus XP_796999.2_Strongylocentrotus …	355-same
ZP360		Chlre2_kg.scaffold_10000195_Chlamydomonas NP_009333.1_Yeast NP_009957.1_Yeast NP_011579.1_Yeast NP_011776.1_Yeast NP_012100.1_Yeast NP_012686.1_Yeast NP_013045.1_Yeast NP_013104.1_Yeast NP_014479.1_Yeast NP_014480.1_Yeast NP_342938.1_Sulfolobuss NP_344393.1_Sulfolobuss NP_416749.4_Ecoli SPAC1002.16c_Yeast SPAC1039.04_Yeast SPAC11D3.18c_Yeast SPBC1683.12_Yeast SPBC1773.15_Yeast SPBC2G2.01c_Yeast S…	328-same
ZP361	ENSDARP00000010678_Danio ENSDARP00000027364_Danio ENSDARP00000045499_Danio ENSDARP00000049715_Danio ENSDARP00000086080_Danio ENSDARP00000092159_Danio	NP_001092007.1_Homo NP_006693.3_Homo NP_013652.1_Yeast NP_389387.1_Bacillus NP_415750.1_Ecoli NP_689499.3_Homo SPCC4B3.04c_Yeast XP_001197982.1_Strongylocentrotus XP_001200174.1_Strongylocentrotus XP_001202094.1_Strongylocentrotus XP_001202772.1_Strongylocentrotus XP_001202905.1_Strongylocentrotus XP_783891.2_Strongylocentrotus XP_791323.2_Strongylocentrotus XP_798887.2_Strongylocentrotus au.g126…	452-same
ZP362	ENSDARP00000018158_Danio ENSDARP00000068754_Danio	AT1G01910.1_Arabidopsis AT1G01910.2_Arabidopsis AT1G01910.3_Arabidopsis AT1G01910.4_Arabidopsis AT1G01910.5_Arabidopsis AT3G10350.1_Arabidopsis AT5G60730.1_Arabidopsis NP_004308.2_Homo NP_010183.1_Yeast NP_559296.1_Pyrobaculum SPAC1142.06_Yeast XP_001184295.1_Strongylocentrotus XP_796894.1_Strongylocentrotus e_gw1.71.139.1_Physcomitrella estExt_Genewise1.C_340300_Physcomitrella estExt_fgenesh1_pg…	356-same
ZP363	ENSDARP00000066929_Danio	AT1G15700.1_Arabidopsis AT2G33040.1_Arabidopsis AT4G04640.1_Arabidopsis NP_001001973.1_Homo NP_005165.1_Homo NP_009595.1_Yeast NP_221152.1_Rickettsia NP_391563.1_Bacillus NP_418189.1_Ecoli NP_617339.1_Methano SPBC1734.13_Yeast XP_001178563.1_Strongylocentrotus XP_784312.1_Strongylocentrotus e_gw1.19.102.1_Physcomitrella e_gw1.272.7.1_Physcomitrella e_gw1.287.18.1_Physcomitrella e_gw1.35.182.1_Phy…	343-same
ZP364	ENSDARP00000034555_Danio ENSDARP00000095131_Danio	AT1G22840.1_Arabidopsis AT1G22840.2_Arabidopsis AT4G10040.1_Arabidopsis NP_010875.1_Yeast NP_012582.1_Yeast NP_061820.1_Homo NP_220638.1_Rickettsia SPCC191.07_Yeast XP_001178261.1_Strongylocentrotus XP_001178742.1_Strongylocentrotus XP_001178813.1_Strongylocentrotus XP_779928.1_Strongylocentrotus XP_780847.1_Strongylocentrotus XP_787895.2_Strongylocentrotus e_gw1.92.35.1_Physcomitrella e_gw2.100.…	361-same
ZP365	ENSDARP00000006510_Danio ENSDARP00000080329_Danio	AT1G23190.1_Arabidopsis AT1G70730.1_Arabidopsis AT5G51820.1_Arabidopsis NP_002624.2_Homo NP_012795.1_Yeast NP_013823.1_Yeast NP_068800.2_Homo NP_415214.1_Ecoli SPBC32F12.10_Yeast XP_001177674.1_Strongylocentrotus XP_001180751.1_Strongylocentrotus XP_001714562.1_Homo XP_001722625.1_Homo XP_780584.2_Strongylocentrotus e_gw2.11.279.1_Takifugu e_gw2.451.11.1_Takifugu estExt_Genewise2.C_550060_Takifug…	362-same
ZP366	ENSDARP00000004307_Danio ENSDARP00000061697_Danio	AT1G32470.1_Arabidopsis AT2G35120.1_Arabidopsis AT2G35370.1_Arabidopsis FER_chlre3.3.26.2.91_Chlamydomonas NP_004474.2_Homo NP_009355.2_Yeast NP_342412.1_Sulfolobuss NP_342534.1_Sulfolobuss NP_342572.1_Sulfolobuss NP_391159.1_Bacillus NP_417380.1_Ecoli SPBP19A11.01_Yeast XP_001134369.1_Homo XP_001178114.1_Strongylocentrotus XP_001721116.1_Homo XP_781990.1_Strongylocentrotus XP_950829.1_Homo e_gw2…	364-same
ZP367	ENSDARP00000016196_Danio	AT1G32990.1_Arabidopsis AT4G35490.1_Arabidopsis AT5G51610.1_Arabidopsis MAY_161549_Chlamydomonas NP_014214.1_Yeast NP_057134.1_Homo NP_220527.1_Rickettsia NP_341885.1_Sulfolobuss NP_387983.1_Bacillus NP_418410.1_Ecoli NP_560492.1_Pyrobaculum NP_619138.1_Methano NP_733934.1_Homo NP_733935.1_Homo SPAC1486.07c_Yeast XP_001177254.1_Strongylocentrotus XP_786047.1_Strongylocentrotus e_gw1.141.87.1_Phys…
ZP368	ENSDARP00000007588_Danio	AT1G64190.1_Arabidopsis AT3G02360.1_Arabidopsis AT3G02360.2_Arabidopsis AT5G41670.1_Arabidopsis AT5G41670.2_Arabidopsis NP_002622.2_Homo NP_011772.1_Yeast NP_012053.1_Yeast NP_390267.2_Bacillus NP_390450.1_Bacillus NP_391888.1_Bacillus NP_416533.1_Ecoli SPBC660.16_Yeast XP_001176757.1_Strongylocentrotus XP_788858.1_Strongylocentrotus acegs_kg.scaffold_31000032_Chlamydomonas e_gw1.60.150.1_Physcom…	345-same
ZP369	ENSDARP00000030237_Danio ENSDARP00000043750_Danio ENSDARP00000043752_Danio	AT1G69340.1_Arabidopsis AT2G40600.1_Arabidopsis NP_001028259.1_Homo NP_054786.2_Homo NP_060156.1_Homo NP_542407.2_Homo NP_616547.1_Methano XP_001186532.1_Strongylocentrotus XP_781187.2_Strongylocentrotus XP_784605.2_Strongylocentrotus XP_792217.2_Strongylocentrotus e_gw1.37.36.1_Physcomitrella e_gw2.187.105.1_Takifugu e_gw2.394.5.1_Takifugu e_gwH.56.65.1_Chlamydomonas e_gwW.50.69.1_Chlamydomonas …	367-overlapping
ZP370	ENSDARP00000010800_Danio ENSDARP00000072505_Danio	AT2G21790.1_Arabidopsis NP_001024.1_Homo NP_010993.1_Yeast NP_012198.1_Yeast NP_220889.1_Rickettsia NP_342419.1_Sulfolobuss NP_389620.1_Bacillus NP_389888.2_Bacillus NP_416737.1_Ecoli NP_417161.1_Ecoli NP_560530.1_Pyrobaculum NP_616593.1_Methano SPAC1F7.05_Yeast XP_001177269.1_Strongylocentrotus XP_780425.1_Strongylocentrotus e_gw1.266.58.1_Physcomitrella e_gw1.275.65.1_Physcomitrella e_gw2.6.585…	369-same
ZP371	ENSDARP00000050846_Danio	AT2G26080.1_Arabidopsis AT4G33010.1_Arabidopsis AT4G33010.2_Arabidopsis NP_000161.2_Homo NP_013914.1_Yeast NP_342409.1_Sulfolobuss NP_342410.1_Sulfolobuss NP_390335.1_Bacillus NP_390336.1_Bacillus NP_417379.1_Ecoli SPAC13G6.06c_Yeast XP_001176990.1_Strongylocentrotus XP_001177260.1_Strongylocentrotus XP_001177366.1_Strongylocentrotus XP_001177396.1_Strongylocentrotus XP_001177631.1_Strongylocentr…	348-same
ZP372	ENSDARP00000008857_Danio	AT2G37040.1_Arabidopsis AT3G10340.1_Arabidopsis AT3G53260.1_Arabidopsis AT5G04230.1_Arabidopsis NP_002099.1_Homo NP_391814.1_Bacillus XP_001197053.1_Strongylocentrotus XP_788713.2_Strongylocentrotus e_gw1.36.41.1_Physcomitrella e_gw1.410.10.1_Physcomitrella e_gw1.43.91.1_Physcomitrella e_gw1.43.93.1_Physcomitrella e_gw1.5.74.1_Physcomitrella e_gw1.500.3.1_Physcomitrella e_gw2.2.235.1_Takifugu est…	350-same
ZP373	ENSDARP00000064923_Danio ENSDARP00000064925_Danio	AT3G11710.1_Arabidopsis AT3G13490.1_Arabidopsis NP_005539.1_Homo NP_010322.1_Yeast NP_014326.1_Yeast NP_341658.1_Sulfolobuss NP_387963.1_Bacillus NP_417366.1_Ecoli NP_418553.1_Ecoli NP_418579.2_Ecoli NP_559586.1_Pyrobaculum NP_615720.1_Methano SPBC17G9.03c_Yeast SPCC18.08_Yeast XP_001180301.1_Strongylocentrotus XP_793463.2_Strongylocentrotus e_gw1.143.92.1_Physcomitrella e_gwW.12.13.1_Chlamydomon…	374-same
ZP374	ENSDARP00000054440_Danio ENSDARP00000065670_Danio ENSDARP00000098795_Danio	AT3G15140.1_Arabidopsis NP_076971.1_Homo NP_391025.1_Bacillus NP_542394.1_Homo NP_699163.2_Homo SPBC30B4.08_Yeast XP_001175832.1_Strongylocentrotus XP_001186993.1_Strongylocentrotus XP_001187567.1_Strongylocentrotus XP_001188209.1_Strongylocentrotus XP_001192090.1_Strongylocentrotus XP_001192607.1_Strongylocentrotus XP_001201256.1_Strongylocentrotus XP_781221.2_Strongylocentrotus XP_790825.2_Stro…	393-same
ZP375	ENSDARP00000012488_Danio ENSDARP00000072482_Danio	AT3G49830.1_Arabidopsis AT5G22330.1_Arabidopsis AT5G67630.1_Arabidopsis NP_003698.1_Homo NP_006657.1_Homo NP_010476.1_Yeast NP_015089.1_Yeast NP_343800.1_Sulfolobuss NP_559478.1_Pyrobaculum SPAPB8E5.09_Yeast SPBC83.08_Yeast XP_001178473.1_Strongylocentrotus XP_001184189.1_Strongylocentrotus XP_782589.1_Strongylocentrotus XP_792511.2_Strongylocentrotus e_gw2.190.137.1_Takifugu estExt_fgenesh1_pg.C…	376-same
ZP376	ENSDARP00000033314_Danio	AT3G61080.1_Arabidopsis NP_071441.1_Homo NP_078895.2_Homo NP_416239.1_Ecoli XP_001182548.1_Strongylocentrotus XP_001183846.1_Strongylocentrotus XP_001183892.1_Strongylocentrotus XP_001194935.1_Strongylocentrotus XP_001194977.1_Strongylocentrotus XP_001195016.1_Strongylocentrotus XP_001195101.1_Strongylocentrotus XP_001195137.1_Strongylocentrotus XP_001195719.1_Strongylocentrotus XP_786420.2_Stron…	354-same
ZP377	ENSDARP00000036776_Danio ENSDARP00000070369_Danio	AT5G14460.1_Arabidopsis NP_014107.1_Yeast NP_056494.1_Homo NP_220877.1_Rickettsia NP_417635.1_Ecoli NP_631908.1_Homo SPBC11C11.10_Yeast XP_001179609.1_Strongylocentrotus XP_001186132.1_Strongylocentrotus XP_001191229.1_Strongylocentrotus XP_001201653.1_Strongylocentrotus XP_001202029.1_Strongylocentrotus XP_001202269.1_Strongylocentrotus XP_001203094.1_Strongylocentrotus XP_001204331.1_Strongyloc…
ZP378	ENSDARP00000009050_Danio ENSDARP00000063286_Danio	NP_078914.1_Homo NP_112486.1_Homo NP_221076.1_Rickettsia NP_341823.1_Sulfolobuss NP_390649.1_Bacillus NP_414940.1_Ecoli NP_558839.1_Pyrobaculum NP_619281.1_Methano NP_619486.1_Methano SPAC1687.19c_Yeast SPAC2F3.13c_Yeast XP_001194784.1_Strongylocentrotus XP_001198777.1_Strongylocentrotus XP_001198912.1_Strongylocentrotus XP_784456.2_Strongylocentrotus au.g4231_t1_Chlamydomonas e_gw1.238.50.1_Phys…	614-parent_set
ZP379	ENSDARP00000009052_Danio ENSDARP00000047681_Danio	NP_001007099.1_Homo NP_001007100.1_Homo NP_001007101.1_Homo NP_001007251.1_Homo NP_002970.2_Homo NP_342063.1_Sulfolobuss NP_343455.1_Sulfolobuss NP_343456.1_Sulfolobuss NP_343851.1_Sulfolobuss NP_343955.1_Sulfolobuss NP_344020.1_Sulfolobuss NP_344190.1_Sulfolobuss NP_344426.1_Sulfolobuss NP_559263.1_Pyrobaculum NP_559828.1_Pyrobaculum NP_560036.1_Pyrobaculum NP_560048.1_Pyrobaculum NP_560049.1_Py…	380-same
ZP380	ENSDARP00000069977_Danio	AT1G04480.1_Arabidopsis AT2G33370.1_Arabidopsis AT3G04400.1_Arabidopsis NP_000969.1_Homo NP_009466.1_Yeast NP_011042.1_Yeast NP_342219.1_Sulfolobuss NP_560517.1_Pyrobaculum NP_616027.1_Methano SPAC3G9.03_Yeast SPCC1322.11_Yeast XP_001180045.1_Strongylocentrotus XP_796947.2_Strongylocentrotus acegs_kg.scaffold_40000025_Chlamydomonas e_gw1.62.90.1_Physcomitrella estExt_Genewise1.C_1140068_Physcomit…	357-same
ZP381	ENSDARP00000051643_Danio	AT1G23360.1_Arabidopsis AT1G23360.2_Arabidopsis AT1G23360.3_Arabidopsis AT5G57300.1_Arabidopsis AT5G57300.2_Arabidopsis NP_013597.1_Yeast NP_115690.3_Homo NP_221041.1_Rickettsia NP_390156.1_Bacillus NP_617314.1_Methano NP_618530.1_Methano SPCC4G3.04c_Yeast XP_001181903.1_Strongylocentrotus XP_001188810.1_Strongylocentrotus XP_785165.2_Strongylocentrotus XP_790868.2_Strongylocentrotus YP_026269.1_…	363-same
ZP382	ENSDARP00000016250_Danio ENSDARP00000099844_Danio	AT1G27450.1_Arabidopsis AT1G27450.2_Arabidopsis AT1G80050.1_Arabidopsis AT4G12440.1_Arabidopsis AT4G12440.2_Arabidopsis AT4G22570.1_Arabidopsis AT5G11160.1_Arabidopsis Chlre2_kg.scaffold_13000122_Chlamydomonas NP_000476.1_Homo NP_001025189.1_Homo NP_010729.1_Yeast NP_013690.1_Yeast NP_390639.1_Bacillus NP_415002.1_Ecoli SPAC23A1.03_Yeast XP_001202862.1_Strongylocentrotus XP_788872.1_Strongylocent…	382-same
ZP383	ENSDARP00000058694_Danio ENSDARP00000088265_Danio	AT1G31160.1_Arabidopsis AT3G56490.1_Arabidopsis NP_005331.1_Homo NP_115982.1_Homo NP_220700.1_Rickettsia NP_415621.3_Ecoli XP_001126674.1_Homo XP_001175580.1_Strongylocentrotus XP_001175720.1_Strongylocentrotus XP_001177228.1_Strongylocentrotus XP_001193012.1_Strongylocentrotus XP_001718790.1_Homo XP_001724884.1_Homo XP_001726765.1_Homo XP_780695.1_Strongylocentrotus XP_784457.2_Strongylocentrotu…	383-same
ZP384	ENSDARP00000052081_Danio	AT1G36240.1_Arabidopsis AT1G77940.1_Arabidopsis AT3G18740.1_Arabidopsis NP_000980.1_Homo NP_011485.1_Yeast NP_341774.1_Sulfolobuss NP_558755.1_Pyrobaculum NP_616200.1_Methano SPAC1250.05_Yeast SPAC9G1.03c_Yeast XP_001177043.1_Strongylocentrotus XP_001717229.1_Homo XP_001717995.1_Homo XP_001719627.1_Homo XP_783150.1_Strongylocentrotus e_gw1.106.103.1_Physcomitrella estExt_Genewise1.C_130298_Physco…	366-same
ZP385	ENSDARP00000050830_Danio ENSDARP00000094107_Danio	AT1G44790.1_Arabidopsis AT4G31290.1_Arabidopsis AT5G26220.1_Arabidopsis Chlre2_kg.scaffold_4000120_Chlamydomonas NP_001008708.1_Homo NP_011090.1_Yeast NP_077016.1_Homo NP_415736.2_Ecoli SPBC31F10.03_Yeast XP_001178155.1_Strongylocentrotus XP_001193240.1_Strongylocentrotus XP_781155.2_Strongylocentrotus XP_789618.2_Strongylocentrotus e_gw1.47.137.1_Physcomitrella e_gw1.56.64.1_Physcomitrella e_gw2…	386-same
ZP386	ENSDARP00000072446_Danio	AT2G24580.1_Arabidopsis Chlre2_kg.scaffold_56000055_Chlamydomonas NP_057602.2_Homo NP_415577.1_Ecoli XP_001185055.1_Strongylocentrotus XP_001186908.1_Strongylocentrotus XP_001186995.1_Strongylocentrotus XP_001187818.1_Strongylocentrotus XP_001189607.1_Strongylocentrotus XP_001191641.1_Strongylocentrotus XP_001196068.1_Strongylocentrotus XP_001198593.1_Strongylocentrotus XP_780893.1_Strongylocentr…	370-same
ZP387		AT2G28305.1_Arabidopsis AT2G35990.1_Arabidopsis AT2G35990.2_Arabidopsis AT2G37210.1_Arabidopsis AT3G53450.1_Arabidopsis AT4G35190.1_Arabidopsis AT5G03270.1_Arabidopsis AT5G06300.1_Arabidopsis AT5G11950.1_Arabidopsis AT5G11950.2_Arabidopsis AT5G26140.1_Arabidopsis NP_012480.1_Yeast NP_391344.1_Bacillus au.g14254_t1_Chlamydomonas e_gw1.117.117.1_Physcomitrella e_gw1.117.46.1_Physcomitrella e_gw1.13…	349-same
ZP388	ENSDARP00000063842_Danio ENSDARP00000103897_Danio	AT3G03010.1_Arabidopsis AT3G03010.2_Arabidopsis AT4G32900.1_Arabidopsis AT4G32900.2_Arabidopsis AT5G16870.1_Arabidopsis NP_009496.1_Yeast NP_057161.1_Homo NP_341731.1_Sulfolobuss NP_558787.1_Pyrobaculum NP_618160.1_Methano SPAC19A8.14_Yeast XP_001176790.1_Strongylocentrotus XP_001197749.1_Strongylocentrotus XP_780704.1_Strongylocentrotus XP_787702.1_Strongylocentrotus e_gw2.99.95.1_Takifugu e_gwH…	390-same
ZP389	ENSDARP00000010776_Danio ENSDARP00000028137_Danio ENSDARP00000046076_Danio	AT3G57610.1_Arabidopsis NP_001117.2_Homo NP_014179.1_Yeast NP_341793.1_Sulfolobuss NP_391922.1_Bacillus NP_418598.1_Ecoli NP_558988.1_Pyrobaculum NP_616843.1_Methano NP_618986.1_Methano NP_689541.1_Homo NP_954634.1_Homo OVA_acegs_kg.scaffold_18000068_Chlamydomonas SPAC144.03_Yeast XP_001190292.1_Strongylocentrotus XP_787094.2_Strongylocentrotus e_gw2.201.60.1_Takifugu e_gw2.23.315.1_Takifugu e_gw…	413-same
ZP390	ENSDARP00000023322_Danio ENSDARP00000045648_Danio ENSDARP00000072858_Danio ENSDARP00000072892_Danio	AT5G08280.1_Arabidopsis NP_000181.2_Homo NP_001019553.1_Homo NP_010076.1_Yeast NP_220846.1_Rickettsia NP_341739.1_Sulfolobuss NP_390693.1_Bacillus NP_558693.1_Pyrobaculum NP_615546.1_Methano SPAC24B11.13_Yeast XP_001188143.1_Strongylocentrotus XP_781025.1_Strongylocentrotus YP_026260.1_Ecoli e_gw1.116.38.1_Physcomitrella e_gw1.291.38.1_Physcomitrella estExt_fgenesh2_pg.C_670072_Chlamydomonas estE…	445-same
ZP391	ENSDARP00000007743_Danio ENSDARP00000081319_Danio ENSDARP00000104053_Danio	NP_004034.2_Homo NP_004183.2_Homo NP_014754.1_Yeast NP_221164.1_Rickettsia NP_390683.1_Bacillus NP_415605.2_Ecoli NP_417714.1_Ecoli NP_615708.1_Methano SPAC3G6.03c_Yeast XP_001183203.1_Strongylocentrotus XP_001192433.1_Strongylocentrotus XP_001202997.1_Strongylocentrotus XP_001714591.1_Homo XP_786441.2_Strongylocentrotus e_gw2.182.28.1_Takifugu e_gw2.237.27.1_Takifugu e_gw2.31.5.1_Takifugu e_gwH.…	422-same
ZP392	ENSDARP00000016703_Danio ENSDARP00000036070_Danio ENSDARP00000059632_Danio ENSDARP00000085565_Danio ENSDARP00000085620_Danio ENSDARP00000085625_Danio ENSDARP00000085628_Danio ENSDARP00000091039_Danio	NP_037399.2_Homo NP_055720.3_Homo NP_388125.1_Bacillus NP_389366.1_Bacillus NP_415018.1_Ecoli NP_416041.1_Ecoli XP_001182351.1_Strongylocentrotus XP_001199754.1_Strongylocentrotus XP_001201166.1_Strongylocentrotus XP_781244.2_Strongylocentrotus e_gw2.105.118.1_Takifugu e_gw2.38.265.1_Takifugu e_gw2.57.188.1_Takifugu fgenesh2_pg.scaffold_75000094_Physcomitrella fgh5_pm.C_scaffold_60000008_Takifugu	579-same
ZP393	ENSDARP00000023229_Danio ENSDARP00000038481_Danio ENSDARP00000056511_Danio ENSDARP00000102988_Danio	AT1G03210.1_Arabidopsis AT4G02850.1_Arabidopsis AT4G02860.1_Arabidopsis Chlre2_kg.scaffold_38000010_Chlamydomonas NP_001028255.1_Homo NP_011894.1_Yeast NP_071412.2_Homo NP_388728.1_Bacillus NP_415981.1_Ecoli NP_618414.1_Methano SPAC186.06_Yeast SPBPB21E7.07_Yeast XP_001196404.1_Strongylocentrotus XP_001199870.1_Strongylocentrotus e_gw1.170.30.1_Physcomitrella e_gw1.27.215.1_Physcomitrella estExt_…	455-same
ZP394	ENSDARP00000007196_Danio ENSDARP00000044409_Danio ENSDARP00000090148_Danio	AT1G18260.1_Arabidopsis AT1G73570.1_Arabidopsis NP_005056.3_Homo NP_013308.1_Yeast NP_056002.2_Homo NP_079505.1_Homo NP_415177.4_Ecoli SPAC1B3.10c_Yeast SPBC28F2.08c_Yeast XP_797115.2_Strongylocentrotus e_gw1.20.35.1_Physcomitrella e_gw2.16.71.1_Takifugu e_gw2.19.259.1_Takifugu e_gw2.19.401.1_Takifugu estExt_Genewise1.C_200095_Physcomitrella estExt_gwp_1H.C_190155_Chlamydomonas gw1.121.13.1_Physc…	459-parent_set
ZP395	ENSDARP00000074043_Danio	AT1G20575.1_Arabidopsis NP_003850.1_Homo NP_015509.1_Yeast NP_344544.1_Sulfolobuss NP_388740.1_Bacillus NP_389172.1_Bacillus NP_389222.1_Bacillus NP_416757.1_Ecoli NP_416852.1_Ecoli NP_558612.1_Pyrobaculum NP_559378.1_Pyrobaculum NP_616125.1_Methano NP_616128.1_Methano SPAC31G5.16c_Yeast XP_001179539.1_Strongylocentrotus XP_793909.1_Strongylocentrotus e_gw1.102.44.1_Physcomitrella estExt_fgenesh5…	360-overlapping
ZP396	ENSDARP00000033318_Danio ENSDARP00000049424_Danio	AT1G29310.1_Arabidopsis AT1G78720.1_Arabidopsis AT2G34250.1_Arabidopsis AT2G34250.2_Arabidopsis NP_009842.1_Yeast NP_013482.1_Yeast NP_037468.1_Homo NP_060614.2_Homo NP_342206.1_Sulfolobuss NP_560730.1_Pyrobaculum NP_616040.1_Methano SPBC19G7.17_Yeast SPBC354.02c_Yeast XP_001177530.1_Strongylocentrotus XP_802085.1_Strongylocentrotus estExt_Genewise1.C_1140040_Physcomitrella estExt_Genewise1.C_323…	398-same
ZP397	ENSDARP00000069226_Danio	AT1G44318.1_Arabidopsis AT1G69740.1_Arabidopsis AT1G69740.2_Arabidopsis NP_000022.2_Homo NP_001003945.1_Homo NP_011475.1_Yeast NP_220912.1_Rickettsia NP_341737.1_Sulfolobuss NP_390691.1_Bacillus NP_414903.4_Ecoli NP_558695.1_Pyrobaculum NP_615542.1_Methano SPAC1805.06c_Yeast XP_001192204.1_Strongylocentrotus XP_001193357.1_Strongylocentrotus XP_782371.1_Strongylocentrotus XP_793743.2_Strongylocen…	385-same
ZP398	ENSDARP00000058384_Danio	AT1G55805.1_Arabidopsis AT1G67810.1_Arabidopsis AT4G26500.1_Arabidopsis AT5G50210.1_Arabidopsis NP_057158.1_Homo NP_075206.1_Yeast NP_414969.4_Ecoli NP_416194.1_Ecoli NP_417291.1_Ecoli SPBC16E9.06c_Yeast e_gw1.20.29.1_Physcomitrella e_gw1.71.25.1_Physcomitrella e_gw2.170.106.1_Takifugu e_gwW.12.98.1_Chlamydomonas e_gwW.3.208.1_Chlamydomonas estExt_fgenesh2_pg.C_120044_Chlamydomonas fgenesh1_pg.sc…	387-same
ZP399	ENSDARP00000004823_Danio ENSDARP00000034566_Danio ENSDARP00000067813_Danio ENSDARP00000068198_Danio ENSDARP00000089270_Danio ENSDARP00000101013_Danio ENSDARP00000103858_Danio	AT1G72040.1_Arabidopsis NP_000779.1_Homo NP_004605.3_Homo NP_387895.1_Bacillus NP_550438.1_Homo NP_550440.1_Homo XP_001187778.1_Strongylocentrotus XP_788929.2_Strongylocentrotus e_gw1.70.177.1_Physcomitrella e_gw2.49.201.1_Takifugu e_gw2.50.61.1_Takifugu e_gwH.5.198.1_Chlamydomonas estExt_fgenesh1_pg.C_830119_Physcomitrella fgenesh1_pg.scaffold_201000034_Physcomitrella gw2.352.22.1_Takifugu
ZP400	ENSDARP00000007817_Danio ENSDARP00000069614_Danio	AT1G72550.1_Arabidopsis AT1G72550.2_Arabidopsis NP_005678.3_Homo NP_013161.1_Yeast NP_065761.1_Homo NP_341667.1_Sulfolobuss NP_559461.1_Pyrobaculum NP_616879.1_Methano SPAC23A1.12c_Yeast XP_001181350.1_Strongylocentrotus XP_001185913.1_Strongylocentrotus XP_001198641.1_Strongylocentrotus XP_780852.2_Strongylocentrotus XP_797353.2_Strongylocentrotus au.g5136_t1_Chlamydomonas e_gw1.20.201.1_Physcom…	400-same
ZP401	ENSDARP00000020598_Danio ENSDARP00000072847_Danio ENSDARP00000103645_Danio	AT2G16570.1_Arabidopsis AT4G34740.1_Arabidopsis AT4G38880.1_Arabidopsis NP_002694.3_Homo NP_014029.1_Yeast NP_342151.1_Sulfolobuss NP_342152.1_Sulfolobuss NP_388531.1_Bacillus NP_416815.1_Ecoli NP_558454.1_Pyrobaculum NP_558461.1_Pyrobaculum NP_618084.1_Methano SPAC4D7.08c_Yeast XP_001190507.1_Strongylocentrotus XP_780199.1_Strongylocentrotus e_gw2.13.162.1_Takifugu estExt_gwp_gw1.C_550123_Physco…	435-same
ZP402	ENSDARP00000053207_Danio	AT2G36160.1_Arabidopsis AT3G11510.1_Arabidopsis AT3G52580.1_Arabidopsis NP_001020241.1_Homo NP_001020242.1_Homo NP_005608.1_Homo NP_009960.2_Yeast NP_012344.1_Yeast NP_341644.1_Sulfolobuss NP_560548.1_Pyrobaculum NP_616054.1_Methano SPAC3H5.05c_Yeast SPBC18H10.13_Yeast XP_001178816.1_Strongylocentrotus XP_001720107.1_Homo XP_780390.1_Strongylocentrotus XP_935199.1_Homo XP_947805.1_Homo estExt_Gen…	388-same
ZP403	ENSDARP00000063788_Danio ENSDARP00000100570_Danio	AT2G37270.1_Arabidopsis AT2G37270.2_Arabidopsis AT3G11940.1_Arabidopsis AT3G11940.2_Arabidopsis NP_001000.2_Homo NP_012657.1_Yeast NP_341770.1_Sulfolobuss NP_558806.1_Pyrobaculum NP_616197.1_Methano SPAC328.10c_Yeast SPAC8C9.08_Yeast XP_001180311.1_Strongylocentrotus XP_797272.1_Strongylocentrotus e_gw2.399.9.1_Takifugu estExt_Genewise1.C_1140156_Physcomitrella estExt_fgenesh1_pm.C_1140030_Physco…	404-same
ZP404	ENSDARP00000060808_Danio ENSDARP00000081548_Danio	AT2G39630.1_Arabidopsis AT2G39630.2_Arabidopsis NP_015097.1_Yeast NP_037470.1_Homo NP_056142.1_Homo NP_618739.1_Methano NP_618945.1_Methano SPBC56F2.10c_Yeast XP_001178546.1_Strongylocentrotus XP_001188500.1_Strongylocentrotus XP_001191728.1_Strongylocentrotus XP_001199078.1_Strongylocentrotus XP_001200082.1_Strongylocentrotus XP_783437.2_Strongylocentrotus XP_798974.2_Strongylocentrotus e_gw1.14…	405-same
ZP405	ENSDARP00000003925_Danio ENSDARP00000095172_Danio ENSDARP00000099371_Danio	AT2G43030.1_Arabidopsis AT3G17465.1_Arabidopsis NP_009139.1_Homo NP_011736.1_Yeast NP_221023.1_Rickettsia NP_387997.1_Bacillus NP_417779.1_Ecoli SPAC644.17c_Yeast XP_001179143.1_Strongylocentrotus XP_001195229.1_Strongylocentrotus XP_001200456.1_Strongylocentrotus XP_001202265.1_Strongylocentrotus XP_001204299.1_Strongylocentrotus XP_780771.2_Strongylocentrotus e_gw1.49.55.1_Physcomitrella e_gw2.…	439-same
ZP406	ENSDARP00000069494_Danio	AT3G07920.1_Arabidopsis AT5G01940.1_Arabidopsis AT5G20920.1_Arabidopsis AT5G20920.2_Arabidopsis AT5G20920.3_Arabidopsis NP_003899.2_Homo NP_015087.1_Yeast NP_343739.1_Sulfolobuss NP_559261.1_Pyrobaculum NP_615155.1_Methano SPAC32A11.04c_Yeast XP_001194578.1_Strongylocentrotus XP_001202202.1_Strongylocentrotus XP_783944.2_Strongylocentrotus XP_795177.2_Strongylocentrotus estExt_Genewise1.C_930123_…	391-same
ZP407	ENSDARP00000035273_Danio	AT3G09680.1_Arabidopsis AT5G02960.1_Arabidopsis NP_001016.1_Homo NP_011633.1_Yeast NP_015457.1_Yeast NP_341772.1_Sulfolobuss NP_558757.1_Pyrobaculum NP_616198.1_Methano OVA_estExt_GenewiseW_1.C_110161_Chlamydomonas SPAC23C11.02c_Yeast SPBP4H10.13_Yeast XP_001182865.1_Strongylocentrotus XP_001715359.1_Homo XP_001716528.1_Homo XP_795223.2_Strongylocentrotus XP_944780.2_Homo estExt_Genewise1.C_61016…	392-same
ZP408	ENSDARP00000062152_Danio ENSDARP00000098490_Danio	AT3G10950.1_Arabidopsis AT3G60245.1_Arabidopsis NP_000989.1_Homo NP_012628.1_Yeast NP_015368.1_Yeast NP_342239.1_Sulfolobuss NP_559843.1_Pyrobaculum NP_616701.1_Methano SPBC800.04c_Yeast SPBC83.02c_Yeast XP_001180963.1_Strongylocentrotus XP_789512.2_Strongylocentrotus e_gw1.1.735.1_Physcomitrella e_gw1.231.33.1_Physcomitrella estExt_gwp_1H.C_30304_Chlamydomonas estExt_gwp_gw1.C_2000032_Physcomitr…
ZP409	ENSDARP00000043495_Danio ENSDARP00000098456_Danio	AT3G22740.1_Arabidopsis AT3G25900.1_Arabidopsis AT3G25900.2_Arabidopsis AT3G63250.1_Arabidopsis AT3G63250.2_Arabidopsis NP_013038.1_Yeast NP_014054.1_Yeast NP_015050.1_Yeast NP_388123.1_Bacillus NP_414795.1_Ecoli SPAC57A7.07c_Yeast XP_001178490.1_Strongylocentrotus XP_001180979.1_Strongylocentrotus XP_001183148.1_Strongylocentrotus XP_792762.2_Strongylocentrotus au.g752_t1_Chlamydomonas e_gw1.73.…	409-same
ZP410	ENSDARP00000035728_Danio ENSDARP00000097896_Danio	AT3G54470.1_Arabidopsis NP_000364.1_Homo NP_010893.1_Yeast NP_013601.1_Yeast NP_013998.1_Yeast NP_342136.1_Sulfolobuss NP_389439.1_Bacillus NP_418099.1_Ecoli NP_560616.1_Pyrobaculum NP_615677.1_Methano NP_618197.1_Methano SPBC725.15_Yeast SPCC330.05c_Yeast XP_001193041.1_Strongylocentrotus XP_785560.2_Strongylocentrotus e_gwW.1.91.1_Chlamydomonas estExt_GW.C_830023_Takifugu estExt_fgenesh1_kg.C_2…	411-same
ZP411		AT4G27270.1_Arabidopsis AT4G36750.1_Arabidopsis AT5G54500.1_Arabidopsis AT5G58800.1_Arabidopsis AT5G58800.2_Arabidopsis NP_009608.1_Yeast NP_009930.1_Yeast NP_010315.1_Yeast NP_344466.1_Sulfolobuss NP_388783.1_Bacillus NP_415524.1_Ecoli NP_616130.1_Methano SPAC3C7.14c_Yeast estExt_Genewise1.C_550050_Physcomitrella estExt_fgenesh1_pm.C_320013_Physcomitrella estExt_fgenesh2_kg.C_40065_Chlamydomonas…	378-same
ZP412	ENSDARP00000010637_Danio	AT5G41360.1_Arabidopsis AT5G41370.1_Arabidopsis NP_000113.1_Homo NP_012123.1_Yeast NP_342006.1_Sulfolobuss NP_342443.1_Sulfolobuss NP_343278.1_Sulfolobuss NP_559418.1_Pyrobaculum NP_560015.1_Pyrobaculum NP_617309.1_Methano SPAC17A5.06_Yeast XP_001180837.1_Strongylocentrotus XP_001183762.1_Strongylocentrotus XP_001191738.1_Strongylocentrotus XP_001193965.1_Strongylocentrotus XP_001196556.1_Strongy…	396-same
ZP413	ENSDARP00000011179_Danio ENSDARP00000076185_Danio ENSDARP00000082703_Danio	AT5G49970.1_Arabidopsis AT5G49970.2_Arabidopsis NP_009591.1_Yeast NP_014199.1_Yeast NP_060599.1_Homo NP_416155.1_Ecoli NP_658985.2_Homo NP_940939.2_Homo SPAC1093.02_Yeast SPAC15A10.05c_Yeast XP_001175661.1_Strongylocentrotus XP_001198801.1_Strongylocentrotus XP_785156.1_Strongylocentrotus XP_793166.1_Strongylocentrotus au.g15027_t1_Chlamydomonas e_gw2.25.223.1_Takifugu e_gw2.69.73.1_Takifugu estE…	450-same
ZP414	ENSDARP00000013020_Danio ENSDARP00000101317_Danio	AT5G55130.1_Arabidopsis AT5G55130.2_Arabidopsis NP_011979.1_Yeast NP_055299.1_Homo NP_341847.1_Sulfolobuss NP_389052.1_Bacillus NP_389310.1_Bacillus NP_415347.1_Ecoli NP_418420.4_Ecoli NP_559047.1_Pyrobaculum NP_615228.1_Methano SPAC2G11.10c_Yeast XP_001183380.1_Strongylocentrotus XP_001183425.1_Strongylocentrotus XP_001191595.1_Strongylocentrotus XP_001194589.1_Strongylocentrotus XP_001198281.1_…	420-same
ZP415	ENSDARP00000074214_Danio ENSDARP00000098175_Danio	ATCG00420.1_Arabidopsis ATCG01110.1_Arabidopsis ATMG00510.1_Arabidopsis NP_004541.1_Homo NP_220738.1_Rickettsia NP_341869.1_Sulfolobuss NP_342496.1_Sulfolobuss NP_416789.2_Ecoli NP_416982.1_Ecoli NP_417201.1_Ecoli NP_558717.1_Pyrobaculum NP_559398.1_Pyrobaculum NP_616432.1_Methano NP_619234.1_Methano XP_001187636.1_Strongylocentrotus XP_001203667.1_Strongylocentrotus XP_786922.2_Strongylocentrotu…	421-same
ZP416	ENSDARP00000048482_Danio ENSDARP00000074560_Danio ENSDARP00000076938_Danio	NP_055139.4_Homo NP_079004.1_Homo NP_342789.1_Sulfolobuss NP_344452.1_Sulfolobuss NP_414580.1_Ecoli NP_416872.4_Ecoli NP_416875.1_Ecoli NP_560034.1_Pyrobaculum NP_976316.1_Homo XP_001182300.1_Strongylocentrotus XP_001185277.1_Strongylocentrotus XP_001185695.1_Strongylocentrotus XP_790686.2_Strongylocentrotus XP_791844.1_Strongylocentrotus XP_794568.1_Strongylocentrotus au.g15006_t1_Chlamydomonas …	454-same
ZP417	ENSDARP00000050227_Danio	AT1G01860.1_Arabidopsis AT2G47420.1_Arabidopsis AT5G66360.1_Arabidopsis AT5G66360.2_Arabidopsis NP_015057.1_Yeast NP_055288.1_Homo NP_221033.1_Rickettsia NP_387923.1_Bacillus NP_414593.1_Ecoli NP_560585.1_Pyrobaculum NP_616375.1_Methano OVA_OVA_Chlre2_kg.scaffold_1000589_Chlamydomonas SPBC336.02_Yeast XP_001176419.1_Strongylocentrotus XP_779962.2_Strongylocentrotus e_gw1.112.81.1_Physcomitrella e…	285-overlapping
ZP418	ENSDARP00000064557_Danio ENSDARP00000072076_Danio	AT1G12920.1_Arabidopsis AT3G26618.1_Arabidopsis AT5G47880.1_Arabidopsis AT5G47880.2_Arabidopsis NP_004721.1_Homo NP_009701.1_Yeast NP_343702.1_Sulfolobuss NP_560345.1_Pyrobaculum NP_615016.1_Methano NP_615959.1_Methano SPAC1834.01_Yeast XP_001190316.1_Strongylocentrotus XP_796136.2_Strongylocentrotus e_gw1.329.11.1_Physcomitrella e_gw2.362.3.1_Takifugu estExt_fgenesh1_pg.C_900046_Physcomitrella e…	426-same
ZP419		AT1G22940.1_Arabidopsis NP_014586.1_Yeast NP_015065.1_Yeast NP_015446.1_Yeast NP_341579.1_Sulfolobuss NP_341614.1_Sulfolobuss NP_343586.1_Sulfolobuss NP_343750.1_Sulfolobuss NP_389048.1_Bacillus NP_389053.1_Bacillus NP_391681.1_Bacillus NP_391708.1_Bacillus NP_416606.1_Ecoli NP_418421.1_Ecoli NP_560080.1_Pyrobaculum NP_617621.1_Methano NP_618088.1_Methano SPBP8B7.17c_Yeast SPBP8B7.18c_Yeast SPCC1…	381-same
ZP420	ENSDARP00000082125_Danio	AT1G33700.1_Arabidopsis AT1G33700.2_Arabidopsis AT3G24180.1_Arabidopsis AT3G24180.2_Arabidopsis AT4G10060.1_Arabidopsis AT5G49900.1_Arabidopsis NP_065995.1_Homo NP_342799.1_Sulfolobuss NP_343351.1_Sulfolobuss NP_344002.1_Sulfolobuss NP_344351.1_Sulfolobuss XP_001196062.1_Strongylocentrotus XP_001197295.1_Strongylocentrotus XP_001200431.1_Strongylocentrotus XP_001200450.1_Strongylocentrotus XP_001…	384-overlapping
ZP421	ENSDARP00000048094_Danio	AT1G52160.1_Arabidopsis AT3G16260.1_Arabidopsis Chlre2_kg.scaffold_42000089_Chlamydomonas NP_013005.1_Yeast NP_060597.4_Homo NP_341581.1_Sulfolobuss NP_388905.1_Bacillus NP_560627.1_Pyrobaculum NP_617282.1_Methano SPAC1D4.10_Yeast SPBC3D6.03c_Yeast XP_001184011.1_Strongylocentrotus XP_001191861.1_Strongylocentrotus XP_783904.2_Strongylocentrotus XP_799331.2_Strongylocentrotus e_gw2.359.2.1_Takifu…	399-same
ZP422	ENSDARP00000066644_Danio ENSDARP00000075117_Danio	AT2G04520.1_Arabidopsis AT5G35680.1_Arabidopsis AT5G35680.2_Arabidopsis Chlre2_kg.scaffold_5000275_Chlamydomonas NP_001403.1_Homo NP_004672.2_Homo NP_013987.1_Yeast NP_343736.1_Sulfolobuss SPBC25H2.07_Yeast XP_001196085.1_Strongylocentrotus XP_001200954.1_Strongylocentrotus XP_782735.2_Strongylocentrotus XP_786297.1_Strongylocentrotus XP_792069.2_Strongylocentrotus e_gw1.312.46.1_Physcomitrella e…	431-same
ZP423	ENSDARP00000017257_Danio ENSDARP00000068371_Danio	AT2G13360.1_Arabidopsis AT2G13360.2_Arabidopsis NP_000021.1_Homo NP_116623.1_Yeast NP_342398.1_Sulfolobuss NP_343929.1_Sulfolobuss NP_391132.1_Bacillus NP_560654.1_Pyrobaculum NP_560740.1_Pyrobaculum NP_616742.1_Methano XP_001177122.1_Strongylocentrotus XP_780986.2_Strongylocentrotus e_gw2.67.16.1_Takifugu estExt_Genewise1.C_590084_Physcomitrella estExt_fgenesh2_pg.C_690020_Chlamydomonas estExt_f…	434-same
ZP424	ENSDARP00000101684_Danio	AT2G22870.1_Arabidopsis AT5G11480.1_Arabidopsis AT5G58370.1_Arabidopsis AT5G58370.2_Arabidopsis Chlre2_kg.scaffold_31000089_Chlamydomonas NP_010623.1_Yeast NP_054889.2_Homo NP_220494.1_Rickettsia NP_390697.1_Bacillus NP_418301.3_Ecoli NP_612494.1_Homo XP_001195163.1_Strongylocentrotus XP_001195203.1_Strongylocentrotus XP_795431.1_Strongylocentrotus XP_795447.1_Strongylocentrotus e_gw1.271.14.1_Ph…	467-parent_set
ZP425	ENSDARP00000002407_Danio	AT2G30390.1_Arabidopsis AT5G26030.1_Arabidopsis AT5G26030.2_Arabidopsis NP_000131.2_Homo NP_001012533.1_Homo NP_014819.1_Yeast NP_221230.1_Rickettsia NP_388894.1_Bacillus NP_415008.1_Ecoli SPCC320.09_Yeast XP_001179489.1_Strongylocentrotus XP_001181474.1_Strongylocentrotus XP_787119.2_Strongylocentrotus XP_787759.2_Strongylocentrotus e_gw1.364.33.1_Physcomitrella e_gw1.38.233.1_Physcomitrella e_g…	403-same
ZP426	ENSDARP00000070936_Danio ENSDARP00000098834_Danio	AT2G33740.1_Arabidopsis AT2G33740.2_Arabidopsis NP_001014433.1_Homo NP_001014837.1_Homo NP_001014838.1_Homo NP_001014840.1_Homo NP_057005.1_Homo NP_220567.1_Rickettsia NP_418560.1_Ecoli NP_559929.1_Pyrobaculum NP_617356.1_Methano XP_001181724.1_Strongylocentrotus XP_001181758.1_Strongylocentrotus XP_001200476.1_Strongylocentrotus XP_781412.1_Strongylocentrotus e_gw1.408.9.1_Physcomitrella estExt_…	437-same
ZP427	ENSDARP00000028718_Danio ENSDARP00000098657_Danio	AT2G41340.1_Arabidopsis AT3G16680.1_Arabidopsis AT3G22320.1_Arabidopsis AT3G54490.1_Arabidopsis AT3G57080.1_Arabidopsis AT5G57980.1_Arabidopsis Chlre2_kg.scaffold_35000078_Chlamydomonas NP_002686.2_Homo NP_009712.1_Yeast NP_341779.1_Sulfolobuss NP_558751.1_Pyrobaculum NP_616205.1_Methano SPAC23C4.15_Yeast XP_001188969.1_Strongylocentrotus XP_783584.1_Strongylocentrotus estExt_Genewise1.C_320147_P…	438-same
ZP428	ENSDARP00000067373_Danio	AT2G41460.1_Arabidopsis AT2G41460.2_Arabidopsis AT3G48425.1_Arabidopsis Chlre2_kg.scaffold_9000095_Chlamydomonas NP_001632.2_Homo NP_220645.1_Rickettsia NP_221037.1_Rickettsia NP_343662.1_Sulfolobuss NP_391968.1_Bacillus NP_416263.1_Ecoli NP_542379.1_Homo NP_542380.1_Homo NP_616998.1_Methano XP_001179801.1_Strongylocentrotus XP_001187208.1_Strongylocentrotus XP_789515.2_Strongylocentrotus e_gw1.1…	389-overlapping
ZP429	ENSDARP00000100305_Danio	AT2G43760.1_Arabidopsis AT2G43760.2_Arabidopsis AT2G43760.3_Arabidopsis NP_004522.1_Homo NP_343751.1_Sulfolobuss NP_389313.1_Bacillus NP_415306.1_Ecoli NP_558800.1_Pyrobaculum NP_616901.1_Methano NP_789776.1_Homo XP_001189416.1_Strongylocentrotus XP_001189459.1_Strongylocentrotus XP_001195770.1_Strongylocentrotus XP_001200541.1_Strongylocentrotus XP_001202021.1_Strongylocentrotus XP_783474.2_Stro…	406-same
ZP430	ENSDARP00000060362_Danio	AT3G09630.1_Arabidopsis AT3G09630.2_Arabidopsis AT5G02870.1_Arabidopsis AT5G02870.2_Arabidopsis MAY_e_gwH.23.50.1_Chlamydomonas NP_000959.2_Homo NP_009587.1_Yeast NP_010295.1_Yeast NP_342227.1_Sulfolobuss NP_559669.1_Pyrobaculum NP_616018.1_Methano SPBC1711.06_Yeast SPBP8B7.03c_Yeast XP_001190853.1_Strongylocentrotus XP_783473.1_Strongylocentrotus estExt_Genewise2.C_20781_Takifugu estExt_fgenesh1…	408-same
ZP431	ENSDARP00000011642_Danio	AT3G13640.1_Arabidopsis AT4G19210.1_Arabidopsis AT4G30300.1_Arabidopsis NP_001035809.1_Homo NP_002931.2_Homo NP_010376.1_Yeast NP_341836.1_Sulfolobuss NP_342018.1_Sulfolobuss NP_558557.1_Pyrobaculum NP_559949.1_Pyrobaculum NP_618095.1_Methano SPBC14F5.06_Yeast XP_001182876.1_Strongylocentrotus XP_001188012.1_Strongylocentrotus XP_001188202.1_Strongylocentrotus XP_001202097.1_Strongylocentrotus XP…
ZP432	ENSDARP00000062263_Danio	AT3G27380.1_Arabidopsis AT3G27380.2_Arabidopsis AT5G40650.1_Arabidopsis AT5G65165.1_Arabidopsis Chlre2_kg.scaffold_3000204_Chlamydomonas NP_002991.2_Homo NP_013059.1_Yeast NP_220438.1_Rickettsia NP_343720.1_Sulfolobuss NP_390721.1_Bacillus NP_415252.1_Ecoli NP_418577.1_Ecoli NP_558792.1_Pyrobaculum NP_560187.1_Pyrobaculum SPAC140.01_Yeast XP_001176257.1_Strongylocentrotus XP_794003.1_Strongylocen…	410-same
ZP433	ENSDARP00000053616_Danio ENSDARP00000094655_Danio	AT3G52390.1_Arabidopsis AT3G52390.2_Arabidopsis Chlre2_kg.scaffold_7000249_Chlamydomonas NP_009498.1_Yeast NP_055575.2_Homo NP_114415.1_Homo NP_221043.1_Rickettsia SPBC17A3.08_Yeast XP_001190879.1_Strongylocentrotus XP_001196360.1_Strongylocentrotus XP_783356.2_Strongylocentrotus XP_785614.2_Strongylocentrotus YP_026271.1_Ecoli YP_026291.2_Ecoli estExt_fgenesh1_pg.C_800109_Physcomitrella estExt_f…	442-same
ZP434	ENSDARP00000077706_Danio	AT4G08870.1_Arabidopsis AT4G08870.2_Arabidopsis AT4G08900.1_Arabidopsis NP_079034.3_Homo NP_341979.1_Sulfolobuss NP_344052.1_Sulfolobuss NP_391629.1_Bacillus NP_391817.1_Bacillus NP_417412.1_Ecoli NP_559887.1_Pyrobaculum NP_618855.1_Methano SPAC11D3.09_Yeast SPAPB24D3.03_Yeast SPBC8E4.03_Yeast XP_001188052.1_Strongylocentrotus XP_001194633.1_Strongylocentrotus XP_783186.1_Strongylocentrotus XP_79…	414-same
ZP435	ENSDARP00000024330_Danio ENSDARP00000073037_Danio ENSDARP00000094020_Danio	AT4G17650.1_Arabidopsis NP_001092807.1_Homo NP_014635.1_Yeast NP_079423.1_Homo NP_220556.1_Rickettsia NP_417109.1_Ecoli NP_653177.3_Homo SPCC16A11.07_Yeast XP_001179581.1_Strongylocentrotus XP_001202063.1_Strongylocentrotus XP_791425.2_Strongylocentrotus XP_798814.2_Strongylocentrotus e_gw1.373.25.1_Physcomitrella e_gw2.15.433.1_Takifugu e_gw2.31.101.1_Takifugu e_gw2.60.145.1_Takifugu e_gwW.16.71…	476-same
ZP436		AT4G19880.1_Arabidopsis AT4G19880.2_Arabidopsis AT4G19880.3_Arabidopsis AT5G44000.1_Arabidopsis AT5G44990.1_Arabidopsis AT5G44990.2_Arabidopsis AT5G44990.3_Arabidopsis AT5G45020.1_Arabidopsis NP_011670.1_Yeast NP_013002.1_Yeast NP_013977.1_Yeast NP_417573.1_Ecoli SPCC1281.07c_Yeast XP_001176565.1_Strongylocentrotus XP_001196725.1_Strongylocentrotus XP_781782.1_Strongylocentrotus XP_788198.2_Stron…	394-same
ZP437	ENSDARP00000069096_Danio	AT5G08300.1_Arabidopsis AT5G23250.1_Arabidopsis AT5G23250.2_Arabidopsis MHS_estExt_GenewiseH_1.C_190100_Chlamydomonas NP_003840.2_Homo NP_014785.1_Yeast NP_220813.1_Rickettsia NP_343828.1_Sulfolobuss NP_389492.1_Bacillus NP_415257.1_Ecoli NP_559922.1_Pyrobaculum SPAC16E8.17c_Yeast XP_001181612.1_Strongylocentrotus XP_786544.2_Strongylocentrotus e_gw1.277.55.1_Physcomitrella e_gw1.282.29.1_Physcom…	418-same
ZP438	ENSDARP00000098301_Danio	AT5G11770.1_Arabidopsis ATCG00430.1_Arabidopsis NP_077718.2_Homo NP_220740.1_Rickettsia NP_342179.1_Sulfolobuss NP_342495.1_Sulfolobuss NP_416790.1_Ecoli NP_416984.1_Ecoli NP_417199.1_Ecoli NP_560360.1_Pyrobaculum NP_616430.1_Methano NP_619235.1_Methano XP_001196585.1_Strongylocentrotus XP_001196650.1_Strongylocentrotus XP_780430.1_Strongylocentrotus XP_794478.2_Strongylocentrotus estExt_fgenesh1…	419-same
ZP439	ENSDARP00000011707_Danio ENSDARP00000099928_Danio	AT5G13430.1_Arabidopsis AT5G13440.1_Arabidopsis NP_005994.1_Homo NP_010890.1_Yeast NP_220655.1_Rickettsia SPBC16H5.06_Yeast XP_001204486.1_Strongylocentrotus XP_001716694.1_Homo XP_001718387.1_Homo XP_780127.1_Strongylocentrotus XP_793706.1_Strongylocentrotus e_gw1.10.137.1_Physcomitrella e_gw1.44.93.1_Physcomitrella e_gw2.2.316.1_Takifugu e_gw2.2.566.1_Takifugu estExt_fgenesh5_pm.C_910013_Takifu…	447-same
ZP440	ENSDARP00000068373_Danio	AT5G59440.1_Arabidopsis AT5G59440.2_Arabidopsis AT5G59440.3_Arabidopsis NP_012591.1_Yeast NP_036277.2_Homo NP_342287.1_Sulfolobuss NP_558979.1_Pyrobaculum NP_619294.1_Methano SPCC70.07c_Yeast XP_001126163.1_Homo XP_001126184.1_Homo XP_001126211.1_Homo XP_001189465.1_Strongylocentrotus XP_001201706.1_Strongylocentrotus XP_784160.1_Strongylocentrotus XP_789676.1_Strongylocentrotus e_gw1.223.46.1_Ph…	327-overlapping
ZP441	ENSDARP00000049383_Danio	NP_004674.1_Homo NP_344027.1_Sulfolobuss NP_344352.1_Sulfolobuss NP_391200.1_Bacillus NP_690608.1_Homo XP_001178702.1_Strongylocentrotus XP_001182716.1_Strongylocentrotus XP_001183074.1_Strongylocentrotus XP_001183109.1_Strongylocentrotus XP_001184138.1_Strongylocentrotus XP_001186139.1_Strongylocentrotus XP_001186510.1_Strongylocentrotus XP_001192447.1_Strongylocentrotus XP_001200829.1_Strongylo…	423-same
ZP442		AT1G08250.1_Arabidopsis AT1G11790.1_Arabidopsis AT1G11790.2_Arabidopsis AT2G27820.1_Arabidopsis AT3G07630.1_Arabidopsis AT3G07630.2_Arabidopsis AT3G44720.1_Arabidopsis AT5G22630.1_Arabidopsis MHS_Chlre2_kg.scaffold_3000249_Chlamydomonas NP_014083.2_Yeast NP_341796.1_Sulfolobuss NP_390668.1_Bacillus NP_417090.1_Ecoli NP_558923.1_Pyrobaculum NP_618043.1_Methano SPBC30D10.16_Yeast e_gw1.17.105.1_Phy…	397-same
ZP443	ENSDARP00000002061_Danio	AT1G10300.1_Arabidopsis AT1G50920.1_Arabidopsis AT1G80770.1_Arabidopsis AT3G23860.1_Arabidopsis NP_015232.1_Yeast NP_036473.2_Homo NP_342145.1_Sulfolobuss NP_560872.1_Pyrobaculum NP_616326.1_Methano SPBC651.01c_Yeast XP_001182298.1_Strongylocentrotus XP_001186702.1_Strongylocentrotus XP_001191628.1_Strongylocentrotus XP_780424.2_Strongylocentrotus e_gw1.139.22.1_Physcomitrella e_gw2.468.21.1_Taki…	425-same
ZP444	ENSDARP00000059226_Danio ENSDARP00000074101_Danio	AT1G16700.1_Arabidopsis AT1G79010.1_Arabidopsis ATCG01090.1_Arabidopsis NP_002487.1_Homo NP_221145.1_Rickettsia NP_341871.1_Sulfolobuss NP_416784.1_Ecoli NP_559396.1_Pyrobaculum NP_616434.1_Methano XP_001191284.1_Strongylocentrotus XP_001197681.1_Strongylocentrotus XP_780257.1_Strongylocentrotus XP_792622.2_Strongylocentrotus e_gw1.24.86.1_Physcomitrella e_gw2.160.125.1_Takifugu e_gw2.230.30.1_Ta…	458-same
ZP445	ENSDARP00000002837_Danio	AT1G63990.1_Arabidopsis AT3G13170.1_Arabidopsis AT5G02820.1_Arabidopsis NP_011841.1_Yeast NP_036576.1_Homo NP_342453.1_Sulfolobuss NP_559855.1_Pyrobaculum NP_616519.1_Methano NP_937998.1_Homo SKA_estExt_fgenesh2_pg.C_190237_Chlamydomonas SPAC17A5.11_Yeast XP_001202309.1_Strongylocentrotus XP_780029.2_Strongylocentrotus e_gw1.14.107.1_Physcomitrella e_gw1.248.60.1_Physcomitrella e_gw1.62.39.1_Phys…	428-same
ZP446	ENSDARP00000012558_Danio ENSDARP00000075780_Danio	AT1G65290.1_Arabidopsis AT2G44620.1_Arabidopsis AT5G36280.1_Arabidopsis AT5G47630.1_Arabidopsis AT5G47630.2_Arabidopsis NP_004994.1_Homo NP_012729.1_Yeast NP_221115.2_Rickettsia NP_389474.1_Bacillus NP_415612.1_Ecoli SPAC4H3.09_Yeast e_gw2.112.18.1_Takifugu estExt_Genewise1.C_1580057_Physcomitrella estExt_fgenesh1_kg.C_1010006_Physcomitrella estExt_fgenesh1_pm.C_490019_Physcomitrella estExt_fgene…	463-same
ZP447	ENSDARP00000003603_Danio ENSDARP00000008019_Danio ENSDARP00000008181_Danio ENSDARP00000090367_Danio ENSDARP00000101177_Danio ENSDARP00000103284_Danio	AT1G71750.1_Arabidopsis Chlre2_kg.scaffold_13000065_Chlamydomonas NP_000185.1_Homo NP_064585.1_Homo NP_387949.1_Bacillus NP_414667.4_Ecoli XP_001179308.1_Strongylocentrotus XP_001186923.1_Strongylocentrotus e_gw1.9.144.1_Physcomitrella e_gw2.204.10.1_Takifugu e_gw2.285.27.1_Takifugu estExt_gwp_1H.C_770003_Chlamydomonas fgh5_pg.C_scaffold_163000002_Takifugu fgh5_pm.C_scaffold_30000019_Takifugu	584-same
ZP448	ENSDARP00000017550_Danio	AT1G74260.1_Arabidopsis NP_011575.1_Yeast NP_036525.1_Homo NP_342149.1_Sulfolobuss NP_388529.1_Bacillus NP_558458.1_Pyrobaculum NP_616886.1_Methano SPAC6F12.10c_Yeast XP_001175889.1_Strongylocentrotus XP_001194070.1_Strongylocentrotus XP_001195829.1_Strongylocentrotus XP_001196837.1_Strongylocentrotus XP_781955.2_Strongylocentrotus XP_795201.2_Strongylocentrotus YP_026170.1_Ecoli e_gw1.7248.1.1_P…	429-same
ZP449	ENSDARP00000083959_Danio	AT1G75330.1_Arabidopsis NP_000522.3_Homo NP_012447.1_Yeast NP_342369.1_Sulfolobuss NP_389007.1_Bacillus NP_414807.1_Ecoli NP_418675.1_Ecoli NP_559680.1_Pyrobaculum NP_618200.1_Methano SPAC4G9.10_Yeast XP_001185259.1_Strongylocentrotus XP_793635.1_Strongylocentrotus YP_026185.1_Ecoli e_gw1.189.37.1_Physcomitrella e_gw2.42.115.1_Takifugu estExt_fgenesh1_pg.C_2130006_Physcomitrella estExt_fgenesh2_p…	430-same
ZP450	ENSDARP00000062358_Danio	AT2G10550.1_Arabidopsis AT3G18630.1_Arabidopsis NP_003353.1_Homo NP_013691.1_Yeast NP_391676.1_Bacillus NP_417075.1_Ecoli NP_550433.1_Homo SPCC1183.06_Yeast XP_001180346.1_Strongylocentrotus XP_791566.1_Strongylocentrotus e_gw1.106.145.1_Physcomitrella e_gw1.15.9.1_Physcomitrella e_gw1.206.32.1_Physcomitrella e_gw1.272.12.1_Physcomitrella e_gw1.29.5.1_Physcomitrella e_gw1.307.53.1_Physcomitrella …	433-same
ZP451	ENSDARP00000067802_Danio	AT2G31610.1_Arabidopsis AT3G53870.1_Arabidopsis AT5G35530.1_Arabidopsis NP_000996.2_Homo NP_014221.1_Yeast NP_342222.1_Sulfolobuss NP_559540.1_Pyrobaculum NP_616023.1_Methano SPBC16G5.14c_Yeast XP_001204398.1_Strongylocentrotus XP_798304.1_Strongylocentrotus estExt_Genewise1.C_310142_Physcomitrella estExt_Genewise1.C_4540006_Physcomitrella estExt_Genewise2.C_1880090_Takifugu estExt_fgenesh1_pg.C_…	436-same
ZP452	ENSDARP00000026560_Danio ENSDARP00000068470_Danio	AT2G40290.1_Arabidopsis AT2G40290.2_Arabidopsis AT2G40290.3_Arabidopsis AT5G05470.1_Arabidopsis NP_004085.1_Homo NP_012540.1_Yeast NP_342524.1_Sulfolobuss NP_560442.1_Pyrobaculum NP_615606.1_Methano SPAC3G9.09c_Yeast XP_001176254.1_Strongylocentrotus XP_001176396.1_Strongylocentrotus XP_779939.1_Strongylocentrotus XP_791163.2_Strongylocentrotus XP_801812.1_Strongylocentrotus e_gwW.11.341.1_Chlamy…	470-same
ZP453		AT2G47830.1_Arabidopsis AT2G47830.2_Arabidopsis NP_013902.1_Yeast NP_015100.1_Yeast NP_221181.1_Rickettsia NP_388335.1_Bacillus NP_388428.1_Bacillus NP_388513.1_Bacillus NP_418350.1_Ecoli NP_558687.1_Pyrobaculum NP_615513.1_Methano NP_615581.1_Methano NP_615764.1_Methano NP_617005.1_Methano NP_618255.1_Methano NP_618875.1_Methano NP_619256.1_Methano SPCC1020.03_Yeast estExt_Genewise1.C_2550020_Ph…	407-same
ZP454	ENSDARP00000052095_Danio ENSDARP00000052096_Danio	AT3G20390.1_Arabidopsis NP_005827.1_Homo NP_010978.1_Yeast NP_012213.1_Yeast NP_344513.1_Sulfolobuss NP_387929.1_Bacillus NP_415530.1_Ecoli NP_417583.4_Ecoli NP_418664.2_Ecoli NP_560421.1_Pyrobaculum SPAC1039.10_Yeast SPBC2G2.04c_Yeast XP_001201847.1_Strongylocentrotus XP_796062.2_Strongylocentrotus e_gw1.37.258.1_Physcomitrella e_gw2.58.161.1_Takifugu e_gwW.45.64.1_Chlamydomonas fgh5_pm.C_scaffo…	472-same
ZP455	ENSDARP00000046763_Danio ENSDARP00000094011_Danio	AT3G51160.1_Arabidopsis AT5G66280.1_Arabidopsis NP_001491.1_Homo NP_416557.1_Ecoli NP_616114.1_Methano NP_616115.1_Methano XP_001185449.1_Strongylocentrotus XP_001195525.1_Strongylocentrotus XP_001198600.1_Strongylocentrotus XP_001202696.1_Strongylocentrotus XP_001203639.1_Strongylocentrotus XP_793642.2_Strongylocentrotus e_gw1.177.42.1_Physcomitrella e_gw2.129.14.1_Takifugu estExt_Genewise1.C_44…	473-same
ZP456	ENSDARP00000016566_Danio	AT4G00560.1_Arabidopsis AT4G00560.2_Arabidopsis AT4G00560.3_Arabidopsis NP_037415.1_Homo NP_220715.1_Rickettsia NP_342337.1_Sulfolobuss NP_343185.1_Sulfolobuss NP_343547.1_Sulfolobuss NP_391661.2_Bacillus NP_416544.1_Ecoli NP_618649.1_Methano NP_877725.1_Homo XP_001183196.1_Strongylocentrotus XP_001192506.1_Strongylocentrotus XP_783113.1_Strongylocentrotus XP_799081.2_Strongylocentrotus e_gw2.233…	443-same
ZP457	ENSDARP00000056866_Danio ENSDARP00000073363_Danio ENSDARP00000088240_Danio	AT4G05450.1_Arabidopsis AT4G21090.1_Arabidopsis AT4G21090.2_Arabidopsis AT4G21090.3_Arabidopsis Chlre2_kg.scaffold_87000031_Chlamydomonas NP_001026904.1_Homo NP_004100.1_Homo NP_015071.1_Yeast NP_220587.1_Rickettsia NP_417020.1_Ecoli XP_001176507.1_Strongylocentrotus XP_001194587.1_Strongylocentrotus XP_783792.1_Strongylocentrotus XP_794688.2_Strongylocentrotus e_gw2.207.12.1_Takifugu estExt_GW.C…	444-overlapping
ZP458		AT4G26900.1_Arabidopsis NP_009807.1_Yeast NP_342116.1_Sulfolobuss NP_342118.1_Sulfolobuss NP_342121.1_Sulfolobuss NP_391367.1_Bacillus NP_391368.1_Bacillus NP_391369.1_Bacillus NP_416527.1_Ecoli NP_416528.2_Ecoli NP_416529.1_Ecoli NP_558974.1_Pyrobaculum NP_558998.1_Pyrobaculum NP_559000.1_Pyrobaculum NP_615191.1_Methano NP_615505.1_Methano NP_615866.1_Methano SPBC418.01c_Yeast estExt_Genewise1.C…	415-same
ZP459		AT4G33070.1_Arabidopsis AT5G01320.1_Arabidopsis AT5G01330.1_Arabidopsis AT5G54960.1_Arabidopsis NP_010203.1_Yeast NP_010668.1_Yeast NP_011601.1_Yeast NP_013145.1_Yeast NP_013235.1_Yeast NP_615558.1_Methano SPAC13A11.06_Yeast SPAC186.09_Yeast SPAC1F8.07c_Yeast SPAC3G9.11c_Yeast e_gw1.161.20.1_Physcomitrella e_gw1.170.59.1_Physcomitrella e_gw1.25.158.1_Physcomitrella estExt_gwp_1H.C_90230_Chlamydom…	416-same
ZP460		AT4G34620.1_Arabidopsis AT5G56940.1_Arabidopsis ATCG00050.1_Arabidopsis MAY_CACW7214.fwd_Chlamydomonas NP_015312.1_Yeast NP_057149.1_Homo NP_221224.1_Rickettsia NP_389481.1_Bacillus NP_417100.1_Ecoli OVA_OVA_estExt_fgenesh2_pg.C_80110_Chlamydomonas SPBC354.06_Yeast XP_001194274.1_Strongylocentrotus XP_001194724.1_Strongylocentrotus XP_782947.1_Strongylocentrotus XP_783412.1_Strongylocentrotus e_g…	417-same
ZP461	ENSDARP00000033038_Danio ENSDARP00000094012_Danio	AT5G03430.1_Arabidopsis NP_010239.1_Yeast NP_013903.1_Yeast NP_079483.3_Homo NP_341669.1_Sulfolobuss NP_389575.1_Bacillus NP_416055.1_Ecoli NP_416752.1_Ecoli NP_417180.1_Ecoli NP_558908.1_Pyrobaculum NP_958800.1_Homo SPCC1235.04c_Yeast XP_001195965.1_Strongylocentrotus XP_797921.2_Strongylocentrotus estExt_fgenesh1_pg.C_10325_Chlamydomonas fgenesh1_pg.C_scaffold_18000283_Chlamydomonas fgenesh1_pg…	478-same
ZP462	ENSDARP00000052929_Danio	AT5G08530.1_Arabidopsis NP_009034.2_Homo NP_220507.1_Rickettsia NP_416787.1_Ecoli SPBC18E5.10_Yeast XP_001178353.1_Strongylocentrotus XP_001178444.1_Strongylocentrotus XP_001178525.1_Strongylocentrotus XP_001184929.1_Strongylocentrotus XP_001201081.1_Strongylocentrotus XP_789599.2_Strongylocentrotus XP_791098.1_Strongylocentrotus XP_798823.2_Strongylocentrotus e_gw1.13.302.1_Physcomitrella e_gw1.…	446-same
ZP463	ENSDARP00000063157_Danio ENSDARP00000066444_Danio ENSDARP00000074531_Danio	AT5G20070.1_Arabidopsis NP_011448.1_Yeast NP_056985.3_Homo NP_113626.1_Homo NP_616373.1_Methano SPBC1778.03c_Yeast XP_001178112.1_Strongylocentrotus XP_001186290.1_Strongylocentrotus XP_779968.2_Strongylocentrotus XP_786816.2_Strongylocentrotus YP_026280.1_Ecoli au.g4711_t1_Chlamydomonas e_gw1.1.567.1_Physcomitrella estExt_GW.C_70060_Takifugu estExt_fgenesh1_pg.C_chromosome_90147_Chlamydomonas fg…	504-same
ZP464	ENSDARP00000066358_Danio	AT5G37830.1_Arabidopsis NP_012707.1_Yeast NP_060040.1_Homo NP_343084.1_Sulfolobuss NP_343085.1_Sulfolobuss NP_343406.1_Sulfolobuss NP_343407.1_Sulfolobuss NP_344249.1_Sulfolobuss NP_344250.1_Sulfolobuss NP_559711.1_Pyrobaculum NP_559712.1_Pyrobaculum NP_617213.1_Methano SPAC11D3.14c_Yeast SPAC11D3.15_Yeast XP_001192546.1_Strongylocentrotus XP_794494.2_Strongylocentrotus e_gw2.152.100.1_Takifugu e…	448-same
ZP465	ENSDARP00000017410_Danio ENSDARP00000097557_Danio ENSDARP00000103065_Danio	AT5G43430.1_Arabidopsis AT5G43430.2_Arabidopsis AT5G43430.3_Arabidopsis NP_001014763.1_Homo NP_001976.1_Homo NP_011723.1_Yeast NP_390731.1_Bacillus NP_558797.1_Pyrobaculum NP_560842.1_Pyrobaculum SPAC1805.02c_Yeast XP_001188734.1_Strongylocentrotus XP_001197891.1_Strongylocentrotus XP_785623.2_Strongylocentrotus XP_792626.1_Strongylocentrotus estExt_Genewise1.C_150176_Physcomitrella estExt_fgenes…	506-same
ZP466	ENSDARP00000074563_Danio ENSDARP00000079373_Danio ENSDARP00000089234_Danio	AT5G58070.1_Arabidopsis NP_001638.1_Homo NP_418573.1_Ecoli XP_001181564.1_Strongylocentrotus XP_001183266.1_Strongylocentrotus XP_001185556.1_Strongylocentrotus XP_001185689.1_Strongylocentrotus XP_001185730.1_Strongylocentrotus XP_001196092.1_Strongylocentrotus XP_001196124.1_Strongylocentrotus XP_788795.1_Strongylocentrotus e_gw2.90.120.1_Takifugu e_gw2.90.170.1_Takifugu e_gw2.90.79.1_Takifugu …	509-same
ZP467	ENSDARP00000062969_Danio ENSDARP00000069983_Danio ENSDARP00000093689_Danio ENSDARP00000095598_Danio	NP_004277.2_Homo NP_061969.3_Homo NP_343783.1_Sulfolobuss NP_559526.1_Pyrobaculum XP_001175873.1_Strongylocentrotus XP_001176637.1_Strongylocentrotus XP_001188538.1_Strongylocentrotus XP_782266.2_Strongylocentrotus XP_787032.2_Strongylocentrotus XP_799114.2_Strongylocentrotus e_gw2.206.1.1_Takifugu e_gw2.238.12.1_Takifugu e_gw2.76.105.1_Takifugu estExt_GenewiseH_1.C_340013_Chlamydomonas fgenesh2_…	540-same
ZP468	ENSDARP00000083605_Danio	AT1G03475.1_Arabidopsis AT4G03205.1_Arabidopsis AT4G03205.2_Arabidopsis NP_000088.3_Homo NP_010329.1_Yeast NP_221228.1_Rickettsia NP_416931.1_Ecoli SKA_fgenesh2_kg.C_scaffold_7000164_Chlamydomonas SPAC222.11_Yeast XP_001179987.1_Strongylocentrotus XP_001191557.1_Strongylocentrotus XP_785975.2_Strongylocentrotus XP_794430.2_Strongylocentrotus e_gw1.83.250.1_Physcomitrella e_gw2.137.92.1_Takifugu e…	456-same
ZP469	ENSDARP00000012444_Danio ENSDARP00000100314_Danio	AT1G08630.1_Arabidopsis AT1G08630.2_Arabidopsis AT1G08630.3_Arabidopsis AT1G08630.4_Arabidopsis AT1G08630.5_Arabidopsis AT3G04520.1_Arabidopsis Chlre2_kg.scaffold_8000227_Chlamydomonas NP_010868.1_Yeast NP_415391.1_Ecoli SPAC23H3.09c_Yeast XP_001127683.2_Homo XP_001132286.2_Homo XP_001176359.1_Strongylocentrotus XP_001718610.1_Homo XP_784851.2_Strongylocentrotus e_gw2.2626.5.1_Takifugu estExt_gwp…	482-same
ZP470	ENSDARP00000013949_Danio	AT1G15390.1_Arabidopsis AT5G14660.1_Arabidopsis AT5G14660.2_Arabidopsis Chlre2_kg.scaffold_1000526_Chlamydomonas NP_071736.1_Homo NP_220596.1_Rickettsia NP_389339.1_Bacillus NP_389454.1_Bacillus NP_417745.1_Ecoli XP_001180273.1_Strongylocentrotus XP_790987.2_Strongylocentrotus au.g10592_t1_Chlamydomonas au.g1758_t1_Chlamydomonas e_gw1.22.119.1_Physcomitrella e_gw1.268.66.1_Physcomitrella e_gw1.38…	457-same
ZP471	ENSDARP00000078516_Danio	AT1G21710.1_Arabidopsis NP_002533.1_Homo NP_013651.1_Yeast NP_058212.1_Homo NP_058213.1_Homo NP_058214.1_Homo NP_058434.1_Homo NP_058436.1_Homo NP_058437.1_Homo NP_058438.1_Homo NP_618442.1_Methano XP_001193234.1_Strongylocentrotus XP_001193277.1_Strongylocentrotus XP_001200181.1_Strongylocentrotus XP_791749.2_Strongylocentrotus e_gw2.527.8.1_Takifugu gw1.189.35.1_Physcomitrella pasa_Sanger_mRNA3…	460-same
ZP472	ENSDARP00000100291_Danio ENSDARP00000101839_Danio	AT1G24735.1_Arabidopsis AT1G67980.1_Arabidopsis AT1G67980.2_Arabidopsis AT1G67990.1_Arabidopsis AT3G61990.1_Arabidopsis AT3G62000.1_Arabidopsis AT4G26220.1_Arabidopsis AT4G34050.1_Arabidopsis AT4G34050.2_Arabidopsis NP_390614.1_Bacillus NP_615667.1_Methano NP_653190.2_Homo e_gw1.16.6.1_Physcomitrella e_gw1.201.130.1_Physcomitrella e_gw2.29.137.1_Takifugu estExt_fgenesh1_pm.C_chromosome_130118_Chl…	484-same
ZP473		AT1G33290.1_Arabidopsis AT1G33290.2_Arabidopsis AT1G73170.1_Arabidopsis AT1G73170.2_Arabidopsis AT3G10420.1_Arabidopsis AT3G10420.2_Arabidopsis Chlre2_kg.scaffold_12000217_Chlamydomonas Chlre2_kg.scaffold_75000015_Chlamydomonas NP_390323.1_Bacillus XP_001180382.1_Strongylocentrotus XP_001180430.1_Strongylocentrotus XP_784840.2_Strongylocentrotus XP_785121.1_Strongylocentrotus au.g6590_t1_Chlamydo…	427-same
ZP474	ENSDARP00000029891_Danio ENSDARP00000088419_Danio	AT1G33360.1_Arabidopsis AT5G49840.1_Arabidopsis AT5G53350.1_Arabidopsis NP_006651.2_Homo NP_009786.1_Yeast NP_221053.1_Rickettsia NP_390700.1_Bacillus NP_414972.1_Ecoli OVA_Chlre2_kg.scaffold_37000146_Chlamydomonas XP_001175999.1_Strongylocentrotus XP_001191924.1_Strongylocentrotus XP_001200738.1_Strongylocentrotus XP_797563.1_Strongylocentrotus e_gw1.98.158.1_Physcomitrella fgh5_pg.C_scaffold_19…	486-same
ZP475	ENSDARP00000061472_Danio ENSDARP00000102065_Danio ENSDARP00000103292_Danio	AT1G48175.1_Arabidopsis AT1G68720.1_Arabidopsis NP_012499.1_Yeast NP_387899.1_Bacillus NP_417054.2_Ecoli NP_872309.2_Homo SPBC16D10.10_Yeast SPCC965.14c_Yeast XP_001190079.1_Strongylocentrotus XP_001190121.1_Strongylocentrotus XP_781669.2_Strongylocentrotus XP_789050.2_Strongylocentrotus au.g3266_t1_Chlamydomonas e_gw2.120.216.1_Takifugu fgenesh1_pg.scaffold_150000064_Physcomitrella pasa_Sanger_m…	487-overlapping
ZP476	ENSDARP00000064522_Danio	AT1G50940.1_Arabidopsis NP_000117.1_Homo NP_015329.1_Yeast NP_344083.1_Sulfolobuss NP_344138.1_Sulfolobuss NP_390730.1_Bacillus NP_414584.1_Ecoli NP_416213.1_Ecoli NP_417249.4_Ecoli NP_558796.1_Pyrobaculum NP_560843.1_Pyrobaculum SPAC27D7.06_Yeast XP_001176718.1_Strongylocentrotus XP_801964.2_Strongylocentrotus e_gw2.2.38.1_Takifugu estExt_fgenesh2_pg.C_140277_Chlamydomonas estExt_gwp_gw1.C_20600…	461-same
ZP477	ENSDARP00000054914_Danio	AT1G54440.1_Arabidopsis AT2G32415.1_Arabidopsis AT5G35910.1_Arabidopsis NP_001001998.1_Homo NP_002676.1_Homo NP_014643.1_Yeast NP_220842.1_Rickettsia NP_416318.1_Ecoli SPAC1F3.01_Yeast XP_001178895.1_Strongylocentrotus XP_001189337.1_Strongylocentrotus XP_001193541.1_Strongylocentrotus XP_001198503.1_Strongylocentrotus XP_001200735.1_Strongylocentrotus au.g3315_t1_Chlamydomonas e_gw1.430.3.1_Phys…	462-same
ZP478	ENSDARP00000078537_Danio ENSDARP00000079486_Danio ENSDARP00000080785_Danio ENSDARP00000084880_Danio	AT1G74790.1_Arabidopsis AT5G39970.1_Arabidopsis AT5G62630.1_Arabidopsis NP_071920.1_Homo NP_079022.2_Homo NP_115801.2_Homo NP_415358.1_Ecoli NP_560186.1_Pyrobaculum XP_001193981.1_Strongylocentrotus XP_794447.2_Strongylocentrotus e_gw2.17.47.1_Takifugu e_gw2.173.4.1_Takifugu e_gw2.517.6.1_Takifugu estExt_gwp_gw1.C_1140118_Physcomitrella gw1.49.151.1_Physcomitrella	552-same
ZP479	ENSDARP00000073936_Danio	AT1G78630.1_Arabidopsis AT3G01790.1_Arabidopsis AT3G01790.2_Arabidopsis MAY_chlre3.3.24.1.11_Chlamydomonas NP_014793.1_Yeast NP_054797.2_Homo NP_220619.1_Rickettsia NP_388030.1_Bacillus NP_417698.1_Ecoli SPBC16G5.04_Yeast XP_001177894.1_Strongylocentrotus XP_790299.1_Strongylocentrotus e_gw1.347.20.1_Physcomitrella e_gw2.22.325.1_Takifugu estExt_fgenesh2_kg.C_350010_Chlamydomonas gw1.134.120.1_Ph…	465-same
ZP480		AT2G05140.1_Arabidopsis AT2G37690.1_Arabidopsis NP_014771.1_Yeast NP_341603.1_Sulfolobuss NP_342537.1_Sulfolobuss NP_342538.1_Sulfolobuss NP_388105.1_Bacillus NP_388524.1_Bacillus NP_388525.1_Bacillus NP_415055.1_Ecoli NP_415056.1_Ecoli NP_416363.1_Ecoli NP_558465.1_Pyrobaculum NP_558476.1_Pyrobaculum NP_616312.1_Methano OVA_acegs_kg.scaffold_11000018_Chlamydomonas SPCC1322.13_Yeast e_gw1.6453.1.…	432-same
ZP481	ENSDARP00000098757_Danio	AT2G05830.1_Arabidopsis AT2G05830.2_Arabidopsis AT2G05830.3_Arabidopsis AT2G05830.4_Arabidopsis Chlre2_kg.scaffold_28000082_Chlamydomonas NP_001026897.1_Homo NP_015443.1_Yeast NP_115661.1_Homo NP_344292.1_Sulfolobuss NP_389238.1_Bacillus NP_558813.1_Pyrobaculum NP_615050.1_Methano NP_615351.1_Methano SPBC23E6.10c_Yeast XP_001183748.1_Strongylocentrotus XP_001199953.1_Strongylocentrotus fgh5_pg.C_…	466-same
ZP482	ENSDARP00000005503_Danio	AT2G30200.1_Arabidopsis AT2G30200.2_Arabidopsis Chlre2_kg.scaffold_7000293_Chlamydomonas NP_055322.1_Homo NP_221088.1_Rickettsia NP_389472.1_Bacillus NP_389591.1_Bacillus NP_389593.2_Bacillus NP_415610.1_Ecoli NP_775738.3_Homo SPAC11G7.05c_Yeast XP_001182544.1_Strongylocentrotus XP_001182621.1_Strongylocentrotus XP_001196283.1_Strongylocentrotus XP_797475.2_Strongylocentrotus e_gw2.8.437.1_Takifu…	468-same
ZP483	ENSDARP00000064740_Danio ENSDARP00000101418_Danio	AT2G36390.1_Arabidopsis AT3G20440.1_Arabidopsis AT5G03650.1_Arabidopsis Chlre2_kg.scaffold_3000101_Chlamydomonas NP_000149.2_Homo NP_010905.1_Yeast NP_390976.1_Bacillus NP_417890.1_Ecoli e_gw1.54.169.1_Physcomitrella e_gwW.26.5.1_Chlamydomonas estExt_GW.C_190020_Takifugu estExt_Genewise1.C_150109_Physcomitrella estExt_gwp_gw1.C_2000016_Physcomitrella estExt_gwp_gw1.C_640051_Physcomitrella fgenesh…	493-same
ZP484	ENSDARP00000023867_Danio	AT2G40490.1_Arabidopsis AT3G14930.1_Arabidopsis AT3G14930.2_Arabidopsis AT3G14930.3_Arabidopsis NP_000365.3_Homo NP_010332.1_Yeast NP_221231.1_Rickettsia NP_388893.1_Bacillus NP_418425.1_Ecoli RWI_chlre3.7.129.1.1_Chlamydomonas SPCC4B3.05c_Yeast XP_001192736.1_Strongylocentrotus XP_784308.2_Strongylocentrotus e_gw1.3.192.1_Physcomitrella e_gw1.5.228.1_Physcomitrella estExt_gwp_1H.C_480002_Chlamyd…	471-same
ZP485	ENSDARP00000074789_Danio ENSDARP00000101115_Danio	AT3G01260.1_Arabidopsis AT3G17940.1_Arabidopsis AT3G47800.1_Arabidopsis AT5G15140.1_Arabidopsis NP_012080.1_Yeast NP_014469.1_Yeast NP_415277.1_Ecoli NP_620156.1_Homo XP_001180601.1_Strongylocentrotus XP_001180650.1_Strongylocentrotus XP_001192877.1_Strongylocentrotus XP_001202892.1_Strongylocentrotus XP_790746.2_Strongylocentrotus XP_794587.2_Strongylocentrotus e_gw2.3086.4.1_Takifugu estExt_Gen…	495-same
ZP486	ENSDARP00000022546_Danio	AT3G02320.1_Arabidopsis AT3G56330.1_Arabidopsis AT5G15810.1_Arabidopsis NP_010405.1_Yeast NP_060192.1_Homo NP_342429.1_Sulfolobuss NP_559432.1_Pyrobaculum NP_616389.1_Methano SPBC25D12.05_Yeast XP_001177442.1_Strongylocentrotus XP_001178517.1_Strongylocentrotus XP_001203236.1_Strongylocentrotus XP_790648.2_Strongylocentrotus e_gw1.12.85.1_Physcomitrella e_gw1.15.61.1_Physcomitrella e_gw2.206.15.1…	371-overlapping
ZP487	ENSDARP00000064691_Danio ENSDARP00000064693_Danio	AT3G03500.1_Arabidopsis AT5G17570.1_Arabidopsis NP_001036017.1_Homo NP_001036018.1_Homo NP_341622.1_Sulfolobuss NP_342501.1_Sulfolobuss NP_387920.1_Bacillus NP_415618.1_Ecoli NP_559693.1_Pyrobaculum NP_619472.1_Methano XP_001185014.1_Strongylocentrotus XP_780374.2_Strongylocentrotus e_gw1.35.312.1_Physcomitrella e_gw1.391.27.1_Physcomitrella e_gw2.393.66.1_Takifugu estExt_GW.C_2460034_Takifugu pg…	497-same
ZP488		AT3G03780.1_Arabidopsis AT3G03780.2_Arabidopsis AT3G03780.3_Arabidopsis AT5G17920.1_Arabidopsis AT5G17920.2_Arabidopsis AT5G20980.1_Arabidopsis AT5G20980.2_Arabidopsis Chlre2_kg.scaffold_82000007_Chlamydomonas NP_011015.1_Yeast NP_341945.1_Sulfolobuss NP_341946.1_Sulfolobuss NP_389201.1_Bacillus NP_418273.1_Ecoli NP_560892.1_Pyrobaculum SPAC9.09_Yeast e_gw1.3985.1.1_Physcomitrella estExt_Genewise…	440-same
ZP489	ENSDARP00000090906_Danio ENSDARP00000096508_Danio	AT3G17810.1_Arabidopsis NP_000101.2_Homo NP_342131.1_Sulfolobuss NP_389437.1_Bacillus NP_416651.1_Ecoli NP_416652.4_Ecoli NP_417354.1_Ecoli NP_615547.1_Methano XP_001177822.1_Strongylocentrotus XP_001194175.1_Strongylocentrotus XP_001197282.1_Strongylocentrotus XP_781238.2_Strongylocentrotus XP_786042.1_Strongylocentrotus e_gw1.294.45.1_Physcomitrella e_gw2.80.174.1_Takifugu estExt_gwp_1W.C_20032…	498-same
ZP490	ENSDARP00000080424_Danio	AT3G56120.1_Arabidopsis AT4G27340.1_Arabidopsis NP_011937.1_Yeast NP_065861.2_Homo NP_343602.1_Sulfolobuss NP_343792.1_Sulfolobuss NP_559331.1_Pyrobaculum NP_615577.1_Methano NP_616579.1_Methano SPAPB18E9.01_Yeast XP_001179975.1_Strongylocentrotus XP_001189994.1_Strongylocentrotus XP_001190033.1_Strongylocentrotus XP_784079.2_Strongylocentrotus e_gw1.173.24.1_Physcomitrella e_gwW.45.16.1_Chlamydo…	474-same
ZP491	ENSDARP00000007628_Danio	AT3G57150.1_Arabidopsis NP_001354.1_Homo NP_013276.1_Yeast NP_341930.2_Sulfolobuss NP_341931.1_Sulfolobuss NP_389548.1_Bacillus NP_558900.1_Pyrobaculum NP_616049.1_Methano SPAC29A4.04c_Yeast XP_001187533.1_Strongylocentrotus XP_001190991.1_Strongylocentrotus XP_786768.1_Strongylocentrotus XP_789483.2_Strongylocentrotus XP_799006.2_Strongylocentrotus e_gw2.136.122.1_Takifugu e_gwH.9.220.1_Chlamydo…	412-overlapping
ZP492	ENSDARP00000074674_Danio	AT4G13720.1_Arabidopsis NP_012603.1_Yeast NP_258412.1_Homo NP_341966.1_Sulfolobuss NP_390714.1_Bacillus NP_417429.1_Ecoli NP_559959.1_Pyrobaculum NP_618581.1_Methano NP_852470.1_Homo SPCC830.10_Yeast XP_001184472.1_Strongylocentrotus XP_001192201.1_Strongylocentrotus XP_788642.2_Strongylocentrotus e_gw2.1226.2.1_Takifugu e_gwW.2.190.1_Chlamydomonas estExt_gwp_gw1.C_810177_Physcomitrella fgenesh2_…	475-same
ZP493	ENSDARP00000039902_Danio	AT4G24830.1_Arabidopsis AT4G24830.2_Arabidopsis NP_000041.2_Homo NP_014583.1_Yeast NP_342156.1_Sulfolobuss NP_390823.1_Bacillus NP_417640.1_Ecoli NP_446464.1_Homo NP_560329.1_Pyrobaculum NP_617060.1_Methano SPBC428.05c_Yeast XP_001180974.1_Strongylocentrotus XP_001181337.1_Strongylocentrotus XP_001196182.1_Strongylocentrotus XP_789011.2_Strongylocentrotus estExt_GenewiseH_1.C_300124_Chlamydomonas…	477-same
ZP494	ENSDARP00000004016_Danio ENSDARP00000017784_Danio ENSDARP00000091080_Danio	AT5G26680.1_Arabidopsis NP_004102.1_Homo NP_012809.1_Yeast NP_341735.1_Sulfolobuss NP_558779.1_Pyrobaculum NP_618874.1_Methano SPAC12G12.16c_Yeast SPAC3G6.06c_Yeast XP_001192991.1_Strongylocentrotus XP_001197560.1_Strongylocentrotus XP_792902.2_Strongylocentrotus estExt_Genewise1.C_390089_Physcomitrella estExt_gwp_1H.C_270078_Chlamydomonas estExt_gwp_gw1.C_4560015_Physcomitrella fgh5_pg.C_scaffol…	205-overlapping
ZP495	ENSDARP00000046982_Danio ENSDARP00000053101_Danio ENSDARP00000099423_Danio	AT5G37850.1_Arabidopsis AT5G37850.2_Arabidopsis NP_003672.1_Homo NP_010885.1_Yeast NP_014424.1_Yeast NP_416153.1_Ecoli NP_416913.1_Ecoli SKA_estExt_gwp_1H.C_90216_Chlamydomonas SPAC6F6.11c_Yeast SPCC18.10_Yeast XP_001192956.1_Strongylocentrotus XP_793776.2_Strongylocentrotus e_gw2.113.14.1_Takifugu e_gw2.83.57.1_Takifugu estExt_fgenesh1_pm.C_610001_Physcomitrella fgenesh1_kg.scaffold_2000015_Phys…	533-same
ZP496		AT5G40850.1_Arabidopsis Chlre2_kg.scaffold_18000012_Chlamydomonas NP_012995.1_Yeast NP_343669.1_Sulfolobuss NP_343788.1_Sulfolobuss NP_344227.1_Sulfolobuss NP_388210.1_Bacillus NP_389444.1_Bacillus NP_417827.1_Ecoli NP_558552.1_Pyrobaculum NP_558699.1_Pyrobaculum NP_560108.1_Pyrobaculum NP_560851.1_Pyrobaculum NP_617926.1_Methano NP_619125.1_Methano SPCC1739.06c_Yeast estExt_fgenesh2_pg.C_230116_…	449-same
ZP497	ENSDARP00000027609_Danio ENSDARP00000031494_Danio	AT5G53850.1_Arabidopsis AT5G53850.2_Arabidopsis AT5G53850.3_Arabidopsis NP_010876.2_Yeast NP_012558.1_Yeast NP_057041.1_Homo NP_067027.1_Homo NP_389244.1_Bacillus SPAC20H4.05c_Yeast SPAC644.08_Yeast SPAC9.06c_Yeast XP_001189866.1_Strongylocentrotus XP_794501.1_Strongylocentrotus e_gw1.1.124.1_Physcomitrella e_gw1.247.9.1_Physcomitrella e_gw2.1.473.1_Takifugu fgh5_pm.C_scaffold_27000018_Takifugu	508-same
ZP498	ENSDARP00000007739_Danio ENSDARP00000021409_Danio ENSDARP00000092712_Danio	Chlre2_kg.scaffold_1000037_Chlamydomonas NP_014005.1_Yeast NP_060760.2_Homo NP_388812.1_Bacillus NP_775853.2_Homo SPCC1840.05c_Yeast XP_001193534.1_Strongylocentrotus XP_001198878.1_Strongylocentrotus XP_001200468.1_Strongylocentrotus XP_001202817.1_Strongylocentrotus XP_001204235.1_Strongylocentrotus XP_782466.2_Strongylocentrotus fgh5_pg.C_scaffold_16161000001_Takifugu fgh5_pg.C_scaffold_333000…	538-same
ZP499	ENSDARP00000098482_Danio	NP_060867.1_Homo NP_414845.1_Ecoli XP_001187167.1_Strongylocentrotus XP_001187253.1_Strongylocentrotus XP_001192492.1_Strongylocentrotus XP_001197385.1_Strongylocentrotus XP_001200045.1_Strongylocentrotus XP_001203638.1_Strongylocentrotus XP_001204193.1_Strongylocentrotus XP_788950.1_Strongylocentrotus XP_792008.2_Strongylocentrotus XP_792493.1_Strongylocentrotus XP_793933.1_Strongylocentrotus XP…	479-same
ZP500	ENSDARP00000092768_Danio	AT1G04640.1_Arabidopsis AT1G04640.2_Arabidopsis AT1G47580.1_Arabidopsis AT4G31050.1_Arabidopsis NP_013340.1_Yeast NP_221223.1_Rickettsia NP_415163.2_Ecoli NP_560160.1_Pyrobaculum OVA_e_gwW.1.699.1_Chlamydomonas SPAC4F10.05c_Yeast XP_001176360.1_Strongylocentrotus XP_001717576.1_Homo XP_793736.2_Strongylocentrotus fgh5_pm.C_scaffold_701000001_Takifugu gw1.429.15.1_Physcomitrella gw1.46.58.1_Physco…	480-same
ZP501	ENSDARP00000070873_Danio	AT1G10490.1_Arabidopsis AT3G57940.1_Arabidopsis NP_014267.1_Yeast NP_078938.1_Homo NP_341928.1_Sulfolobuss NP_344520.1_Sulfolobuss NP_416969.1_Ecoli NP_559259.1_Pyrobaculum SPAC20G8.09c_Yeast XP_001181037.1_Strongylocentrotus XP_001192222.1_Strongylocentrotus XP_001194370.1_Strongylocentrotus XP_001196497.1_Strongylocentrotus XP_782047.2_Strongylocentrotus e_gw1.93.21.1_Physcomitrella e_gw2.2.697…	483-same
ZP502	ENSDARP00000015005_Danio ENSDARP00000081585_Danio	AT1G11860.1_Arabidopsis AT1G11860.2_Arabidopsis BTM_chlre3.19.251.1.1_Chlamydomonas NP_000472.2_Homo NP_010302.1_Yeast NP_342411.1_Sulfolobuss NP_390337.1_Bacillus NP_417381.1_Ecoli SPAC31G5.14_Yeast XP_001187387.1_Strongylocentrotus XP_001201403.1_Strongylocentrotus XP_001204364.1_Strongylocentrotus XP_785085.2_Strongylocentrotus e_gw1.91.136.1_Physcomitrella e_gw2.54.153.1_Takifugu fgenesh1_pg.…	514-same
ZP503	ENSDARP00000057979_Danio ENSDARP00000057985_Danio ENSDARP00000062577_Danio ENSDARP00000091040_Danio	AT1G17890.1_Arabidopsis AT1G17890.2_Arabidopsis AT1G17890.3_Arabidopsis AT1G73250.1_Arabidopsis NP_003304.1_Homo NP_416556.1_Ecoli XP_001181767.1_Strongylocentrotus XP_001182289.1_Strongylocentrotus XP_001182742.1_Strongylocentrotus XP_001192993.1_Strongylocentrotus XP_790329.2_Strongylocentrotus estExt_GW.C_1290006_Takifugu estExt_gwp_gw1.C_2930047_Physcomitrella fgh5_pm.C_scaffold_238000005_Tak…	582-same
ZP504	ENSDARP00000076519_Danio	AT1G29870.1_Arabidopsis AT1G29880.1_Arabidopsis AT3G44740.1_Arabidopsis NP_002038.2_Homo NP_009679.1_Yeast NP_015406.1_Yeast NP_341978.1_Sulfolobuss NP_559891.1_Pyrobaculum NP_615071.1_Methano SPAC3F10.03_Yeast XP_001195994.1_Strongylocentrotus XP_001202577.1_Strongylocentrotus XP_784166.1_Strongylocentrotus XP_798500.1_Strongylocentrotus e_gw2.326.14.1_Takifugu estExt_fgenesh1_pm.C_chromosome_50…	485-same
ZP505	ENSDARP00000054270_Danio ENSDARP00000093298_Danio	AT1G48520.1_Arabidopsis AT1G48520.2_Arabidopsis AT1G48520.3_Arabidopsis NP_004555.1_Homo NP_009473.1_Yeast NP_220542.1_Rickettsia NP_341785.1_Sulfolobuss NP_388551.2_Bacillus NP_619384.1_Methano SPAC343.13_Yeast XP_001196056.1_Strongylocentrotus XP_792689.2_Strongylocentrotus e_gw2.17.315.1_Takifugu estExt_Genewise1.C_3450029_Physcomitrella estExt_fgenesh1_pg.C_3240008_Physcomitrella fgenesh1_pg.…	517-same
ZP506		AT1G71920.1_Arabidopsis AT1G71920.2_Arabidopsis AT5G10330.1_Arabidopsis AT5G10330.2_Arabidopsis AT5G10330.3_Arabidopsis NP_012150.1_Yeast NP_341984.1_Sulfolobuss NP_342114.1_Sulfolobuss NP_390143.1_Bacillus NP_416525.1_Ecoli NP_558569.1_Pyrobaculum NP_558941.1_Pyrobaculum NP_558976.1_Pyrobaculum NP_615092.1_Methano NP_615895.1_Methano SPBC11B10.02c_Yeast e_gw1.175.90.1_Physcomitrella e_gwH.28.33.…	464-same
ZP507		AT2G38210.1_Arabidopsis AT2G38230.1_Arabidopsis AT3G16050.1_Arabidopsis AT5G01410.1_Arabidopsis NP_013814.1_Yeast NP_014066.1_Yeast NP_116596.1_Yeast NP_342096.1_Sulfolobuss NP_387892.1_Bacillus NP_560275.1_Pyrobaculum NP_616500.1_Methano SPAC29B12.04_Yeast e_gw1.10261.5.1_Physcomitrella estExt_Genewise1.C_3500020_Physcomitrella estExt_fgenesh1_pg.C_2400019_Physcomitrella estExt_fgenesh2_pg.C_590…	469-same
ZP508	ENSDARP00000067953_Danio	AT2G40010.1_Arabidopsis AT3G09200.1_Arabidopsis AT3G09200.2_Arabidopsis AT3G11250.1_Arabidopsis NP_000993.1_Homo NP_013444.1_Yeast NP_341883.1_Sulfolobuss NP_444505.1_Homo NP_560494.1_Pyrobaculum NP_619140.1_Methano SPCC18.14c_Yeast XP_001196506.1_Strongylocentrotus XP_794024.1_Strongylocentrotus estExt_Genewise2.C_1160028_Takifugu estExt_gwp_gw1.C_380105_Physcomitrella estExt_gwp_gw1.C_390271_Ph…	494-same
ZP509	ENSDARP00000066987_Danio ENSDARP00000088082_Danio	AT3G08950.1_Arabidopsis AT4G39740.1_Arabidopsis NP_004580.1_Homo NP_005129.2_Homo NP_009580.1_Yeast NP_009593.1_Yeast NP_220425.1_Rickettsia NP_220956.1_Rickettsia SPBC119.06_Yeast XP_001185698.1_Strongylocentrotus XP_001199433.1_Strongylocentrotus XP_001199811.1_Strongylocentrotus XP_797763.2_Strongylocentrotus acegs_kg.scaffold_68000001_Chlamydomonas e_gw1.116.137.1_Physcomitrella e_gw2.359.32.…	525-same
ZP510	ENSDARP00000022801_Danio ENSDARP00000077082_Danio ENSDARP00000093876_Danio	AT3G44620.1_Arabidopsis Chlre2_kg.scaffold_20000076_Chlamydomonas NP_001035739.1_Homo NP_004291.1_Homo NP_009030.1_Homo NP_015398.1_Yeast NP_388669.1_Bacillus NP_391574.1_Bacillus SPAC1071.12c_Yeast XP_001177985.1_Strongylocentrotus XP_796467.2_Strongylocentrotus au.g14614_t1_Chlamydomonas e_gw1.30.131.1_Physcomitrella e_gw2.72.248.1_Takifugu estExt_fgenesh1_pg.C_210214_Physcomitrella	564-same
ZP511	ENSDARP00000098710_Danio	AT4G24040.1_Arabidopsis NP_009111.2_Homo NP_009555.1_Yeast NP_010284.1_Yeast NP_415715.1_Ecoli NP_417976.1_Ecoli SAN_e_gwH.19.26.1_Chlamydomonas SPBC660.07_Yeast XP_001195993.1_Strongylocentrotus XP_001198135.1_Strongylocentrotus XP_785578.2_Strongylocentrotus XP_799132.2_Strongylocentrotus e_gw1.116.18.1_Physcomitrella e_gw1.194.40.1_Physcomitrella e_gw1.196.19.1_Physcomitrella e_gw2.19.366.1_Ta…	499-same
ZP512	ENSDARP00000022829_Danio	AT4G31790.1_Arabidopsis AT4G31790.2_Arabidopsis NP_001070862.1_Homo NP_001070863.1_Homo NP_013273.1_Yeast NP_057042.2_Homo NP_342437.1_Sulfolobuss NP_559095.1_Pyrobaculum NP_616306.1_Methano SPCC576.14_Yeast XP_001182642.1_Strongylocentrotus XP_001185595.1_Strongylocentrotus XP_001185710.1_Strongylocentrotus XP_783189.2_Strongylocentrotus estExt_gwp_gw1.C_3400031_Physcomitrella fgh5_pm.C_scaffold…	500-same
ZP513	ENSDARP00000102965_Danio	AT5G19150.1_Arabidopsis AT5G19150.2_Arabidopsis NP_012771.1_Yeast NP_060680.2_Homo NP_343631.1_Sulfolobuss NP_391751.1_Bacillus NP_418588.1_Ecoli NP_560070.1_Pyrobaculum NP_616111.1_Methano SPCC61.03_Yeast XP_001189915.1_Strongylocentrotus XP_791028.2_Strongylocentrotus e_gw1.35.123.1_Physcomitrella e_gw2.42.263.1_Takifugu fgenesh1_pg.scaffold_3675000001_Physcomitrella pasa_Sanger_mRNA26062_Chlam…	503-same
ZP514	ENSDARP00000063922_Danio ENSDARP00000090787_Danio	AT5G22480.1_Arabidopsis AT5G37340.1_Arabidopsis AT5G37340.2_Arabidopsis NP_003895.1_Homo NP_011727.1_Yeast NP_343782.1_Sulfolobuss NP_559012.1_Pyrobaculum NP_618756.1_Methano SPAC15A10.04c_Yeast XP_001181641.1_Strongylocentrotus XP_001188853.1_Strongylocentrotus XP_001199545.1_Strongylocentrotus XP_799232.2_Strongylocentrotus e_gw2.2986.1.1_Takifugu estExt_fgenesh1_pg.C_830104_Physcomitrella fgen…	532-same
ZP515	ENSDARP00000028571_Danio	AT5G37510.1_Arabidopsis AT5G37510.2_Arabidopsis NP_004997.4_Homo NP_221147.1_Rickettsia NP_416786.4_Ecoli XP_001179305.1_Strongylocentrotus XP_001179352.1_Strongylocentrotus XP_001197775.1_Strongylocentrotus XP_780124.1_Strongylocentrotus XP_794428.2_Strongylocentrotus XP_801919.1_Strongylocentrotus e_gw2.100.61.1_Takifugu estExt_Genewise1.C_280234_Physcomitrella estExt_GenewiseW_1.C_180033_Chlam…	505-same
ZP516	ENSDARP00000061556_Danio	AT5G50320.1_Arabidopsis NP_015239.1_Yeast NP_060561.3_Homo NP_342011.1_Sulfolobuss NP_558943.1_Pyrobaculum NP_615785.1_Methano SPAC29A4.20_Yeast XP_001185325.1_Strongylocentrotus XP_001188659.1_Strongylocentrotus XP_001191639.1_Strongylocentrotus XP_001194728.1_Strongylocentrotus XP_001198340.1_Strongylocentrotus XP_001203551.1_Strongylocentrotus XP_796915.2_Strongylocentrotus au.g14514_t1_Chlamy…	507-same
ZP517	ENSDARP00000085662_Danio ENSDARP00000097892_Danio	AT5G52810.1_Arabidopsis NP_001014444.1_Homo NP_001879.1_Homo NP_341917.1_Sulfolobuss NP_344546.1_Sulfolobuss NP_560014.1_Pyrobaculum NP_618143.1_Methano SPAP11E10.01_Yeast XP_001177418.1_Strongylocentrotus XP_001187164.1_Strongylocentrotus XP_001200197.1_Strongylocentrotus XP_001201158.1_Strongylocentrotus XP_784295.1_Strongylocentrotus XP_797978.1_Strongylocentrotus e_gw2.3.190.1_Takifugu gw1.34…	534-same
ZP518	ENSDARP00000033632_Danio ENSDARP00000092168_Danio	Chlre2_kg.scaffold_7000114_Chlamydomonas NP_009840.1_Yeast NP_060705.1_Homo NP_116038.4_Homo NP_116702.1_Yeast NP_344058.1_Sulfolobuss SPBC1198.08_Yeast XP_001178106.1_Strongylocentrotus XP_001186811.1_Strongylocentrotus XP_001196695.1_Strongylocentrotus XP_790966.2_Strongylocentrotus XP_798769.2_Strongylocentrotus e_gw2.58.92.1_Takifugu e_gwW.78.4.1_Chlamydomonas estExt_fgenesh5_pm.C_370026_Taki…	539-same
ZP519		AT1G08120.1_Arabidopsis AT5G26110.1_Arabidopsis AT5G26110.2_Arabidopsis Chlre2_kg.scaffold_12000085_Chlamydomonas NP_011778.1_Yeast NP_291028.3_Homo NP_341967.1_Sulfolobuss NP_559836.1_Pyrobaculum SPAP27G11.07c_Yeast XP_001190520.1_Strongylocentrotus XP_001190606.1_Strongylocentrotus XP_001198833.1_Strongylocentrotus XP_001201521.1_Strongylocentrotus XP_001204084.1_Strongylocentrotus XP_783627.2_…	481-same
ZP520	ENSDARP00000050195_Danio	AT1G18440.1_Arabidopsis AT5G16140.1_Arabidopsis AT5G16140.2_Arabidopsis AT5G19830.1_Arabidopsis AT5G38290.1_Arabidopsis AT5G38290.2_Arabidopsis NP_001002913.1_Homo NP_012059.1_Yeast NP_220973.1_Rickettsia NP_387934.1_Bacillus NP_415722.1_Ecoli SPBC2D10.15c_Yeast e_gw1.227.42.1_Physcomitrella e_gw2.7.399.1_Takifugu estExt_gwp_gw1.C_1420057_Physcomitrella kg.chromosome_2_#_155_#_XP_001701641.1_Chla…	515-same
ZP521	ENSDARP00000010591_Danio	AT1G24290.1_Arabidopsis NP_014181.1_Yeast NP_064520.2_Homo NP_390631.1_Bacillus NP_415412.1_Ecoli NP_569079.1_Homo SPAC26H5.02c_Yeast XP_001182557.1_Strongylocentrotus XP_001189022.1_Strongylocentrotus XP_001201304.1_Strongylocentrotus XP_795793.2_Strongylocentrotus e_gw1.10888.2.1_Physcomitrella e_gw1.455.13.1_Physcomitrella e_gw2.107.158.1_Takifugu estExt_Genewise1.C_160140_Physcomitrella fgene…	516-same
ZP522		AT1G55920.1_Arabidopsis AT2G17640.1_Arabidopsis AT3G13110.1_Arabidopsis AT4G35640.1_Arabidopsis AT5G56760.1_Arabidopsis NP_387974.1_Bacillus NP_416562.1_Ecoli NP_418064.1_Ecoli NP_617620.1_Methano OVA_estExt_fgenesh2_pg.C_540058_Chlamydomonas SPAC1039.08_Yeast e_gw1.222.47.1_Physcomitrella estExt_fgenesh2_pg.C_40384_Chlamydomonas fgenesh1_pg.scaffold_335000018_Physcomitrella fgenesh1_pm.scaffold_…	489-same
ZP523	ENSDARP00000076815_Danio ENSDARP00000088231_Danio	AT1G76490.1_Arabidopsis AT2G17370.1_Arabidopsis NP_000850.1_Homo NP_013555.1_Yeast NP_013636.1_Yeast NP_342061.1_Sulfolobuss NP_559827.1_Pyrobaculum NP_617966.1_Methano NP_999724.1_Strongylocentrotus SPCC162.09c_Yeast e_gw2.18.127.1_Takifugu estExt_gwp_gw1.C_10125_Physcomitrella estExt_gwp_gw1.C_1390001_Physcomitrella fgenesh1_pg.scaffold_61000007_Physcomitrella gw2.27.404.1_Takifugu	553-same
ZP524		AT2G07675.1_Arabidopsis ATCG00065.1_Arabidopsis ATCG00905.1_Arabidopsis ATCG01230.1_Arabidopsis ATMG00980.1_Arabidopsis NP_014434.1_Yeast NP_066930.1_Homo NP_203526.1_Homo NP_203527.1_Homo NP_220522.1_Rickettsia NP_387991.1_Bacillus NP_417801.1_Ecoli SPAC4F8.06_Yeast XP_001177640.1_Strongylocentrotus XP_795803.1_Strongylocentrotus e_gw2.717.11.1_Takifugu pg.chromosome_2_#_990_Chlamydomonas	490-same
ZP525		AT2G15620.1_Arabidopsis AT5G04590.1_Arabidopsis NP_116579.1_Yeast NP_344228.1_Sulfolobuss NP_391223.1_Bacillus NP_417243.1_Ecoli NP_560112.1_Pyrobaculum SKA_estExt_gwp_1H.C_460014_Chlamydomonas SPAC10F6.01c_Yeast au.g14777_t1_Chlamydomonas e_gw1.214.18.1_Physcomitrella e_gw1.281.68.1_Physcomitrella estExt_Genewise1.C_1600084_Physcomitrella estExt_fgenesh1_pg.C_470104_Physcomitrella estExt_fgenesh…	491-same
ZP526	ENSDARP00000035286_Danio	AT2G20860.1_Arabidopsis AT5G08415.1_Arabidopsis NP_006850.2_Homo NP_014839.1_Yeast NP_221094.1_Rickettsia NP_344469.1_Sulfolobuss NP_391113.2_Bacillus NP_415161.1_Ecoli NP_560155.1_Pyrobaculum NP_919433.1_Homo SKA_e_gwH.5.243.1_Chlamydomonas SPBC8D2.15_Yeast estExt_Genewise1.C_120204_Physcomitrella estExt_fgenesh2_pg.C_770020_Chlamydomonas estExt_fgenesh5_pg.C_2610009_Takifugu estExt_gwp_gw1.C_70…	521-same
ZP527		AT2G22450.1_Arabidopsis AT5G59750.1_Arabidopsis AT5G64300.1_Arabidopsis NP_009520.1_Yeast NP_010775.1_Yeast NP_341941.1_Sulfolobuss NP_390207.1_Bacillus NP_415793.1_Ecoli NP_417513.1_Ecoli NP_560408.1_Pyrobaculum NP_615512.1_Methano SPAP27G11.09c_Yeast SPBC23E6.06c_Yeast e_gwH.1.174.1_Chlamydomonas estExt_fgenesh1_pg.C_1250035_Physcomitrella estExt_fgenesh2_pg.C_860081_Physcomitrella fgenesh2_kg.…	492-same
ZP528	ENSDARP00000015326_Danio	AT2G39820.1_Arabidopsis AT3G55620.1_Arabidopsis NP_002203.1_Homo NP_015341.1_Yeast NP_341891.1_Sulfolobuss NP_560486.1_Pyrobaculum NP_618980.1_Methano NP_852131.1_Homo NP_852133.1_Homo SPCC1919.09_Yeast XP_001176132.1_Strongylocentrotus XP_785113.1_Strongylocentrotus estExt_fgenesh1_pg.C_4030024_Physcomitrella estExt_fgenesh2_pg.C_20408_Chlamydomonas estExt_fgenesh5_pg.C_23220003_Takifugu estExt_…	522-same
ZP529	ENSDARP00000069553_Danio	AT2G44160.1_Arabidopsis AT3G59970.1_Arabidopsis AT3G59970.2_Arabidopsis AT3G59970.3_Arabidopsis NP_005948.3_Homo NP_011390.2_Yeast NP_015302.1_Yeast NP_418376.1_Ecoli SPAC343.10_Yeast SPAC56F8.10_Yeast XP_001179631.1_Strongylocentrotus XP_794308.1_Strongylocentrotus e_gw2.2325.4.1_Takifugu e_gwW.8.191.1_Chlamydomonas estExt_Genewise1.C_5350001_Physcomitrella estExt_fgenesh1_pg.C_320054_Physcomitr…	523-same
ZP530	ENSDARP00000048926_Danio	AT2G44520.1_Arabidopsis NP_001294.2_Homo NP_015153.1_Yeast NP_220729.1_Rickettsia NP_342171.1_Sulfolobuss NP_389090.1_Bacillus NP_389371.1_Bacillus NP_414962.1_Ecoli NP_559232.1_Pyrobaculum NP_560848.1_Pyrobaculum SPBC365.02c_Yeast XP_001193030.1_Strongylocentrotus XP_786048.1_Strongylocentrotus e_gwW.89.9.1_Chlamydomonas gw1.34.338.1_Physcomitrella gw2.134.21.1_Takifugu	524-same
ZP531		AT3G01590.1_Arabidopsis AT3G01590.2_Arabidopsis AT3G61610.1_Arabidopsis AT4G23730.1_Arabidopsis AT4G25900.1_Arabidopsis AT5G14500.1_Arabidopsis AT5G57330.1_Arabidopsis AT5G66530.1_Arabidopsis NP_013817.1_Yeast NP_416294.4_Ecoli e_gw1.457.8.1_Physcomitrella estExt_Genewise1.C_220141_Physcomitrella estExt_fgenesh1_kg.C_3170002_Physcomitrella estExt_fgenesh1_pm.C_230012_Physcomitrella estExt_fgenesh…	496-same
ZP532	ENSDARP00000055503_Danio	AT3G27240.1_Arabidopsis AT5G40810.1_Arabidopsis NP_001907.2_Homo NP_014708.1_Yeast NP_220657.1_Rickettsia SPBC29A3.18_Yeast XP_001179061.1_Strongylocentrotus XP_001202032.1_Strongylocentrotus XP_791551.2_Strongylocentrotus XP_799281.2_Strongylocentrotus e_gw1.2.402.1_Physcomitrella e_gw1.61.132.1_Physcomitrella e_gw2.617.7.1_Takifugu estExt_gwp_1H.C_1090002_Chlamydomonas estExt_gwp_gw1.C_610135_P…	526-same
ZP533	ENSDARP00000052729_Danio	AT3G60770.1_Arabidopsis AT4G00100.1_Arabidopsis NP_001008.1_Homo NP_010349.1_Yeast NP_341947.1_Sulfolobuss NP_560770.1_Pyrobaculum NP_615902.1_Methano SPAC6F6.07c_Yeast XP_001184192.1_Strongylocentrotus XP_786303.1_Strongylocentrotus e_gw2.104.205.1_Takifugu estExt_Genewise1.C_970134_Physcomitrella estExt_fgenesh1_kg.C_390005_Physcomitrella estExt_gwp_gw1.C_150023_Physcomitrella estExt_gwp_gw1.C_…	527-same
ZP534	ENSDARP00000099569_Danio	AT4G04350.1_Arabidopsis NP_013486.1_Yeast NP_056155.1_Homo NP_220802.1_Rickettsia NP_390910.1_Bacillus NP_415175.1_Ecoli SPAC4G8.09_Yeast XP_001188683.1_Strongylocentrotus XP_001191605.1_Strongylocentrotus XP_001203329.1_Strongylocentrotus XP_791854.1_Strongylocentrotus XP_793500.1_Strongylocentrotus XP_797454.1_Strongylocentrotus e_gw1.75.13.1_Physcomitrella e_gw2.22.133.1_Takifugu pasa_Sanger_m…	528-same
ZP535	ENSDARP00000034945_Danio	AT4G39280.1_Arabidopsis NP_004452.1_Homo NP_116631.1_Yeast NP_220798.1_Rickettsia NP_341666.1_Sulfolobuss NP_390742.1_Bacillus NP_416229.1_Ecoli NP_559306.1_Pyrobaculum NP_615064.1_Methano NP_615144.1_Methano SPAC3G9.06_Yeast XP_001192767.1_Strongylocentrotus XP_786462.2_Strongylocentrotus e_gw2.151.45.1_Takifugu estExt_Genewise1.C_3580018_Physcomitrella pasa_Sanger_mRNA19306_Chlamydomonas	530-same
ZP536		AT5G03555.1_Arabidopsis NP_009511.1_Yeast NP_009577.1_Yeast NP_012294.1_Yeast NP_013338.1_Yeast NP_014714.1_Yeast NP_014835.1_Yeast NP_343307.1_Sulfolobuss NP_343438.1_Sulfolobuss NP_391528.1_Bacillus NP_415044.4_Ecoli SPAC1399.03_Yeast SPAC29B12.14c_Yeast SPBC1683.05_Yeast e_gw1.34.317.1_Physcomitrella estExt_fgenesh2_pg.C_240218_Chlamydomonas estExt_gwp_gw1.C_1710036_Physcomitrella	501-same
ZP537		AT5G08110.1_Arabidopsis NP_010577.1_Yeast NP_341594.1_Sulfolobuss NP_341677.1_Sulfolobuss NP_341933.1_Sulfolobuss NP_342449.1_Sulfolobuss NP_390104.1_Bacillus NP_416170.1_Ecoli NP_559785.1_Pyrobaculum NP_559913.1_Pyrobaculum NP_559956.1_Pyrobaculum NP_615722.1_Methano NP_617570.1_Methano SPAC23A1.19c_Yeast e_gw1.23.141.1_Physcomitrella estExt_fgenesh2_pg.C_1530030_Physcomitrella fgenesh1_pg.C_sca…	502-same
ZP538	ENSDARP00000044364_Danio ENSDARP00000090475_Danio ENSDARP00000093995_Danio	AT5G13030.1_Arabidopsis NP_015102.1_Yeast NP_113642.1_Homo NP_416221.1_Ecoli SPAC20G4.05c_Yeast XP_001184704.1_Strongylocentrotus XP_001191456.1_Strongylocentrotus XP_783610.2_Strongylocentrotus XP_786396.2_Strongylocentrotus au.g6039_t1_Chlamydomonas e_gw2.2.417.1_Takifugu estExt_Genewise1.C_2030029_Physcomitrella gw2.204.29.1_Takifugu pasa_Sanger_mRNA20631_Chlamydomonas	605-same
ZP539	ENSDARP00000071523_Danio ENSDARP00000099450_Danio	AT5G22010.1_Arabidopsis Chlre2_kg.scaffold_31000159_Chlamydomonas NP_002904.3_Homo NP_014860.1_Yeast NP_342276.1_Sulfolobuss NP_558808.1_Pyrobaculum NP_616736.1_Methano SPBC23E6.07c_Yeast XP_001189165.1_Strongylocentrotus XP_001197665.1_Strongylocentrotus XP_001199037.1_Strongylocentrotus XP_797949.1_Strongylocentrotus e_gw1.225.69.1_Physcomitrella e_gw2.261.41.1_Takifugu e_gw2.261.49.1_Takifugu	572-same
ZP540	ENSDARP00000054083_Danio ENSDARP00000090143_Danio ENSDARP00000097629_Danio	AT5G58220.1_Arabidopsis AT5G58220.2_Arabidopsis AT5G58220.3_Arabidopsis NP_000362.1_Homo NP_391126.1_Bacillus NP_416479.1_Ecoli SPCC285.04_Yeast XP_001177000.1_Strongylocentrotus XP_793771.1_Strongylocentrotus e_gw2.104.137.1_Takifugu estExt_fgenesh1_pm.C_chromosome_170423_Chlamydomonas estExt_gwp_gw1.C_1900047_Physcomitrella fgh5_pg.C_scaffold_401000008_Takifugu fgh5_pm.C_scaffold_14000052_Takif…	610-same
ZP541	ENSDARP00000060728_Danio	AT5G60590.1_Arabidopsis AT5G60590.2_Arabidopsis NP_011346.1_Yeast NP_078916.3_Homo NP_221196.1_Rickettsia NP_342178.1_Sulfolobuss NP_391576.1_Bacillus NP_417741.1_Ecoli NP_560400.1_Pyrobaculum NP_619413.1_Methano SPCC895.03c_Yeast XP_001190640.1_Strongylocentrotus XP_793502.1_Strongylocentrotus e_gw1.28.179.1_Physcomitrella e_gw2.196.36.1_Takifugu pasa_Sanger_mRNA34980_Chlamydomonas	535-same
ZP542	ENSDARP00000102499_Danio	AT5G64150.1_Arabidopsis NP_014336.1_Yeast NP_057257.1_Homo NP_221195.1_Rickettsia NP_390868.1_Bacillus NP_391581.1_Bacillus NP_415730.1_Ecoli NP_416833.4_Ecoli NP_417435.1_Ecoli SPAC29B12.05c_Yeast XP_001190841.1_Strongylocentrotus XP_001201549.1_Strongylocentrotus XP_788127.2_Strongylocentrotus XP_791896.2_Strongylocentrotus e_gw2.56.242.1_Takifugu gw1.59.81.1_Physcomitrella	536-same
ZP543	ENSDARP00000098870_Danio	Chlre2_kg.scaffold_10000132_Chlamydomonas NP_006706.2_Homo NP_011359.1_Yeast NP_344318.1_Sulfolobuss NP_415260.1_Ecoli SPAC513.05_Yeast XP_001189842.1_Strongylocentrotus XP_001191107.1_Strongylocentrotus XP_001191479.1_Strongylocentrotus XP_001196830.1_Strongylocentrotus XP_001200666.1_Strongylocentrotus XP_001202611.1_Strongylocentrotus XP_788499.2_Strongylocentrotus XP_790316.2_Strongylocentrot…	537-same
ZP544	ENSDARP00000025350_Danio ENSDARP00000088500_Danio	Chlre2_kg.scaffold_93000002_Chlamydomonas NP_001035998.1_Homo NP_078920.2_Homo NP_116167.3_Homo NP_415646.4_Ecoli NP_694822.2_Homo XP_001176124.1_Strongylocentrotus XP_001180546.1_Strongylocentrotus XP_001190473.1_Strongylocentrotus XP_001197487.1_Strongylocentrotus XP_782527.2_Strongylocentrotus XP_789366.2_Strongylocentrotus e_gw2.287.40.1_Takifugu estExt_fgenesh1_pg.C_2150056_Physcomitrella fg…	576-same
ZP545		NP_009936.1_Yeast NP_010672.1_Yeast NP_014399.1_Yeast NP_344181.1_Sulfolobuss NP_414551.1_Ecoli NP_615077.1_Methano NP_618878.1_Methano NP_619255.1_Methano SPAC5D6.09c_Yeast e_gw1.40.195.1_Physcomitrella e_gw1.44.262.1_Physcomitrella e_gwH.13.239.1_Chlamydomonas e_gwW.13.242.1_Chlamydomonas e_gwW.13.245.1_Chlamydomonas gw1.32.211.1_Physcomitrella kg.chromosome_17_#_128_#_TC44023_Chlamydomonas kg.…	510-same
ZP546	ENSDARP00000009993_Danio	AT1G01710.1_Arabidopsis AT4G00520.2_Arabidopsis AT4G00520.3_Arabidopsis NP_005460.2_Homo NP_012553.1_Yeast NP_414986.1_Ecoli NP_899242.1_Homo XP_001196645.1_Strongylocentrotus XP_001201275.1_Strongylocentrotus XP_792801.2_Strongylocentrotus XP_794104.1_Strongylocentrotus e_gw1.155.34.1_Physcomitrella e_gw2.150.33.1_Takifugu estExt_fgenesh1_pg.C_670034_Physcomitrella estExt_fgenesh1_pg.C_790140_Ph…	542-same
ZP547	ENSDARP00000027695_Danio	AT1G04170.1_Arabidopsis AT2G18720.1_Arabidopsis AT4G18330.1_Arabidopsis AT4G18330.2_Arabidopsis NP_001406.1_Homo NP_010942.1_Yeast NP_341950.1_Sulfolobuss NP_558353.1_Pyrobaculum NP_618565.1_Methano SPBC17G9.09_Yeast XP_001178408.1_Strongylocentrotus XP_787081.2_Strongylocentrotus e_gw2.484.5.1_Takifugu estExt_gwp_1H.C_50300_Chlamydomonas estExt_gwp_gw1.C_2070079_Physcomitrella	543-same
ZP548	ENSDARP00000057945_Danio	AT1G09280.1_Arabidopsis AT1G17850.1_Arabidopsis AT2G40760.1_Arabidopsis NP_220517.1_Rickettsia NP_388115.1_Bacillus NP_415573.1_Ecoli NP_640339.4_Homo XP_001177794.1_Strongylocentrotus XP_793430.1_Strongylocentrotus e_gw1.297.11.1_Physcomitrella e_gw1.383.4.1_Physcomitrella e_gw2.336.10.1_Takifugu gw1.15.95.1_Physcomitrella gw1.65.75.1_Physcomitrella pasa_Sanger_mRNA28689_Chlamydomonas	358-overlapping
ZP549		AT1G09780.1_Arabidopsis AT3G08590.1_Arabidopsis AT3G08590.2_Arabidopsis NP_391271.1_Bacillus NP_418069.1_Ecoli NP_617569.1_Methano NP_618877.1_Methano XP_001193022.1_Strongylocentrotus XP_001195517.1_Strongylocentrotus XP_796254.2_Strongylocentrotus XP_796310.2_Strongylocentrotus estExt_fgenesh1_pg.C_2150014_Physcomitrella estExt_gwp_gw1.C_1450124_Physcomitrella fgenesh1_pg.scaffold_193000024_Phy…	512-same
ZP550	ENSDARP00000102458_Danio	AT1G09800.1_Arabidopsis AT3G06950.1_Arabidopsis Chlre2_kg.scaffold_35000080_Chlamydomonas NP_221205.1_Rickettsia NP_388029.1_Bacillus NP_416821.1_Ecoli NP_559098.1_Pyrobaculum NP_699170.1_Homo XP_001190679.1_Strongylocentrotus XP_781664.2_Strongylocentrotus e_gw1.86.28.1_Physcomitrella e_gw2.169.105.1_Takifugu e_gw2.169.97.1_Takifugu e_gwW.18.109.1_Chlamydomonas fgenesh1_pm.scaffold_27000018_Phys…	513-overlapping
ZP551	ENSDARP00000030612_Danio	AT1G17160.1_Arabidopsis AT1G17160.2_Arabidopsis NP_009965.2_Yeast NP_071411.1_Homo NP_341580.1_Sulfolobuss NP_343799.1_Sulfolobuss NP_391473.1_Bacillus NP_418208.1_Ecoli SPBC16G5.02c_Yeast XP_001193308.1_Strongylocentrotus XP_781401.2_Strongylocentrotus e_gwW.8.230.1_Chlamydomonas estExt_gwp_gw1.C_1770058_Physcomitrella fgh5_pm.C_scaffold_34000005_Takifugu gw1.169.63.1_Physcomitrella	545-same
ZP552	ENSDARP00000052771_Danio	AT1G35530.1_Arabidopsis AT1G36020.1_Arabidopsis NP_012267.1_Yeast NP_065988.1_Homo NP_559510.1_Pyrobaculum NP_615070.1_Methano SPAC20H4.04_Yeast SPAC9.05_Yeast XP_001179318.1_Strongylocentrotus XP_001193687.1_Strongylocentrotus XP_781239.2_Strongylocentrotus XP_792340.1_Strongylocentrotus e_gw2.10.264.1_Takifugu estExt_fgenesh1_pg.C_90273_Physcomitrella fgenesh1_pg.scaffold_9000273_Physcomitrella	547-same
ZP553	ENSDARP00000073616_Danio	AT1G50590.1_Arabidopsis AT2G43120.1_Arabidopsis AT3G59220.1_Arabidopsis AT3G59260.1_Arabidopsis NP_001018119.1_Homo NP_003653.1_Homo NP_560163.1_Pyrobaculum NP_617191.1_Methano XP_001189130.1_Strongylocentrotus XP_001203572.1_Strongylocentrotus XP_786530.2_Strongylocentrotus XP_789037.1_Strongylocentrotus au.g2284_t1_Chlamydomonas e_gw1.84.152.1_Physcomitrella fgh5_pg.C_scaffold_1000334_Takifugu	549-same
ZP554	ENSDARP00000041530_Danio	AT1G53280.1_Arabidopsis AT3G14990.1_Arabidopsis AT3G14990.2_Arabidopsis AT3G14990.3_Arabidopsis AT4G34020.1_Arabidopsis AT4G34020.2_Arabidopsis NP_009193.2_Homo NP_414958.4_Ecoli SPAC22E12.03c_Yeast XP_001191288.1_Strongylocentrotus XP_784692.1_Strongylocentrotus e_gw1.44.230.1_Physcomitrella e_gw2.56.250.1_Takifugu estExt_fgenesh2_pg.C_510047_Chlamydomonas fgenesh1_pm.scaffold_62000001_Physcomit…	550-same
ZP555	ENSDARP00000053813_Danio	AT1G66520.1_Arabidopsis Chlre2_kg.scaffold_23000034_Chlamydomonas NP_009540.2_Yeast NP_220597.1_Rickettsia NP_389455.1_Bacillus NP_417746.1_Ecoli NP_640335.1_Homo SPAC1805.09c_Yeast XP_001184365.1_Strongylocentrotus XP_001196774.1_Strongylocentrotus XP_781081.2_Strongylocentrotus XP_791223.1_Strongylocentrotus e_gw1.144.121.1_Physcomitrella e_gw2.405.40.1_Takifugu estExt_GenewiseW_1.C_870007_Chla…	756-parent_set
ZP556	ENSDARP00000047644_Danio	AT1G67070.1_Arabidopsis AT3G02570.1_Arabidopsis BTM_e_gwH.24.60.1_Chlamydomonas NP_002426.1_Homo NP_010918.1_Yeast NP_416130.3_Ecoli SPBC2G2.16_Yeast XP_001178670.1_Strongylocentrotus XP_001188818.1_Strongylocentrotus XP_001188945.1_Strongylocentrotus XP_780304.2_Strongylocentrotus e_gw2.104.30.1_Takifugu e_gw2.6718.2.1_Takifugu estExt_fgenesh1_pg.C_1950026_Physcomitrella estExt_gwp_gw1.C_150307_…	551-same
ZP557	ENSDARP00000022134_Danio	AT2G17630.1_Arabidopsis AT4G35630.1_Arabidopsis NP_014827.1_Yeast NP_066977.1_Homo NP_388883.1_Bacillus NP_415427.1_Ecoli NP_478059.1_Homo SPAC1F12.07_Yeast XP_001179115.1_Strongylocentrotus XP_001179183.1_Strongylocentrotus XP_785190.2_Strongylocentrotus XP_793298.1_Strongylocentrotus e_gw1.78.43.1_Physcomitrella estExt_fgenesh2_pg.C_100256_Chlamydomonas fgh5_pg.C_scaffold_360000007_Takifugu	556-same
ZP558	ENSDARP00000045893_Danio	AT2G25100.1_Arabidopsis AT2G25100.2_Arabidopsis NP_006388.2_Homo NP_014327.1_Yeast NP_343742.1_Sulfolobuss NP_559149.1_Pyrobaculum NP_616882.1_Methano SPAC4G9.02_Yeast XP_001185778.1_Strongylocentrotus XP_001197209.1_Strongylocentrotus XP_001199108.1_Strongylocentrotus XP_782683.1_Strongylocentrotus e_gw2.439.13.1_Takifugu estExt_fgenesh1_pg.C_520119_Physcomitrella fgenesh2_pg.C_scaffold_13000209…	557-same
ZP559	ENSDARP00000026028_Danio	AT2G26800.1_Arabidopsis AT2G26800.2_Arabidopsis AT2G26800.3_Arabidopsis NP_000182.2_Homo NP_001035865.1_Homo NP_061909.2_Homo NP_389705.1_Bacillus XP_001177727.1_Strongylocentrotus XP_001196745.1_Strongylocentrotus e_gw1.130.132.1_Physcomitrella e_gw2.23.337.1_Takifugu e_gw2.24.124.1_Takifugu estExt_Genewise1.C_950028_Physcomitrella estExt_fgenesh2_pg.C_880052_Chlamydomonas fgenesh1_pm.scaffold_1…	558-same
ZP560	ENSDARP00000024082_Danio	AT2G35040.1_Arabidopsis NP_004035.2_Homo NP_013128.1_Yeast NP_013839.1_Yeast NP_388534.1_Bacillus NP_418434.1_Ecoli NP_618882.1_Methano SPCPB16A4.03c_Yeast XP_001175681.1_Strongylocentrotus XP_793444.1_Strongylocentrotus au.g3816_t1_Chlamydomonas e_gw1.160.68.1_Physcomitrella e_gwW.18.36.1_Chlamydomonas estExt_fgenesh5_pg.C_10370_Takifugu estExt_gwp_gw1.C_3720059_Physcomitrella	559-same
ZP561	ENSDARP00000073028_Danio ENSDARP00000091704_Danio	AT2G41670.1_Arabidopsis AT4G02790.1_Arabidopsis AT4G10650.1_Arabidopsis NP_013815.1_Yeast NP_389487.1_Bacillus NP_612393.2_Homo SPBC25B2.04c_Yeast XP_001181832.1_Strongylocentrotus XP_001194234.1_Strongylocentrotus XP_793548.1_Strongylocentrotus au.g1176_t1_Chlamydomonas estExt_fgenesh5_pg.C_240073_Takifugu estExt_gwp_gw1.C_680126_Physcomitrella gw1.197.55.1_Physcomitrella	592-same
ZP562	ENSDARP00000056711_Danio	AT2G43400.1_Arabidopsis NP_004444.2_Homo NP_015001.1_Yeast NP_344096.1_Sulfolobuss NP_344139.1_Sulfolobuss NP_414585.1_Ecoli NP_416214.1_Ecoli NP_417246.4_Ecoli NP_558799.1_Pyrobaculum SPAC20G8.04c_Yeast XP_001179650.1_Strongylocentrotus XP_792035.2_Strongylocentrotus e_gw2.5.63.1_Takifugu e_gwW.7.56.1_Chlamydomonas fgenesh1_pm.scaffold_6000031_Physcomitrella	560-same
ZP563	ENSDARP00000037745_Danio	AT2G47770.1_Arabidopsis Chlre2_kg.scaffold_9000105_Chlamydomonas NP_000705.2_Homo NP_001010873.1_Homo NP_390971.1_Bacillus NP_619079.1_Methano SPBC725.10_Yeast XP_001177515.1_Strongylocentrotus XP_788612.1_Strongylocentrotus e_gw1.281.119.1_Physcomitrella e_gw1.293.58.1_Physcomitrella estExt_fgenesh1_pm.C_3780003_Physcomitrella estExt_gwp_gw1.C_1490131_Physcomitrella fgh5_pm.C_scaffold_87000039_T…	561-same
ZP564	ENSDARP00000090122_Danio ENSDARP00000100343_Danio	AT3G03600.1_Arabidopsis ATCG00160.1_Arabidopsis NP_011859.1_Yeast NP_057118.1_Homo NP_220479.1_Rickettsia NP_389531.1_Bacillus NP_414711.1_Ecoli SPAC24C9.10c_Yeast XP_001184550.1_Strongylocentrotus XP_001186467.1_Strongylocentrotus XP_780586.1_Strongylocentrotus XP_787912.2_Strongylocentrotus e_gw1.207.69.1_Physcomitrella e_gw2.49.206.1_Takifugu	594-same
ZP565	ENSDARP00000084699_Danio	AT3G10370.1_Arabidopsis NP_000399.2_Homo NP_001076581.1_Homo NP_012111.1_Yeast NP_343866.1_Sulfolobuss NP_388811.1_Bacillus NP_416744.1_Ecoli NP_417884.1_Ecoli SPCC1223.03c_Yeast XP_001180607.1_Strongylocentrotus XP_782036.2_Strongylocentrotus e_gw1.13.73.1_Physcomitrella e_gw2.46.231.1_Takifugu estExt_fgenesh5_pg.C_22490001_Takifugu pasa_Sanger_mRNA10232_Chlamydomonas	562-same
ZP566	ENSDARP00000079444_Danio	AT3G24200.1_Arabidopsis AT3G24200.2_Arabidopsis Chlre2_kg.scaffold_5000086_Chlamydomonas NP_011771.1_Yeast NP_220932.1_Rickettsia NP_415195.1_Ecoli NP_417382.1_Ecoli NP_417383.1_Ecoli NP_872282.1_Homo NP_872286.1_Homo SPBC146.12_Yeast XP_001188598.1_Strongylocentrotus XP_782348.2_Strongylocentrotus e_gw1.6.317.1_Physcomitrella e_gw2.193.136.1_Takifugu	563-same
ZP567	ENSDARP00000053762_Danio	AT3G48540.1_Arabidopsis Chlre2_kg.scaffold_92000008_Chlamydomonas NP_001012750.1_Homo NP_001912.2_Homo NP_012014.1_Yeast NP_390436.1_Bacillus NP_615110.1_Methano NP_615111.1_Methano SPBC2G2.13c_Yeast XP_001190940.1_Strongylocentrotus XP_001194861.1_Strongylocentrotus XP_781375.2_Strongylocentrotus XP_785961.2_Strongylocentrotus estExt_Genewise2.C_260105_Takifugu gw1.426.18.1_Physcomitrella	566-same
ZP568	ENSDARP00000072295_Danio	AT3G58390.1_Arabidopsis AT4G27650.1_Arabidopsis NP_009926.1_Yeast NP_014397.1_Yeast NP_057030.3_Homo NP_076878.1_Yeast NP_341653.1_Sulfolobuss NP_560631.1_Pyrobaculum NP_615614.1_Methano SPCC18B5.06_Yeast XP_001201969.1_Strongylocentrotus XP_790387.1_Strongylocentrotus e_gw2.3.461.1_Takifugu e_gwW.24.65.1_Chlamydomonas fgenesh1_kg.scaffold_227000002_Physcomitrella	568-same
ZP569	ENSDARP00000076630_Danio	AT4G01320.1_Arabidopsis NP_005848.2_Homo NP_012651.1_Yeast NP_388910.1_Bacillus SPAC3H1.05_Yeast XP_001177479.1_Strongylocentrotus XP_001182843.1_Strongylocentrotus XP_001189862.1_Strongylocentrotus XP_001199478.1_Strongylocentrotus XP_001201327.1_Strongylocentrotus XP_784397.2_Strongylocentrotus estExt_Genewise1.C_2870033_Physcomitrella estExt_fgenesh1_pg.C_3720006_Physcomitrella estExt_fgenesh5…	569-same
ZP570	ENSDARP00000055736_Danio ENSDARP00000079349_Danio	AT4G04670.1_Arabidopsis NP_011465.1_Yeast NP_013709.1_Yeast NP_060426.2_Homo NP_612476.1_Homo NP_616986.1_Methano SPAC25B8.15c_Yeast SPAC4G8.06c_Yeast XP_001180639.1_Strongylocentrotus XP_798254.2_Strongylocentrotus e_gw1.302.3.1_Physcomitrella e_gw2.385.37.1_Takifugu fgh5_pg.C_scaffold_163000046_Takifugu pasa_Sanger_mRNA13002_Chlamydomonas	601-same
ZP571	ENSDARP00000098864_Danio	AT4G12740.1_Arabidopsis Chlre2_kg.scaffold_7000182_Chlamydomonas NP_001041636.1_Homo NP_001041637.1_Homo NP_001041638.1_Homo NP_001041639.1_Homo NP_036354.1_Homo NP_388743.1_Bacillus NP_417436.1_Ecoli NP_560564.1_Pyrobaculum SPAC26A3.02_Yeast XP_001196919.1_Strongylocentrotus XP_791369.2_Strongylocentrotus e_gw2.250.70.1_Takifugu estExt_fgenesh1_pg.C_1510015_Physcomitrella	570-same
ZP572		AT4G25120.1_Arabidopsis NP_012443.1_Yeast NP_014546.1_Yeast NP_220828.1_Rickettsia NP_388543.1_Bacillus NP_389064.1_Bacillus NP_415482.1_Ecoli NP_418258.1_Ecoli NP_617058.1_Methano NP_617266.1_Methano OVA_Chlre2_kg.scaffold_6000167_Chlamydomonas SPAC4H3.05_Yeast YP_026251.1_Ecoli au.g13681_t1_Chlamydomonas fgenesh2_pg.C_scaffold_16000088_Chlamydomonas gw1.21.23.1_Physcomitrella	529-same
ZP573	ENSDARP00000026495_Danio ENSDARP00000091810_Danio	AT4G26780.1_Arabidopsis AT5G55200.1_Arabidopsis NP_014875.1_Yeast NP_079472.1_Homo NP_220994.1_Rickettsia NP_417104.1_Ecoli NP_689620.2_Homo SPBC3B9.19_Yeast XP_001179550.1_Strongylocentrotus XP_798953.2_Strongylocentrotus au.g14871_t1_Chlamydomonas estExt_Genewise1.C_1940091_Physcomitrella estExt_fgenesh1_kg.C_1620005_Physcomitrella estExt_fgenesh5_pm.C_1640014_Takifugu	603-same
ZP574	ENSDARP00000088599_Danio	AT5G03860.1_Arabidopsis MHS_Chlre2_kg.scaffold_27000167_Chlamydomonas NP_012297.1_Yeast NP_014282.1_Yeast NP_418438.1_Ecoli XP_001180016.1_Strongylocentrotus XP_001180068.1_Strongylocentrotus XP_001191936.1_Strongylocentrotus XP_001192012.1_Strongylocentrotus XP_001204169.1_Strongylocentrotus XP_001204172.1_Strongylocentrotus XP_782946.2_Strongylocentrotus XP_788098.1_Strongylocentrotus e_gw1.40.…	571-same
ZP575		AT5G10910.1_Arabidopsis NP_220941.1_Rickettsia NP_389397.1_Bacillus NP_414624.1_Ecoli NP_689849.1_Homo XP_001186015.1_Strongylocentrotus XP_001187798.1_Strongylocentrotus XP_001191227.1_Strongylocentrotus XP_001191279.1_Strongylocentrotus XP_001203985.1_Strongylocentrotus XP_001724342.1_Homo XP_001725702.1_Homo XP_001726031.1_Homo XP_795360.1_Strongylocentrotus e_gw2.1.190.1_Takifugu gw1.66.193.1…	531-same
ZP576	ENSDARP00000081167_Danio	AT5G57960.1_Arabidopsis NP_036359.1_Homo NP_341817.1_Sulfolobuss NP_389625.1_Bacillus NP_418594.1_Ecoli NP_558842.1_Pyrobaculum NP_618497.1_Methano XP_001192706.1_Strongylocentrotus XP_001196928.1_Strongylocentrotus XP_001203325.1_Strongylocentrotus XP_798244.2_Strongylocentrotus au.g14495_t1_Chlamydomonas au.g6372_t1_Chlamydomonas e_gw1.149.19.1_Physcomitrella estExt_GW.C_130085_Takifugu	573-same
ZP577	ENSDARP00000063823_Danio	AT5G64050.1_Arabidopsis NP_001077083.1_Homo NP_014609.1_Yeast NP_220708.1_Rickettsia NP_220990.1_Rickettsia NP_387973.1_Bacillus NP_414686.2_Ecoli NP_416899.1_Ecoli RWI_e_gwW.6.42.1_Chlamydomonas SPAPB1A10.11c_Yeast XP_001193463.1_Strongylocentrotus XP_788628.2_Strongylocentrotus e_gw1.139.14.1_Physcomitrella e_gw2.40.309.1_Takifugu estExt_fgenesh1_pg.C_10077_Physcomitrella	574-same
ZP578	ENSDARP00000087871_Danio	ATMG01360.1_Arabidopsis NP_006967.1_Strongylocentrotus NP_220786.1_Rickettsia NP_341619.1_Sulfolobuss NP_343985.1_Sulfolobuss NP_344288.1_Sulfolobuss NP_389373.1_Bacillus NP_391695.1_Bacillus NP_414965.1_Ecoli NP_536845.1_Homo NP_559235.1_Pyrobaculum NP_559246.1_Pyrobaculum SPMIT.01_Yeast e_gw1.2633.3.1_Physcomitrella e_gw2.2317.11.1_Takifugu	575-same
ZP579	ENSDARP00000005390_Danio ENSDARP00000063028_Danio ENSDARP00000071286_Danio ENSDARP00000099276_Danio	NP_060164.3_Homo NP_391713.1_Bacillus XP_001178232.1_Strongylocentrotus XP_001178518.1_Strongylocentrotus XP_001178713.1_Strongylocentrotus XP_001190449.1_Strongylocentrotus XP_001198539.1_Strongylocentrotus XP_001198871.1_Strongylocentrotus XP_787405.2_Strongylocentrotus XP_794166.2_Strongylocentrotus e_gw2.57.189.1_Takifugu fgenesh2_pg.C_scaffold_9000026_Chlamydomonas	680-same
ZP580	ENSDARP00000009194_Danio	NP_015118.1_Yeast NP_057725.1_Homo NP_388095.1_Bacillus NP_388843.1_Bacillus NP_390298.1_Bacillus NP_417906.1_Ecoli NP_559048.1_Pyrobaculum SPAC4D7.02c_Yeast XP_001181885.1_Strongylocentrotus XP_001193489.1_Strongylocentrotus XP_001196880.1_Strongylocentrotus XP_781119.1_Strongylocentrotus e_gw2.115.172.1_Takifugu e_gw2.26.162.1_Takifugu estExt_fgenesh2_kg.C_50037_Chlamydomonas	578-same
ZP581	ENSDARP00000032298_Danio	NP_010283.1_Yeast NP_010568.1_Yeast NP_060379.2_Homo NP_220843.1_Rickettsia NP_683716.1_Yeast SPAC12G12.15_Yeast SPCC16C4.01_Yeast XP_001181631.1_Strongylocentrotus XP_782380.2_Strongylocentrotus au.g14962_t1_Chlamydomonas au.g4875_t1_Chlamydomonas e_gw2.227.37.1_Takifugu estExt_fgenesh2_pg.C_230086_Chlamydomonas pasa_Sanger_mRNA10509_Chlamydomonas pasa_Sanger_mRNA20136_Chlamydomonas	577-same
ZP582	ENSDARP00000057376_Danio ENSDARP00000074552_Danio ENSDARP00000097045_Danio	NP_000036.2_Homo NP_001163.1_Homo NP_015214.1_Yeast NP_391912.1_Bacillus SPAC3H1.07_Yeast SPBP26C9.02c_Yeast XP_001176007.1_Strongylocentrotus XP_001176090.1_Strongylocentrotus XP_001178918.1_Strongylocentrotus XP_791131.1_Strongylocentrotus e_gw1.4979.4.1_Physcomitrella estExt_GW.C_4780007_Takifugu fgh5_pm.C_scaffold_59000001_Takifugu	645-same
ZP583		NP_389431.1_Bacillus NP_390088.1_Bacillus NP_391123.1_Bacillus NP_391124.1_Bacillus NP_415526.4_Ecoli NP_416992.1_Ecoli NP_417358.2_Ecoli NP_417364.2_Ecoli NP_418111.1_Ecoli SPAC1399.01c_Yeast estExt_gwp_gw1.C_470176_Physcomitrella fgenesh2_pg.C_scaffold_10000061_Chlamydomonas fgenesh2_pg.C_scaffold_10000066_Chlamydomonas fgenesh2_pg.C_scaffold_8000039_Chlamydomonas gw1.391.59.1_Physcomitrella pa…	541-same
ZP584	ENSDARP00000027115_Danio	AT1G12230.1_Arabidopsis Chlre2_kg.scaffold_1000398_Chlamydomonas NP_006746.1_Homo NP_011557.1_Yeast NP_013458.1_Yeast NP_414549.1_Ecoli NP_416959.1_Ecoli SPCC1020.06c_Yeast XP_001194475.1_Strongylocentrotus XP_001718871.1_Homo XP_792583.2_Strongylocentrotus au.g5673_t1_Chlamydomonas estExt_fgenesh1_kg.C_2910002_Physcomitrella fgh5_pm.C_scaffold_1000091_Takifugu	581-same
ZP585		AT1G16740.1_Arabidopsis ATCG00660.1_Arabidopsis NP_060441.2_Homo NP_220977.1_Rickettsia NP_390763.1_Bacillus NP_416231.1_Ecoli XP_001179060.1_Strongylocentrotus XP_001185206.1_Strongylocentrotus XP_001724478.1_Homo XP_001724479.1_Homo XP_001724480.1_Homo XP_001724485.1_Homo e_gw1.152.90.1_Physcomitrella e_gw2.87.58.1_Takifugu e_gwH.1.772.1_Chlamydomonas	544-same
ZP586		AT1G19480.1_Arabidopsis AT1G19480.2_Arabidopsis AT1G75230.1_Arabidopsis AT1G75230.2_Arabidopsis AT3G50880.1_Arabidopsis NP_011069.1_Yeast NP_388061.1_Bacillus NP_388682.1_Bacillus NP_416572.1_Ecoli NP_618098.1_Methano SPAPB24D3.04c_Yeast SPBC23G7.11_Yeast estExt_Genewise1.C_1440085_Physcomitrella gw1.14.343.1_Physcomitrella pasa_Sanger_mRNA6212_Chlamydomonas	546-same
ZP587		AT1G48420.1_Arabidopsis NP_416429.4_Ecoli SPAC922.03_Yeast XP_001186594.1_Strongylocentrotus XP_001192299.1_Strongylocentrotus XP_001195598.1_Strongylocentrotus XP_001196203.1_Strongylocentrotus XP_001199588.1_Strongylocentrotus XP_782004.2_Strongylocentrotus XP_783308.1_Strongylocentrotus XP_787534.1_Strongylocentrotus XP_796433.1_Strongylocentrotus XP_797948.1_Strongylocentrotus au.g13823_t1_Ch…	548-same
ZP588	ENSDARP00000084122_Danio	AT1G64880.1_Arabidopsis NP_009810.1_Yeast NP_114108.1_Homo NP_221006.1_Rickettsia NP_417762.1_Ecoli SPAC4G9.17c_Yeast XP_001184803.1_Strongylocentrotus XP_788848.2_Strongylocentrotus e_gw1.2.363.1_Physcomitrella e_gw1.45.103.1_Physcomitrella e_gw1.61.101.1_Physcomitrella e_gw2.124.5.1_Takifugu estExt_fgenesh1_pg.C_1140056_Physcomitrella estExt_gwp_1H.C_370127_Chlamydomonas	518-overlapping
ZP589		AT1G65960.1_Arabidopsis AT1G65960.2_Arabidopsis AT2G02000.1_Arabidopsis AT2G02010.1_Arabidopsis AT3G17720.1_Arabidopsis AT3G17760.1_Arabidopsis AT5G17330.1_Arabidopsis NP_013976.1_Yeast NP_416010.1_Ecoli NP_417974.1_Ecoli NP_616872.1_Methano e_gw1.68.67.1_Physcomitrella estExt_fgenesh1_pm.C_340034_Physcomitrella estExt_gwp_gw1.C_80135_Physcomitrella gw1.10.264.1_Physcomitrella	296-child_set
ZP590	ENSDARP00000082215_Danio	AT1G74970.1_Arabidopsis AT3G49080.1_Arabidopsis Chlre2_kg.scaffold_5000204_Chlamydomonas NP_009704.1_Yeast NP_220620.1_Rickettsia NP_388031.1_Bacillus NP_417697.1_Ecoli NP_872578.1_Homo SPAC29A4.03c_Yeast XP_001189469.1_Strongylocentrotus XP_781161.1_Strongylocentrotus e_gw1.128.41.1_Physcomitrella e_gw1.337.17.1_Physcomitrella e_gw2.110.69.1_Takifugu	585-same
ZP591	ENSDARP00000086073_Danio ENSDARP00000097651_Danio	AT1G75200.1_Arabidopsis NP_015117.1_Yeast NP_060734.2_Homo NP_342440.1_Sulfolobuss NP_558422.1_Pyrobaculum NP_615014.1_Methano SPCC1020.08_Yeast XP_001188746.1_Strongylocentrotus XP_001716019.1_Homo XP_782500.2_Strongylocentrotus e_gw1.184.8.1_Physcomitrella e_gw2.19.50.1_Takifugu fgenesh2_pg.C_scaffold_17000216_Chlamydomonas	625-same
ZP592	ENSDARP00000009303_Danio	AT1G76170.1_Arabidopsis AT2G44270.1_Arabidopsis Chlre2_kg.scaffold_67000014_Chlamydomonas NP_011304.2_Yeast NP_342110.1_Sulfolobuss NP_559910.1_Pyrobaculum NP_560888.1_Pyrobaculum NP_616897.1_Methano NP_660275.1_Homo SPBC2G5.03_Yeast XP_001189910.1_Strongylocentrotus XP_793633.2_Strongylocentrotus estExt_fgenesh1_kg.C_540011_Physcomitrella fgh5_pm.C_scaffold_7000074_Takifugu	586-same
ZP593		AT2G01350.1_Arabidopsis AT2G01350.2_Arabidopsis AT2G01350.3_Arabidopsis AT2G01350.4_Arabidopsis NP_055113.2_Homo NP_342477.1_Sulfolobuss NP_390664.1_Bacillus NP_414651.1_Ecoli NP_560500.1_Pyrobaculum NP_602317.1_Yeast NP_615295.1_Methano NP_615908.1_Methano e_gw1.212.20.1_Physcomitrella e_gw2.2813.2.1_Takifugu kg.chromosome_2_#_2273_#_XP_001694961.1_Chlamydomonas	554-same
ZP594	ENSDARP00000087881_Danio	AT2G07727.1_Arabidopsis ATCG00720.1_Arabidopsis ATCG00730.1_Arabidopsis ATMG00220.1_Arabidopsis NP_006977.1_Strongylocentrotus NP_220656.1_Rickettsia NP_343984.1_Sulfolobuss NP_344127.1_Sulfolobuss NP_344285.1_Sulfolobuss NP_390136.1_Bacillus NP_536855.1_Homo SPMIT.05_Yeast e_gw2.2317.18.1_Takifugu fgenesh1_pg.scaffold_27000155_Physcomitrella	587-same
ZP595	ENSDARP00000087869_Danio	AT2G07785.1_Arabidopsis ATCG01100.1_Arabidopsis ATMG00516.1_Arabidopsis ATMG01120.1_Arabidopsis ATMG01275.1_Arabidopsis NP_006965.1_Strongylocentrotus NP_221146.1_Rickettsia NP_341870.1_Sulfolobuss NP_416785.1_Ecoli NP_536843.1_Homo NP_559397.1_Pyrobaculum NP_616433.1_Methano gw1.39.162.1_Physcomitrella gw2.2317.2.1_Takifugu	588-same
ZP596	ENSDARP00000072515_Danio	AT2G13440.1_Arabidopsis NP_011278.2_Yeast NP_036255.2_Homo NP_220450.1_Rickettsia NP_389495.1_Bacillus NP_391981.1_Bacillus NP_418197.1_Ecoli NP_598400.1_Homo SPBC30B4.06c_Yeast XP_001186832.1_Strongylocentrotus XP_783517.2_Strongylocentrotus e_gw1.4.50.1_Physcomitrella e_gw2.3.761.1_Takifugu gwH.8.10.1_Chlamydomonas	520-overlapping
ZP597		AT2G16930.1_Arabidopsis AT2G16930.2_Arabidopsis AT2G16930.3_Arabidopsis AT5G15220.1_Arabidopsis AT5G40950.1_Arabidopsis MAY_e_gwW.12.137.1_Chlamydomonas NP_014393.1_Yeast NP_221104.1_Rickettsia NP_390672.1_Bacillus NP_417652.1_Ecoli SPAP19A11.05c_Yeast e_gw1.170.35.1_Physcomitrella estExt_fgenesh1_pg.C_1670011_Physcomitrella estExt_fgenesh2_pg.C_10814_Chlamydomonas estExt_gwp_gw1.C_190109_Physcom…	555-same
ZP598	ENSDARP00000085979_Danio	AT2G25830.1_Arabidopsis NP_011535.1_Yeast NP_057444.2_Homo NP_220835.1_Rickettsia NP_388566.2_Bacillus NP_390660.1_Bacillus NP_416378.1_Ecoli NP_416490.1_Ecoli SPBC8D2.12c_Yeast XP_001190028.1_Strongylocentrotus XP_785248.2_Strongylocentrotus acegs_kg.scaffold_5000173_Chlamydomonas e_gw2.3.846.1_Takifugu fgenesh1_pg.scaffold_45000124_Physcomitrella	589-same
ZP599	ENSDARP00000009619_Danio	AT2G26970.1_Arabidopsis AT2G26970.2_Arabidopsis NP_013160.1_Yeast NP_056338.1_Homo NP_418586.4_Ecoli SPBC1347.07_Yeast XP_001188154.1_Strongylocentrotus XP_001198463.1_Strongylocentrotus XP_001198707.1_Strongylocentrotus XP_780396.1_Strongylocentrotus e_gwH.8.106.1_Chlamydomonas estExt_Genewise1.C_1040079_Physcomitrella fgenesh1_pm.scaffold_29000017_Physcomitrella fgh5_pm.C_scaffold_455000001_Tak…	590-same
ZP600	ENSDARP00000049513_Danio	AT2G40190.1_Arabidopsis NP_001004127.1_Homo NP_014350.1_Yeast NP_342193.1_Sulfolobuss NP_558667.1_Pyrobaculum SPCC330.08_Yeast XP_001194568.1_Strongylocentrotus XP_001195387.1_Strongylocentrotus XP_001198435.1_Strongylocentrotus XP_787277.1_Strongylocentrotus e_gw2.32.73.1_Takifugu e_gw2.32.89.1_Takifugu estExt_gwp_gw1.C_2690089_Physcomitrella fgenesh1_pg.C_scaffold_51000063_Chlamydomonas	591-same
ZP601	ENSDARP00000024121_Danio ENSDARP00000103152_Danio	AT2G41530.1_Arabidopsis NP_001975.1_Homo NP_012467.1_Yeast NP_414889.1_Ecoli NP_416659.1_Ecoli XP_001184741.1_Strongylocentrotus XP_001192405.1_Strongylocentrotus XP_001198332.1_Strongylocentrotus XP_001201237.1_Strongylocentrotus XP_001202566.1_Strongylocentrotus XP_792386.2_Strongylocentrotus e_gw1.61.63.1_Physcomitrella fgenesh2_pg.C_scaffold_34000052_Chlamydomonas	633-same
ZP602	ENSDARP00000039535_Danio	AT3G01800.1_Arabidopsis AT3G63190.1_Arabidopsis NP_220545.1_Rickettsia NP_389534.1_Bacillus NP_414714.1_Ecoli NP_620132.1_Homo NP_954646.1_Homo XP_001188854.1_Strongylocentrotus XP_792740.1_Strongylocentrotus e_gw1.101.72.1_Physcomitrella estExt_fgenesh1_pg.C_1850070_Physcomitrella estExt_fgenesh2_pg.C_840011_Chlamydomonas fgh5_pg.C_scaffold_243000008_Takifugu kg.chromosome_3_#_229_#_TC48423_Chla…	593-same
ZP603	ENSDARP00000004926_Danio	AT3G13230.1_Arabidopsis Chlre2_kg.scaffold_20000177_Chlamydomonas NP_014788.1_Yeast NP_064528.1_Homo NP_343734.1_Sulfolobuss NP_560761.1_Pyrobaculum NP_615852.1_Methano SPAC2C4.11c_Yeast XP_001202155.1_Strongylocentrotus XP_001202160.1_Strongylocentrotus XP_791733.2_Strongylocentrotus XP_798188.2_Strongylocentrotus e_gw1.226.39.1_Physcomitrella e_gw2.39.127.1_Takifugu	595-same
ZP604	ENSDARP00000035324_Danio ENSDARP00000098327_Danio	AT3G23800.1_Arabidopsis AT4G14030.1_Arabidopsis AT4G14040.1_Arabidopsis NP_003935.2_Homo NP_344178.1_Sulfolobuss NP_560213.1_Pyrobaculum XP_001175818.1_Strongylocentrotus XP_001194313.1_Strongylocentrotus XP_782122.2_Strongylocentrotus XP_787563.2_Strongylocentrotus estExt_fgenesh1_pg.C_110215_Physcomitrella estExt_fgenesh2_kg.C_90072_Chlamydomonas fgh5_pg.C_scaffold_270000014_Takifugu	637-same
ZP605	ENSDARP00000060133_Danio	AT3G45100.1_Arabidopsis AT3G45100.2_Arabidopsis NP_002632.1_Homo NP_015150.2_Yeast NP_065206.2_Homo NP_615757.1_Methano NP_617090.1_Methano NP_618629.1_Methano SPBC3D6.07_Yeast XP_001179849.1_Strongylocentrotus XP_789293.2_Strongylocentrotus e_gw2.42.257.1_Takifugu estExt_Genewise1.C_1060065_Physcomitrella estExt_gwp_1W.C_520017_Chlamydomonas	565-overlapping
ZP606	ENSDARP00000066287_Danio	AT4G03200.1_Arabidopsis AT4G03200.2_Arabidopsis NP_073738.2_Homo NP_343584.1_Sulfolobuss NP_391959.1_Bacillus NP_391962.1_Bacillus NP_560207.1_Pyrobaculum NP_618598.1_Methano XP_001179513.1_Strongylocentrotus XP_001192923.1_Strongylocentrotus XP_001200838.1_Strongylocentrotus XP_792533.1_Strongylocentrotus e_gw2.3.699.1_Takifugu estExt_Genewise1.C_250209_Physcomitrella	670-parent_set
ZP607	ENSDARP00000069130_Danio	AT4G11820.1_Arabidopsis AT4G11820.2_Arabidopsis NP_001091742.1_Homo NP_002121.4_Homo NP_005509.1_Homo NP_013580.1_Yeast NP_389595.2_Bacillus SPAC4F8.14c_Yeast XP_001178638.1_Strongylocentrotus XP_801879.1_Strongylocentrotus e_gwW.28.81.1_Chlamydomonas estExt_GW.C_1060134_Takifugu estExt_Genewise1.C_1800101_Physcomitrella estExt_fgenesh1_pm.C_1540010_Physcomitrella	602-same
ZP608	ENSDARP00000056302_Danio	AT5G10070.1_Arabidopsis AT5G10070.2_Arabidopsis NP_001001410.1_Homo NP_014648.1_Yeast NP_342078.1_Sulfolobuss NP_617414.1_Methano SPAC1F3.04c_Yeast XP_001190151.1_Strongylocentrotus XP_001201339.1_Strongylocentrotus XP_791704.2_Strongylocentrotus XP_794817.1_Strongylocentrotus e_gw2.3.871.1_Takifugu estExt_fgenesh1_pg.C_chromosome_170035_Chlamydomonas gw1.173.46.1_Physcomitrella	604-same
ZP609	ENSDARP00000018195_Danio	AT5G14600.1_Arabidopsis NP_012410.1_Yeast NP_341962.1_Sulfolobuss NP_559816.1_Pyrobaculum NP_689520.2_Homo SPAC9G1.12_Yeast XP_001182863.1_Strongylocentrotus XP_001186088.1_Strongylocentrotus XP_001186387.1_Strongylocentrotus XP_001200027.1_Strongylocentrotus XP_784150.2_Strongylocentrotus estExt_fgenesh1_pm.C_170001_Physcomitrella fgh5_pm.C_scaffold_237000008_Takifugu pasa_Sanger_mRNA25898_Chlam…	606-same
ZP610	ENSDARP00000092072_Danio	AT5G18200.1_Arabidopsis NP_000146.2_Homo NP_009574.1_Yeast NP_415279.1_Ecoli NP_559127.1_Pyrobaculum NP_618555.1_Methano SPBPB2B2.10c_Yeast XP_001180377.1_Strongylocentrotus XP_001186674.1_Strongylocentrotus XP_001199018.1_Strongylocentrotus XP_790600.2_Strongylocentrotus e_gw1.243.26.1_Physcomitrella e_gw2.648.6.1_Takifugu estExt_gwp_gw1.C_650199_Physcomitrella	607-same
ZP611	ENSDARP00000075186_Danio ENSDARP00000097611_Danio ENSDARP00000101488_Danio	AT5G62030.1_Arabidopsis NP_001374.3_Homo NP_012163.1_Yeast NP_341843.1_Sulfolobuss NP_560415.1_Pyrobaculum NP_615678.1_Methano SPBC3B8.05_Yeast XP_001184712.1_Strongylocentrotus XP_795120.2_Strongylocentrotus e_gw2.156.25.1_Takifugu e_gwW.30.19.1_Chlamydomonas estExt_gwp_gw1.C_660090_Physcomitrella	377-overlapping
ZP612	ENSDARP00000066306_Danio	Chlre2_kg.scaffold_56000076_Chlamydomonas NP_061166.1_Homo NP_342515.1_Sulfolobuss NP_390265.1_Bacillus NP_416771.4_Ecoli NP_560582.1_Pyrobaculum NP_617924.1_Methano XP_001189573.1_Strongylocentrotus XP_001195521.1_Strongylocentrotus XP_001202680.1_Strongylocentrotus XP_788875.1_Strongylocentrotus e_gw2.11.206.1_Takifugu estExt_fgenesh1_pg.C_4090026_Physcomitrella pasa_Sanger_mRNA32376_Chlamydomo…	611-same
ZP613	ENSDARP00000010155_Danio	NP_004284.1_Homo NP_010043.1_Yeast NP_342191.1_Sulfolobuss NP_417355.4_Ecoli NP_417359.1_Ecoli NP_616215.1_Methano SPAC1F8.04c_Yeast SPCC1672.03c_Yeast XP_786197.2_Strongylocentrotus e_gw2.9270.1.1_Takifugu estExt_fgenesh1_pm.C_chromosome_10681_Chlamydomonas estExt_fgenesh2_pg.C_730072_Physcomitrella fgenesh1_pg.scaffold_61000150_Physcomitrella pg.chromosome_16_#_452_Chlamydomonas	613-same
ZP614	ENSDARP00000020953_Danio	NP_342200.1_Sulfolobuss NP_559469.1_Pyrobaculum NP_615238.1_Methano NP_848642.1_Homo XP_001130282.1_Homo XP_001133395.1_Homo XP_001133579.1_Homo XP_001134101.1_Homo XP_001186169.1_Strongylocentrotus XP_001721028.1_Homo XP_001721378.1_Homo XP_797185.1_Strongylocentrotus e_gw2.23.366.1_Takifugu kg.chromosome_6_#_544_#_XP_001696297.1_Chlamydomonas	615-same
ZP615	ENSDARP00000022310_Danio	NP_000017.1_Homo NP_013463.1_Yeast NP_341790.1_Sulfolobuss NP_388526.1_Bacillus NP_558986.1_Pyrobaculum NP_618841.1_Methano SPBC14F5.09c_Yeast SPBC8E4.05c_Yeast XP_001180636.1_Strongylocentrotus XP_001187711.1_Strongylocentrotus XP_798221.1_Strongylocentrotus estExt_GW.C_2090010_Takifugu fgenesh1_pg.scaffold_3913000001_Physcomitrella fgenesh1_pg.scaffold_9537000001_Physcomitrella	612-same
ZP616	ENSDARP00000055553_Danio ENSDARP00000097962_Danio	NP_001458.1_Homo NP_220448.1_Rickettsia NP_388096.1_Bacillus NP_416743.1_Ecoli NP_418122.1_Ecoli NP_418123.2_Ecoli NP_619034.1_Methano OVA_estExt_fgenesh2_pg.C_450072_Chlamydomonas XP_001185018.1_Strongylocentrotus XP_788294.2_Strongylocentrotus e_gw2.536.14.1_Takifugu estExt_fgenesh5_pm.C_1650006_Takifugu fgenesh2_pg.C_scaffold_10000214_Chlamydomonas	646-same
ZP617	ENSDARP00000057878_Danio ENSDARP00000090730_Danio	NP_065733.2_Homo NP_618654.1_Methano OVA_chlre3.41_Chlamydomonas OVA_chlre3.916.2.2.51_Chlamydomonas XP_001176106.1_Strongylocentrotus XP_001188599.1_Strongylocentrotus XP_001189890.1_Strongylocentrotus XP_001201614.1_Strongylocentrotus XP_001201778.1_Strongylocentrotus XP_001202688.1_Strongylocentrotus XP_784275.1_Strongylocentrotus XP_793985.1_Strongylocentrotus e_gw2.62.185.1_Takifugu	650-same
ZP618	ENSDARP00000076559_Danio ENSDARP00000101805_Danio	NP_055121.1_Homo NP_342450.1_Sulfolobuss NP_417879.1_Ecoli NP_559005.1_Pyrobaculum NP_615239.1_Methano XP_001185208.1_Strongylocentrotus XP_001194362.1_Strongylocentrotus XP_001203158.1_Strongylocentrotus XP_793085.2_Strongylocentrotus estExt_fgenesh1_pg.C_740142_Physcomitrella estExt_fgenesh5_pg.C_5130001_Takifugu fgenesh1_pg.scaffold_1618000001_Physcomitrella pasa_Sanger_mRNA34652_Chlamydomonas	649-same
ZP619		NP_344323.1_Sulfolobuss NP_344325.1_Sulfolobuss NP_344327.1_Sulfolobuss NP_344359.1_Sulfolobuss NP_388709.1_Bacillus NP_388934.1_Bacillus NP_391233.1_Bacillus NP_415831.1_Ecoli NP_416141.4_Ecoli NP_417897.1_Ecoli NP_558904.1_Pyrobaculum NP_619309.1_Methano SPAC26H5.09c_Yeast SPBC115.03_Yeast gw1.3146.3.1_Physcomitrella	580-same
ZP620	ENSDARP00000055128_Danio	AT1G01210.1_Arabidopsis AT4G07950.1_Arabidopsis NP_010330.1_Yeast NP_057394.1_Homo NP_341839.1_Sulfolobuss NP_560448.1_Pyrobaculum NP_615086.1_Methano SPAC22A12.05_Yeast XP_001176546.1_Strongylocentrotus XP_001201291.1_Strongylocentrotus e_gw2.15.78.1_Takifugu estExt_fgenesh1_pm.C_chromosome_20348_Chlamydomonas estExt_gwp_gw1.C_830189_Physcomitrella	616-same
ZP621	ENSDARP00000080966_Danio ENSDARP00000097556_Danio	AT1G02410.1_Arabidopsis NP_004366.1_Homo NP_012767.1_Yeast NP_015193.1_Yeast NP_220688.1_Rickettsia PIE_chlre3.51.23.1.1_Chlamydomonas SPAC1420.04c_Yeast SPAC19B12.13_Yeast XP_001188689.1_Strongylocentrotus XP_784389.2_Strongylocentrotus e_gw1.144.47.1_Physcomitrella e_gw2.2072.12.1_Takifugu	651-same
ZP622	ENSDARP00000075655_Danio	AT1G11475.1_Arabidopsis AT1G61700.1_Arabidopsis NP_014853.1_Yeast NP_066951.1_Homo NP_341639.1_Sulfolobuss NP_558762.1_Pyrobaculum NP_615562.1_Methano SPAC1B3.12c_Yeast XP_001176583.1_Strongylocentrotus XP_790633.2_Strongylocentrotus estExt_gwp_1H.C_20339_Chlamydomonas estExt_gwp_gw1.C_1110066_Physcomitrella fgh5_pm.C_scaffold_1000199_Takifugu	619-same
ZP623	ENSDARP00000048639_Danio ENSDARP00000062721_Danio	AT1G34150.1_Arabidopsis NP_112597.2_Homo NP_116655.1_Yeast NP_615181.1_Methano SPAC25B8.05_Yeast XP_001192125.1_Strongylocentrotus XP_001197822.1_Strongylocentrotus XP_001203430.1_Strongylocentrotus XP_794710.2_Strongylocentrotus e_gw2.29.123.1_Takifugu e_gwH.7.125.1_Chlamydomonas fgenesh1_pg.scaffold_213000066_Physcomitrella
ZP624		AT1G62180.1_Arabidopsis AT4G04610.1_Arabidopsis AT4G21990.1_Arabidopsis NP_015493.1_Yeast NP_344229.1_Sulfolobuss NP_388974.2_Bacillus NP_389440.1_Bacillus NP_417242.1_Ecoli NP_560110.1_Pyrobaculum SPAC13G7.06_Yeast e_gw1.43.3.1_Physcomitrella estExt_fgenesh1_kg.C_600002_Physcomitrella estExt_gwp_1H.C_310232_Chlamydomonas gw1.366.4.1_Physcomitrella	583-same
ZP625	ENSDARP00000004190_Danio	AT1G78010.1_Arabidopsis NP_013736.1_Yeast NP_116009.1_Homo NP_221111.1_Rickettsia NP_391982.1_Bacillus NP_418162.1_Ecoli NP_598399.1_Homo SPAC222.05c_Yeast XP_001188085.1_Strongylocentrotus XP_781610.2_Strongylocentrotus e_gwW.42.6.1_Chlamydomonas fgenesh1_pg.scaffold_5000058_Physcomitrella fgh5_pm.C_scaffold_332000004_Takifugu	626-same
ZP626	ENSDARP00000053200_Danio ENSDARP00000094349_Danio	AT2G04630.1_Arabidopsis AT5G51940.1_Arabidopsis NP_015513.1_Yeast NP_068809.1_Homo NP_615563.1_Methano SPCC1020.04c_Yeast XP_001188401.1_Strongylocentrotus XP_001194266.1_Strongylocentrotus XP_787961.1_Strongylocentrotus e_gw1.197.106.1_Physcomitrella e_gw2.41.202.1_Takifugu e_gwH.53.26.1_Chlamydomonas	660-same
ZP627	ENSDARP00000061664_Danio	AT2G07696.1_Arabidopsis ATCG00900.1_Arabidopsis ATCG01240.1_Arabidopsis ATMG01270.1_Arabidopsis NP_012647.1_Yeast NP_057055.1_Homo NP_220523.1_Rickettsia NP_387992.1_Bacillus NP_417800.1_Ecoli SPAC16E8.10c_Yeast XP_001188676.1_Strongylocentrotus XP_781869.1_Strongylocentrotus fgh5_pg.C_scaffold_141000051_Takifugu	627-same
ZP628	ENSDARP00000087874_Danio	AT2G07741.1_Arabidopsis ATCG00150.1_Arabidopsis ATMG00410.1_Arabidopsis ATMG01170.1_Arabidopsis NP_006971.2_Strongylocentrotus NP_220417.1_Rickettsia NP_391568.1_Bacillus NP_418194.1_Ecoli NP_536848.1_Homo NP_617343.1_Methano SPMIT.07_Yeast e_gw2.2317.28.1_Takifugu estExt_gwp_1W.C_10357_Chlamydomonas	628-same
ZP629	ENSDARP00000009876_Danio	AT2G25280.1_Arabidopsis NP_012541.1_Yeast NP_057039.1_Homo NP_341637.1_Sulfolobuss NP_558870.1_Pyrobaculum NP_615565.1_Methano SPAC4H3.04c_Yeast XP_001178034.1_Strongylocentrotus XP_791245.1_Strongylocentrotus e_gw1.30.232.1_Physcomitrella estExt_fgenesh2_kg.C_50155_Chlamydomonas fgenesh1_pm.scaffold_48000014_Physcomitrella fgh5_pg.C_scaffold_259000002_Takifugu	629-same
ZP630	ENSDARP00000010571_Danio	AT2G25840.1_Arabidopsis AT2G25840.2_Arabidopsis AT2G25840.3_Arabidopsis NP_010554.1_Yeast NP_056651.1_Homo NP_220847.1_Rickettsia NP_389024.1_Bacillus NP_417843.1_Ecoli NP_957715.1_Homo SPAC3G9.13c_Yeast au.g12345_t1_Chlamydomonas e_gw2.38.181.1_Takifugu fgenesh1_pg.scaffold_5000067_Physcomitrella	630-same
ZP631	ENSDARP00000100716_Danio	AT2G26470.1_Arabidopsis NP_001006109.1_Homo NP_013832.1_Yeast NP_064572.2_Homo NP_389747.1_Bacillus NP_389769.1_Bacillus NP_389931.1_Bacillus XP_001202069.1_Strongylocentrotus XP_790183.2_Strongylocentrotus YP_025310.1_Ecoli e_gw2.116.152.1_Takifugu estExt_fgenesh1_pg.C_1180073_Physcomitrella pasa_Sanger_mRNA32766_Chlamydomonas	631-same
ZP632	ENSDARP00000031743_Danio	AT2G30920.1_Arabidopsis NP_014545.2_Yeast NP_059117.3_Homo NP_220989.1_Rickettsia NP_416735.1_Ecoli PIE_161479_Chlamydomonas SPCC162.05_Yeast XP_001192024.1_Strongylocentrotus XP_001198218.1_Strongylocentrotus XP_790531.2_Strongylocentrotus XP_793185.1_Strongylocentrotus estExt_GW.C_1450034_Takifugu gw1.15.138.1_Physcomitrella	632-same
ZP633	ENSDARP00000070911_Danio	AT3G02660.1_Arabidopsis NP_001035526.1_Homo NP_015228.1_Yeast NP_220928.1_Rickettsia NP_390845.1_Bacillus NP_391725.1_Bacillus NP_416154.1_Ecoli SPCC576.06c_Yeast XP_001186796.1_Strongylocentrotus XP_781450.2_Strongylocentrotus e_gw2.2.470.1_Takifugu estExt_fgenesh1_pm.C_chromosome_130452_Chlamydomonas fgenesh1_kg.scaffold_1000010_Physcomitrella	635-same
ZP634	ENSDARP00000062874_Danio	AT3G04480.1_Arabidopsis NP_013244.1_Yeast NP_342190.1_Sulfolobuss NP_542381.1_Homo NP_560174.1_Pyrobaculum NP_616310.1_Methano SPBC577.12_Yeast XP_001183997.1_Strongylocentrotus XP_781466.2_Strongylocentrotus fgh5_pg.C_scaffold_10000116_Takifugu gw1.39.77.1_Physcomitrella gw2.10.290.1_Takifugu pm.chromosome_1_#_379_Chlamydomonas	636-same
ZP635	ENSDARP00000010534_Danio ENSDARP00000098072_Danio	AT3G07800.1_Arabidopsis AT5G23070.1_Arabidopsis NP_003249.2_Homo NP_391587.1_Bacillus NP_415754.1_Ecoli NP_560021.1_Pyrobaculum XP_001176217.1_Strongylocentrotus XP_784788.2_Strongylocentrotus e_gw2.189.46.1_Takifugu estExt_gwp_gw1.C_400092_Physcomitrella gw1.67.181.1_Physcomitrella kg.chromosome_3_#_1232_#_chlre3.19.193.1.1_Chlamydomonas	665-same
ZP636		AT3G22425.1_Arabidopsis AT3G22425.2_Arabidopsis AT4G14910.1_Arabidopsis AT4G14910.2_Arabidopsis NP_014845.1_Yeast NP_342117.1_Sulfolobuss NP_391370.1_Bacillus NP_414742.1_Ecoli NP_416526.4_Ecoli NP_558999.1_Pyrobaculum NP_615192.1_Methano SPBC21H7.07c_Yeast e_gw1.37.101.1_Physcomitrella estExt_fgenesh2_pg.C_50286_Chlamydomonas	596-same
ZP637		AT3G23940.1_Arabidopsis NP_012550.1_Yeast NP_344419.1_Sulfolobuss NP_390070.1_Bacillus NP_414803.1_Ecoli NP_416365.1_Ecoli NP_418717.1_Ecoli NP_558715.1_Pyrobaculum NP_616728.1_Methano NP_618262.1_Methano SPAC17G8.06c_Yeast YP_026248.1_Ecoli estExt_fgenesh1_pm.C_1230017_Physcomitrella estExt_gwp_1H.C_190078_Chlamydomonas	597-same
ZP638		AT3G47930.1_Arabidopsis AT3G47930.2_Arabidopsis NP_013624.1_Yeast NP_388999.2_Bacillus SPAPB1A10.12c_Yeast XP_001189505.1_Strongylocentrotus XP_001189623.1_Strongylocentrotus XP_001200492.1_Strongylocentrotus XP_789524.2_Strongylocentrotus XP_793082.2_Strongylocentrotus e_gw1.34.70.1_Physcomitrella fgenesh2_pg.C_scaffold_2000100_Chlamydomonas pg.chromosome_13_#_66_Chlamydomonas pg.chromosome_13_#…	598-same
ZP639		AT3G54210.1_Arabidopsis AT5G09770.1_Arabidopsis AT5G64650.1_Arabidopsis MAY_chlre3.5.118.2.11_Chlamydomonas NP_012472.1_Yeast NP_220998.1_Rickettsia NP_388025.1_Bacillus NP_417753.1_Ecoli SPBC1271.13_Yeast e_gw1.194.56.1_Physcomitrella e_gw1.37.129.1_Physcomitrella e_gw1.74.165.1_Physcomitrella e_gw1.91.92.1_Physcomitrella e_gwH.82.33.1_Chlamydomonas	599-same
ZP640		AT3G58610.1_Arabidopsis AT3G58610.2_Arabidopsis Chlre2_kg.scaffold_8000010_Chlamydomonas NP_013459.1_Yeast NP_342100.1_Sulfolobuss NP_342770.1_Sulfolobuss NP_343346.1_Sulfolobuss NP_390707.1_Bacillus NP_418222.1_Ecoli NP_560639.1_Pyrobaculum NP_618661.1_Methano SPBC56F2.12_Yeast e_gw1.228.44.1_Physcomitrella estExt_fgenesh1_kg.C_2900001_Physcomitrella	600-same
ZP641	ENSDARP00000004700_Danio	AT4G02580.1_Arabidopsis NP_066552.1_Homo NP_220737.1_Rickettsia NP_416788.1_Ecoli SPAC11E3.12_Yeast XP_001178801.1_Strongylocentrotus XP_001178877.1_Strongylocentrotus XP_783224.1_Strongylocentrotus XP_797683.2_Strongylocentrotus e_gw2.68.43.1_Takifugu estExt_fgenesh1_pm.C_840016_Physcomitrella estExt_gwp_1H.C_40197_Chlamydomonas estExt_gwp_gw1.C_360218_Physcomitrella	639-same
ZP642	ENSDARP00000055617_Danio ENSDARP00000087181_Danio	AT4G12130.1_Arabidopsis NP_001010867.1_Homo NP_220844.1_Rickettsia SPAC21E11.07_Yeast XP_001183295.1_Strongylocentrotus XP_001188789.1_Strongylocentrotus XP_001192913.1_Strongylocentrotus XP_799220.2_Strongylocentrotus e_gw1.84.195.1_Physcomitrella e_gw2.68.167.1_Takifugu estExt_fgenesh2_pg.C_40236_Chlamydomonas estExt_gwp_gw1.C_2090012_Physcomitrella	671-same
ZP643	ENSDARP00000077232_Danio ENSDARP00000102611_Danio	AT4G23660.1_Arabidopsis AT4G23660.2_Arabidopsis NP_014439.1_Yeast NP_056512.4_Homo NP_221047.1_Rickettsia NP_418464.1_Ecoli SPAC56F8.04c_Yeast XP_001204010.1_Strongylocentrotus XP_792747.2_Strongylocentrotus e_gwH.26.60.1_Chlamydomonas estExt_Genewise1.C_980008_Physcomitrella gw2.4.225.1_Takifugu	672-same
ZP644	ENSDARP00000056457_Danio	AT4G30310.1_Arabidopsis AT4G30310.2_Arabidopsis AT4G30310.3_Arabidopsis NP_010394.1_Yeast NP_014150.1_Yeast NP_060761.2_Homo NP_390757.1_Bacillus NP_414605.1_Ecoli XP_001184243.1_Strongylocentrotus XP_791044.1_Strongylocentrotus e_gw2.367.40.1_Takifugu e_gwH.84.15.1_Chlamydomonas estExt_fgenesh1_pm.C_1560016_Physcomitrella	640-same
ZP645	ENSDARP00000003389_Danio	AT5G13450.1_Arabidopsis AT5G13450.2_Arabidopsis NP_001688.1_Homo NP_010584.1_Yeast NP_418191.1_Ecoli SPCC1840.06_Yeast XP_001178536.1_Strongylocentrotus XP_792250.2_Strongylocentrotus e_gw1.80.6.1_Physcomitrella e_gw2.126.117.1_Takifugu estExt_Genewise1.C_1320026_Physcomitrella estExt_fgenesh1_kg.C_1670004_Physcomitrella estExt_fgenesh2_pg.C_280199_Chlamydomonas
ZP646		AT5G49930.1_Arabidopsis NP_004704.2_Homo NP_015316.1_Yeast NP_341751.1_Sulfolobuss NP_560611.1_Pyrobaculum NP_615613.1_Methano SPCC132.01c_Yeast XP_001200483.1_Strongylocentrotus XP_001203603.1_Strongylocentrotus au.g7743_t1_Chlamydomonas e_gw1.117.3.1_Physcomitrella e_gw2.10.209.1_Takifugu e_gw2.10.221.1_Takifugu pasa_Sanger_mRNA16931_Chlamydomonas	608-same
ZP647		AT5G54770.1_Arabidopsis NP_011660.1_Yeast NP_341971.1_Sulfolobuss NP_558432.1_Pyrobaculum NP_617750.1_Methano SPBC26H8.01_Yeast e_gw1.10.100.1_Physcomitrella e_gw1.10.99.1_Physcomitrella e_gw1.16.81.1_Physcomitrella e_gw1.94.39.1_Physcomitrella estExt_fgenesh1_pg.C_940044_Physcomitrella estExt_fgenesh2_kg.C_400018_Chlamydomonas estExt_gwp_gw1.C_100265_Physcomitrella fgenesh1_pg.scaffold_12000035_…	609-same
ZP648	ENSDARP00000030846_Danio ENSDARP00000099357_Danio ENSDARP00000099785_Danio	AT5G56090.1_Arabidopsis NP_004367.2_Homo NP_011068.1_Yeast NP_220642.1_Rickettsia NP_510870.1_Homo SPAC22E12.10c_Yeast XP_001178744.1_Strongylocentrotus XP_780720.1_Strongylocentrotus e_gw1.311.59.1_Physcomitrella e_gw2.24.272.1_Takifugu e_gwW.7.109.1_Chlamydomonas	708-same
ZP649	ENSDARP00000051574_Danio	AT5G60340.1_Arabidopsis NP_001015891.1_Homo NP_010115.1_Yeast NP_057367.1_Homo NP_341995.1_Sulfolobuss NP_560396.1_Pyrobaculum NP_618602.1_Methano SPCC830.11c_Yeast XP_001192415.1_Strongylocentrotus XP_799000.2_Strongylocentrotus e_gw2.440.4.1_Takifugu estExt_fgenesh2_kg.C_70075_Chlamydomonas estExt_gwp_gw1.C_520014_Physcomitrella	642-same
ZP650	ENSDARP00000087872_Danio	ATMG00160.1_Arabidopsis NP_006969.1_Strongylocentrotus NP_220787.1_Rickettsia NP_344284.1_Sulfolobuss NP_389372.1_Bacillus NP_391696.1_Bacillus NP_414966.1_Ecoli NP_536846.1_Homo NP_559236.1_Pyrobaculum SPMIT.11_Yeast e_gw1.2633.6.1_Physcomitrella e_gw2.2317.26.1_Takifugu estExt_fgenesh2_pg.C_10741_Chlamydomonas	519-overlapping
ZP651	ENSDARP00000063522_Danio	Chlre2_kg.scaffold_29000135_Chlamydomonas NP_002403.1_Homo NP_010081.2_Yeast NP_343833.1_Sulfolobuss NP_388063.1_Bacillus NP_389237.1_Bacillus NP_415851.1_Ecoli NP_416717.1_Ecoli NP_559700.1_Pyrobaculum NP_619186.1_Methano XP_001191329.1_Strongylocentrotus e_gw2.76.53.1_Takifugu fgenesh1_pg.scaffold_248000040_Physcomitrella	644-same
ZP652	ENSDARP00000010009_Danio ENSDARP00000099881_Danio ENSDARP00000100523_Danio ENSDARP00000100781_Danio	NP_009669.1_Yeast NP_054861.2_Homo NP_343553.1_Sulfolobuss NP_390242.1_Bacillus NP_558683.1_Pyrobaculum SPBP35G2.12_Yeast XP_001176604.1_Strongylocentrotus XP_785418.2_Strongylocentrotus pasa_Sanger_mRNA14069_Chlamydomonas pasa_Sanger_mRNA31263_Chlamydomonas	677-overlapping
ZP653	ENSDARP00000011878_Danio ENSDARP00000098863_Danio	NP_014358.1_Yeast NP_079543.1_Homo NP_341986.1_Sulfolobuss NP_559925.1_Pyrobaculum NP_616937.1_Methano XP_001185487.1_Strongylocentrotus XP_001192813.1_Strongylocentrotus XP_783700.1_Strongylocentrotus XP_787006.2_Strongylocentrotus au.g5626_t1_Chlamydomonas e_gw2.7869.3.1_Takifugu fgh5_pm.C_scaffold_3000076_Takifugu	647-overlapping
ZP654	ENSDARP00000032730_Danio	NP_036475.3_Homo NP_220468.1_Rickettsia NP_221210.1_Rickettsia NP_221211.1_Rickettsia NP_391071.1_Bacillus NP_416119.1_Ecoli NP_416120.1_Ecoli NP_892022.2_Homo XP_001202943.1_Strongylocentrotus XP_799127.1_Strongylocentrotus e_gw2.243.32.1_Takifugu estExt_fgenesh5_pm.C_10106_Takifugu estExt_gwp_1W.C_510016_Chlamydomonas	648-same
ZP655		AT1G07780.1_Arabidopsis AT1G07780.2_Arabidopsis AT1G07780.3_Arabidopsis AT1G07780.4_Arabidopsis AT1G29410.1_Arabidopsis AT1G29410.2_Arabidopsis AT5G05590.1_Arabidopsis AT5G05590.2_Arabidopsis NP_010290.1_Yeast NP_390146.2_Bacillus NP_617881.1_Methano au.g3447_t1_Chlamydomonas gw1.68.130.1_Physcomitrella	617-same
ZP656	ENSDARP00000037227_Danio	AT1G09150.1_Arabidopsis NP_010923.1_Yeast NP_054779.1_Homo NP_344543.1_Sulfolobuss NP_559430.1_Pyrobaculum NP_618754.1_Methano SPBC31F10.12_Yeast XP_001203147.1_Strongylocentrotus XP_001715155.1_Homo XP_780147.1_Strongylocentrotus e_gw2.5.101.1_Takifugu estExt_gwp_gw1.C_2150029_Physcomitrella	31-overlapping
ZP657		AT1G09795.1_Arabidopsis AT1G58080.1_Arabidopsis NP_010975.1_Yeast NP_342115.1_Sulfolobuss NP_391372.1_Bacillus NP_416523.1_Ecoli NP_558978.1_Pyrobaculum NP_615190.1_Methano SPAC25G10.05c_Yeast au.g15686_t3_Chlamydomonas au.g15686_t4_Chlamydomonas estExt_gwp_gw1.C_2510009_Physcomitrella fgenesh1_pg.scaffold_3000317_Physcomitrella	618-same
ZP658	ENSDARP00000079227_Danio	AT1G11930.1_Arabidopsis AT1G11930.2_Arabidopsis AT4G26860.1_Arabidopsis NP_009129.1_Homo NP_009517.1_Yeast NP_389421.1_Bacillus NP_417426.1_Ecoli NP_615457.1_Methano SPAC644.09_Yeast estExt_fgenesh1_pm.C_290019_Physcomitrella estExt_fgenesh5_pg.C_21420003_Takifugu estExt_gwp_gw1.C_750007_Physcomitrella	652-same
ZP659		AT1G14810.1_Arabidopsis Chlre2_kg.scaffold_24000209_Chlamydomonas NP_010442.1_Yeast NP_220699.1_Rickettsia NP_342372.1_Sulfolobuss NP_343563.1_Sulfolobuss NP_389557.1_Bacillus NP_416822.1_Ecoli NP_417891.1_Ecoli NP_560322.1_Pyrobaculum NP_615397.1_Methano SPCC1827.06c_Yeast e_gw1.263.30.1_Physcomitrella	620-same
ZP660		AT1G21065.1_Arabidopsis NP_343872.1_Sulfolobuss NP_391006.1_Bacillus NP_418480.1_Ecoli NP_559019.1_Pyrobaculum NP_617235.1_Methano NP_618083.1_Methano SPAC4A8.02c_Yeast au.g15410_t1_Chlamydomonas e_gw1.119.58.1_Physcomitrella estExt_Genewise1.C_3970017_Physcomitrella kg.chromosome_17_#_1444_#_XP_001691519.1_Chlamydomonas kg.chromosome_1_#_1437_#_TC42347_Chlamydomonas	621-same
ZP661		AT1G21650.1_Arabidopsis AT4G01800.1_Arabidopsis NP_220946.1_Rickettsia NP_391410.1_Bacillus NP_414640.1_Ecoli au.g7920_t1_Chlamydomonas e_gw1.429.2.1_Physcomitrella e_gw2.305.33.1_Takifugu estExt_Genewise1.C_90099_Physcomitrella estExt_fgenesh1_pg.C_150062_Physcomitrella estExt_gwp_1H.C_310226_Chlamydomonas estExt_gwp_1W.C_310005_Chlamydomonas fgenesh1_pg.scaffold_5987000001_Physcomitrella	622-same
ZP662	ENSDARP00000081891_Danio ENSDARP00000098071_Danio	AT1G27980.1_Arabidopsis NP_003892.2_Homo NP_010580.1_Yeast NP_614980.1_Methano XP_001185357.1_Strongylocentrotus XP_001185389.1_Strongylocentrotus XP_790541.2_Strongylocentrotus XP_790556.1_Strongylocentrotus au.g10256_t1_Chlamydomonas e_gw1.88.25.1_Physcomitrella e_gw2.53.49.1_Takifugu	296-overlapping
ZP663	ENSDARP00000078213_Danio	AT1G30960.1_Arabidopsis AT5G66470.1_Arabidopsis NP_005693.1_Homo NP_220510.1_Rickettsia NP_390407.1_Bacillus NP_417061.1_Ecoli SAN_e_gwW.55.56.1_Chlamydomonas XP_001195826.1_Strongylocentrotus XP_786056.2_Strongylocentrotus e_gw1.399.6.1_Physcomitrella gw1.363.10.1_Physcomitrella gw2.511.29.1_Takifugu	653-same
ZP664	ENSDARP00000088538_Danio	AT1G48600.1_Arabidopsis AT1G48600.2_Arabidopsis AT1G73600.1_Arabidopsis AT1G73600.2_Arabidopsis AT3G18000.1_Arabidopsis NP_389841.1_Bacillus NP_619236.1_Methano XP_001197924.1_Strongylocentrotus XP_794381.1_Strongylocentrotus estExt_GW.C_1870028_Takifugu estExt_fgenesh1_pg.C_600119_Physcomitrella fgenesh1_pg.scaffold_107000044_Physcomitrella	654-same
ZP665		AT1G48860.1_Arabidopsis AT1G48860.2_Arabidopsis AT2G45300.1_Arabidopsis NP_010412.1_Yeast NP_341856.1_Sulfolobuss NP_390141.1_Bacillus NP_415428.1_Ecoli NP_559639.1_Pyrobaculum NP_619403.1_Methano SPAC1834.02_Yeast estExt_fgenesh2_pg.C_1370041_Physcomitrella estExt_gwp_1H.C_820057_Chlamydomonas fgenesh1_pm.scaffold_44000021_Physcomitrella	623-same
ZP666	ENSDARP00000064218_Danio	AT1G51310.1_Arabidopsis NP_010251.1_Yeast NP_060476.2_Homo NP_220690.1_Rickettsia NP_390627.2_Bacillus NP_415651.4_Ecoli SPAC23H4.04_Yeast e_gw1.143.66.1_Physcomitrella e_gw2.521.14.1_Takifugu fgenesh1_pg.scaffold_8920000001_Physcomitrella gw1.124.35.1_Physcomitrella pasa_Sanger_mRNA13034_Chlamydomonas	656-same
ZP667		AT1G69190.1_Arabidopsis AT4G30000.1_Arabidopsis NP_014143.2_Yeast NP_387958.1_Bacillus NP_387960.1_Bacillus NP_414684.1_Ecoli NP_417644.4_Ecoli NP_560367.1_Pyrobaculum NP_618399.1_Methano SPBC1734.03_Yeast e_gw1.54.251.1_Physcomitrella fgenesh1_pg.scaffold_8159000001_Physcomitrella pg.chromosome_10_#_151_Chlamydomonas	624-same
ZP668	ENSDARP00000034918_Danio ENSDARP00000080695_Danio ENSDARP00000080698_Danio	AT1G69520.1_Arabidopsis AT1G69523.1_Arabidopsis AT1G69526.1_Arabidopsis AT1G69526.2_Arabidopsis NP_054752.3_Homo NP_616256.1_Methano NP_689850.1_Homo e_gw1.73.135.1_Physcomitrella e_gw2.258.75.1_Takifugu estExt_GW.C_2580018_Takifugu	720-same
ZP669	ENSDARP00000094034_Danio	AT1G78800.1_Arabidopsis NP_011450.1_Yeast NP_149078.1_Homo NP_616006.1_Methano NP_616116.1_Methano NP_616120.1_Methano SPBC11B10.01_Yeast XP_001177266.1_Strongylocentrotus XP_794663.2_Strongylocentrotus e_gwW.62.8.1_Chlamydomonas estExt_Genewise1.C_2460051_Physcomitrella gw2.48.26.1_Takifugu	658-same
ZP670	ENSDARP00000011603_Danio ENSDARP00000103954_Danio	AT1G78910.1_Arabidopsis AT3G19440.1_Arabidopsis NP_116184.1_Homo NP_220643.1_Rickettsia NP_775930.1_Homo XP_001180714.1_Strongylocentrotus XP_001183657.1_Strongylocentrotus XP_792641.1_Strongylocentrotus XP_792877.2_Strongylocentrotus e_gw1.38.109.1_Physcomitrella e_gw2.87.164.1_Takifugu	690-same
ZP671	ENSDARP00000081096_Danio	AT2G41490.1_Arabidopsis AT3G57220.1_Arabidopsis NP_001373.2_Homo NP_009802.1_Yeast NP_341632.1_Sulfolobuss NP_976061.1_Homo SPBC15D4.04_Yeast XP_001203436.1_Strongylocentrotus XP_795026.1_Strongylocentrotus e_gw2.6.641.1_Takifugu estExt_fgenesh1_pg.C_2810026_Physcomitrella pasa_Sanger_mRNA14168_Chlamydomonas	663-same
ZP672		AT2G42710.1_Arabidopsis AT3G63490.1_Arabidopsis AT3G63490.2_Arabidopsis NP_010401.1_Yeast NP_220528.1_Rickettsia NP_387984.1_Bacillus NP_418411.1_Ecoli SPAC1610.02c_Yeast e_gwW.38.119.1_Chlamydomonas estExt_fgenesh1_pg.C_940104_Physcomitrella estExt_gwp_1H.C_70008_Chlamydomonas gw1.10.85.1_Physcomitrella gw1.137.32.1_Physcomitrella	634-same
ZP673	ENSDARP00000017320_Danio	AT3G02780.1_Arabidopsis AT5G16440.1_Arabidopsis NP_004499.2_Homo NP_015208.1_Yeast NP_150286.1_Homo NP_417365.1_Ecoli SPBC106.15_Yeast XP_001202541.1_Strongylocentrotus XP_791068.2_Strongylocentrotus estExt_fgenesh1_pm.C_660004_Chlamydomonas fgenesh1_pm.scaffold_28000060_Physcomitrella fgh5_pm.C_scaffold_127000011_Takifugu	664-same
ZP674	ENSDARP00000051918_Danio	AT3G13440.1_Arabidopsis NP_010424.1_Yeast NP_037372.2_Homo NP_342253.1_Sulfolobuss NP_616374.1_Methano NP_877426.2_Homo SPAC323.05c_Yeast XP_001197429.1_Strongylocentrotus XP_793443.2_Strongylocentrotus e_gw2.36.171.1_Takifugu estExt_fgenesh1_pg.C_780021_Physcomitrella estExt_fgenesh2_pg.C_10500_Chlamydomonas	667-same
ZP675	ENSDARP00000067396_Danio ENSDARP00000100944_Danio	AT3G28700.1_Arabidopsis Chlre2_kg.scaffold_5000404_Chlamydomonas NP_001077415.1_Homo NP_220439.1_Rickettsia NP_653337.1_Homo XP_001181779.1_Strongylocentrotus XP_001182552.1_Strongylocentrotus XP_001202896.1_Strongylocentrotus XP_781178.1_Strongylocentrotus estExt_Genewise1.C_1140151_Physcomitrella fgh5_pg.C_scaffold_120000055_Takifugu	697-same
ZP676		AT3G46940.1_Arabidopsis NP_001020419.1_Homo NP_001020420.1_Homo NP_001939.1_Homo NP_009811.1_Yeast NP_220780.1_Rickettsia NP_418097.1_Ecoli SPAC644.05c_Yeast XP_001191336.1_Strongylocentrotus XP_780351.1_Strongylocentrotus e_gw2.1.782.1_Takifugu fgenesh1_pg.scaffold_4000238_Physcomitrella pasa_Sanger_mRNA15431_Chlamydomonas	638-same
ZP677	ENSDARP00000051091_Danio	AT3G51270.1_Arabidopsis NP_014192.1_Yeast NP_060813.1_Homo NP_341752.1_Sulfolobuss NP_558766.1_Pyrobaculum NP_617421.1_Methano SPBC1703.05_Yeast XP_001191607.1_Strongylocentrotus XP_784439.2_Strongylocentrotus e_gw2.4.22.1_Takifugu estExt_gwp_gw1.C_400024_Physcomitrella pm.chromosome_3_#_135_Chlamydomonas	668-same
ZP678	ENSDARP00000022320_Danio	AT3G58730.1_Arabidopsis NP_010863.1_Yeast NP_057078.1_Homo NP_619028.1_Methano SPCC965.03_Yeast XP_001178657.1_Strongylocentrotus XP_786371.2_Strongylocentrotus e_gw1.280.23.1_Physcomitrella e_gw2.78.53.1_Takifugu estExt_Genewise1.C_2800017_Physcomitrella estExt_fgenesh1_pg.C_2700015_Physcomitrella estExt_fgenesh2_pg.C_250118_Chlamydomonas	669-same
ZP679	ENSDARP00000054183_Danio	AT4G28020.1_Arabidopsis Chlre2_kg.scaffold_43000051_Chlamydomonas NP_057565.3_Homo NP_344479.1_Sulfolobuss NP_414737.1_Ecoli NP_560024.1_Pyrobaculum NP_560428.1_Pyrobaculum NP_615354.1_Methano XP_001196438.1_Strongylocentrotus XP_782688.1_Strongylocentrotus e_gw2.17.160.1_Takifugu estExt_gwp_gw1.C_3160001_Physcomitrella	673-same
ZP680		AT4G31150.1_Arabidopsis AT4G31150.2_Arabidopsis NP_343804.1_Sulfolobuss NP_391498.1_Bacillus NP_418426.2_Ecoli NP_558769.1_Pyrobaculum NP_775898.2_Homo SPAC1F12.06c_Yeast XP_001192582.1_Strongylocentrotus XP_794487.2_Strongylocentrotus e_gw1.113.55.1_Physcomitrella gw2.534.12.1_Takifugu pasa_Sanger_mRNA30629_Chlamydomonas	641-same
ZP681		AT5G60540.1_Arabidopsis NP_013813.1_Yeast NP_014065.1_Yeast NP_116595.1_Yeast NP_342097.1_Sulfolobuss NP_387893.1_Bacillus NP_560276.1_Pyrobaculum NP_616499.1_Methano SPAC222.08c_Yeast e_gw1.10261.2.1_Physcomitrella e_gwH.9.270.1_Chlamydomonas fgenesh1_pg.scaffold_33000133_Physcomitrella fgenesh1_pm.scaffold_303000013_Physcomitrella	643-same
ZP682	ENSDARP00000037018_Danio	NP_001091990.1_Homo NP_001091991.1_Homo NP_001091992.1_Homo NP_001091993.1_Homo NP_006401.3_Homo NP_010919.1_Yeast NP_417621.2_Ecoli XP_001178772.1_Strongylocentrotus XP_797116.2_Strongylocentrotus e_gw2.1.722.1_Takifugu estExt_fgenesh1_pg.C_790003_Physcomitrella estExt_fgenesh1_pg.C_chromosome_160336_Chlamydomonas	675-same
ZP683	ENSDARP00000037812_Danio ENSDARP00000075671_Danio	NP_056222.1_Homo NP_116139.1_Homo NP_343637.1_Sulfolobuss NP_560366.1_Pyrobaculum XP_001188718.1_Strongylocentrotus XP_001188970.1_Strongylocentrotus XP_001197040.1_Strongylocentrotus XP_790571.1_Strongylocentrotus au.g15121_t1_Chlamydomonas e_gw2.56.252.1_Takifugu e_gw2.87.333.1_Takifugu	715-same
ZP684	ENSDARP00000040752_Danio	NP_002443.3_Homo NP_559880.1_Pyrobaculum NP_945186.1_Homo NP_945187.1_Homo NP_945188.1_Homo NP_945190.1_Homo NP_945191.1_Homo NP_945192.1_Homo XP_001179457.1_Strongylocentrotus XP_792556.1_Strongylocentrotus e_gw2.15.73.1_Takifugu pasa_Sanger_mRNA9161_Chlamydomonas	676-same
ZP685	ENSDARP00000075028_Danio ENSDARP00000092179_Danio	NP_036269.1_Homo NP_039268.1_Homo NP_389185.1_Bacillus XP_001192701.1_Strongylocentrotus XP_001200503.1_Strongylocentrotus XP_788796.2_Strongylocentrotus XP_798239.2_Strongylocentrotus e_gw2.399.14.1_Takifugu estExt_fgenesh1_pg.C_2450022_Physcomitrella estExt_fgenesh5_pg.C_550056_Takifugu pasa_Sanger_mRNA9553_Chlamydomonas	714-same
ZP686	ENSDARP00000015662_Danio	AT1G05270.1_Arabidopsis AT2G32340.1_Arabidopsis NP_079480.2_Homo NP_614982.1_Methano XP_001197364.1_Strongylocentrotus XP_787913.1_Strongylocentrotus estExt_fgenesh1_pg.C_3720021_Physcomitrella fgenesh1_pg.scaffold_395000005_Physcomitrella fgenesh1_pg.scaffold_96000065_Physcomitrella fgh5_pg.C_scaffold_2000010_Takifugu gw1.194.22.1_Physcomitrella	511-overlapping
ZP687	ENSDARP00000003359_Danio	AT1G09620.1_Arabidopsis NP_015165.1_Yeast NP_064502.9_Homo NP_342033.1_Sulfolobuss NP_342112.1_Sulfolobuss NP_559078.1_Pyrobaculum NP_616544.1_Methano SPAC26F1.13c_Yeast au.g13269_t1_Chlamydomonas estExt_GW.C_2220012_Takifugu estExt_Genewise1.C_380093_Physcomitrella	681-same
ZP688	ENSDARP00000046933_Danio	AT1G19140.1_Arabidopsis AT1G19140.2_Arabidopsis NP_013302.1_Yeast NP_064708.1_Homo NP_220983.1_Rickettsia SPAC19G12.11_Yeast XP_001190993.1_Strongylocentrotus XP_780815.1_Strongylocentrotus e_gw2.30.91.1_Takifugu e_gwW.3.164.1_Chlamydomonas gw1.6.349.1_Physcomitrella	684-same
ZP689	ENSDARP00000097545_Danio ENSDARP00000102532_Danio	AT1G20410.1_Arabidopsis NP_342456.1_Sulfolobuss NP_560688.1_Pyrobaculum NP_616381.1_Methano NP_653310.1_Homo XP_001195876.1_Strongylocentrotus XP_787517.2_Strongylocentrotus au.g3211_t1_Chlamydomonas e_gw2.102.253.1_Takifugu estExt_gwp_gw1.C_4060009_Physcomitrella	717-same
ZP690	ENSDARP00000082525_Danio	AT1G22800.1_Arabidopsis NP_001034464.1_Homo NP_077025.2_Homo NP_220839.1_Rickettsia XP_001183028.1_Strongylocentrotus XP_001183807.1_Strongylocentrotus XP_001186647.1_Strongylocentrotus XP_796305.1_Strongylocentrotus e_gw1.198.32.1_Physcomitrella e_gw2.102.262.1_Takifugu e_gwW.2.362.1_Chlamydomonas	686-same
ZP691	ENSDARP00000009060_Danio	AT1G48510.1_Arabidopsis AT3G17910.1_Arabidopsis Chlre2_kg.scaffold_67000040_Chlamydomonas NP_003163.1_Homo NP_011627.1_Yeast NP_221086.1_Rickettsia SPBC1215.01_Yeast XP_001183078.1_Strongylocentrotus XP_796941.2_Strongylocentrotus e_gw1.41.92.1_Physcomitrella e_gw2.49.75.1_Takifugu	687-same
ZP692		AT1G48850.1_Arabidopsis AT1G48850.2_Arabidopsis AT1G48850.3_Arabidopsis NP_011367.1_Yeast NP_341854.1_Sulfolobuss NP_390152.2_Bacillus NP_416832.1_Ecoli NP_559630.1_Pyrobaculum NP_615514.1_Methano SPCC1223.14_Yeast estExt_fgenesh2_pg.C_270135_Chlamydomonas estExt_gwp_gw1.C_280117_Physcomitrella	655-same
ZP693	ENSDARP00000090099_Danio	AT1G76730.1_Arabidopsis NP_073601.2_Homo NP_341992.1_Sulfolobuss NP_560081.1_Pyrobaculum XP_001184074.1_Strongylocentrotus XP_001184991.1_Strongylocentrotus XP_001195086.1_Strongylocentrotus XP_793553.2_Strongylocentrotus e_gw2.14.145.1_Takifugu estExt_gwp_1H.C_20186_Chlamydomonas gw1.3.186.1_Physcomitrella	689-same
ZP694		AT1G77750.1_Arabidopsis AT5G14320.1_Arabidopsis AT5G14320.2_Arabidopsis MAY_acegs_kg.scaffold_56000014_Chlamydomonas NP_014318.1_Yeast NP_221001.1_Rickettsia NP_388022.1_Bacillus NP_417757.1_Ecoli SPCC1795.07_Yeast e_gw1.258.35.1_Physcomitrella e_gw1.258.85.1_Physcomitrella gw1.16.132.1_Physcomitrella	657-same
ZP695		AT2G04400.1_Arabidopsis AT5G48220.1_Arabidopsis AT5G48220.2_Arabidopsis NP_012711.1_Yeast NP_342387.1_Sulfolobuss NP_390147.2_Bacillus NP_415778.2_Ecoli NP_558688.1_Pyrobaculum NP_617885.1_Methano SPBC1539.09c_Yeast e_gw1.330.21.1_Physcomitrella estExt_fgenesh1_pg.C_chromosome_130539_Chlamydomonas	659-same
ZP696		AT2G18040.1_Arabidopsis NP_006212.1_Homo NP_012551.2_Yeast NP_220947.1_Rickettsia NP_388876.1_Bacillus NP_418223.1_Ecoli SPCC16C4.03_Yeast XP_001189684.1_Strongylocentrotus XP_788025.1_Strongylocentrotus estExt_fgenesh1_pg.C_280053_Chlamydomonas estExt_fgenesh1_pg.C_320014_Physcomitrella estExt_fgenesh1_pm.C_2410009_Physcomitrella	401-overlapping
ZP697	ENSDARP00000077572_Danio	AT2G19870.1_Arabidopsis NP_014844.1_Yeast NP_079140.2_Homo NP_221026.1_Rickettsia NP_387977.1_Bacillus NP_417076.1_Ecoli NP_418601.1_Ecoli SPBC1347.13c_Yeast estExt_GW.C_1300013_Takifugu estExt_fgenesh1_pm.C_chromosome_130044_Chlamydomonas estExt_gwp_gw1.C_1730041_Physcomitrella	691-same
ZP698		AT2G19940.1_Arabidopsis AT2G19940.2_Arabidopsis NP_010992.1_Yeast NP_341711.1_Sulfolobuss NP_389001.1_Bacillus NP_418393.1_Ecoli NP_560326.1_Pyrobaculum NP_618447.1_Methano SPAC4G9.09c_Yeast e_gw1.101.167.1_Physcomitrella e_gw1.134.21.1_Physcomitrella estExt_fgenesh2_pg.C_270119_Chlamydomonas	661-same
ZP699	ENSDARP00000036413_Danio	AT2G21280.1_Arabidopsis NP_064580.2_Homo NP_388732.1_Bacillus NP_416807.1_Ecoli XP_001180505.1_Strongylocentrotus XP_001203242.1_Strongylocentrotus XP_789174.1_Strongylocentrotus XP_797624.1_Strongylocentrotus au.g12006_t2_Chlamydomonas e_gw1.87.39.1_Physcomitrella estExt_GW.C_4620003_Takifugu	692-same
ZP700		AT2G31810.1_Arabidopsis AT2G31810.2_Arabidopsis AT2G31810.3_Arabidopsis AT5G16290.1_Arabidopsis AT5G16290.2_Arabidopsis NP_009918.1_Yeast NP_390708.1_Bacillus NP_414620.1_Ecoli NP_618662.1_Methano SPBC14C8.04_Yeast e_gw1.162.43.1_Physcomitrella fgenesh1_kg.C_scaffold_51000016_Chlamydomonas	662-same
ZP701	ENSDARP00000089506_Danio	AT2G34520.1_Arabidopsis ATCG00330.1_Arabidopsis NP_071383.1_Homo NP_221010.1_Rickettsia NP_388768.1_Bacillus NP_417766.1_Ecoli XP_001184777.1_Strongylocentrotus XP_793624.2_Strongylocentrotus e_gw1.135.55.1_Physcomitrella e_gw2.73.183.1_Takifugu estExt_GenewiseW_1.C_320153_Chlamydomonas	693-same
ZP702		AT3G10960.1_Arabidopsis AT5G50300.1_Arabidopsis NP_388518.1_Bacillus NP_390877.1_Bacillus NP_418120.2_Ecoli NP_418170.1_Ecoli NP_418488.1_Ecoli SPBC887.17_Yeast YP_026186.1_Ecoli e_gw1.109.22.1_Physcomitrella estExt_fgenesh2_pg.C_30325_Chlamydomonas fgenesh2_pg.C_scaffold_4000070_Chlamydomonas	666-same
ZP703	ENSDARP00000079733_Danio	AT3G56840.1_Arabidopsis NP_079160.1_Homo NP_417146.2_Ecoli XP_001183103.1_Strongylocentrotus XP_001195383.1_Strongylocentrotus XP_001197217.1_Strongylocentrotus XP_783621.2_Strongylocentrotus e_gw1.246.108.1_Physcomitrella e_gw1.50.1.1_Physcomitrella e_gw2.246.88.1_Takifugu kg.chromosome_13_#_473_#_XP_001693508.1_Chlamydomonas	698-same
ZP704	ENSDARP00000073952_Danio	AT3G57000.1_Arabidopsis NP_006322.3_Homo NP_013287.1_Yeast NP_343606.1_Sulfolobuss NP_559675.1_Pyrobaculum SPAC18G6.07c_Yeast XP_001181871.1_Strongylocentrotus XP_794012.2_Strongylocentrotus fgenesh2_pg.C_scaffold_52000008_Chlamydomonas fgh5_pm.C_scaffold_205000002_Takifugu gw1.16.228.1_Physcomitrella	699-same
ZP705	ENSDARP00000065565_Danio	AT4G18460.1_Arabidopsis NP_010062.1_Yeast NP_390637.2_Bacillus NP_418323.1_Ecoli NP_543010.3_Homo SPAC8C9.05_Yeast XP_001185503.1_Strongylocentrotus XP_796744.1_Strongylocentrotus e_gw1.7.213.1_Physcomitrella e_gw2.244.50.1_Takifugu pasa_Sanger_mRNA7730_Chlamydomonas	700-same
ZP706	ENSDARP00000080632_Danio	AT4G33760.1_Arabidopsis NP_015221.1_Yeast NP_060592.2_Homo NP_220536.1_Rickettsia NP_390633.1_Bacillus NP_416380.1_Ecoli SPCC736.06_Yeast e_gw1.9.26.1_Physcomitrella e_gwH.24.14.1_Chlamydomonas estExt_fgenesh5_pg.C_740030_Takifugu fgenesh1_pg.scaffold_9054000001_Physcomitrella	701-same
ZP707	ENSDARP00000098896_Danio	AT5G06410.1_Arabidopsis Chlre2_kg.scaffold_11000128_Chlamydomonas NP_011497.1_Yeast NP_220589.2_Rickettsia NP_417022.1_Ecoli NP_741999.3_Homo SPAC144.08_Yeast XP_001195125.1_Strongylocentrotus XP_796457.1_Strongylocentrotus e_gw2.4.589.1_Takifugu estExt_gwp_gw1.C_3750021_Physcomitrella	703-same
ZP708	ENSDARP00000090309_Danio	AT5G19300.1_Arabidopsis NP_011799.1_Yeast NP_014041.1_Yeast NP_057474.2_Homo NP_560727.1_Pyrobaculum SPBC8D2.16c_Yeast XP_001193701.1_Strongylocentrotus XP_792707.1_Strongylocentrotus e_gw2.49.185.1_Takifugu gw1.2.165.1_Physcomitrella pg.chromosome_1_#_860_Chlamydomonas	705-same
ZP709	ENSDARP00000068087_Danio	AT5G23300.1_Arabidopsis Chlre2_kg.scaffold_47000002_Chlamydomonas NP_001352.2_Homo NP_012706.1_Yeast NP_415465.1_Ecoli SPAC57A10.12c_Yeast XP_001175543.1_Strongylocentrotus XP_794275.2_Strongylocentrotus e_gw2.1.1050.1_Takifugu estExt_gwp_gw1.C_2910007_Physcomitrella fgenesh1_pg.scaffold_29000082_Physcomitrella	706-same
ZP710	ENSDARP00000101526_Danio	AT5G63290.1_Arabidopsis NP_060816.1_Homo NP_220565.1_Rickettsia NP_388865.1_Bacillus NP_390428.1_Bacillus NP_417430.1_Ecoli NP_418303.2_Ecoli XP_001188042.1_Strongylocentrotus XP_798402.2_Strongylocentrotus e_gw1.37.61.1_Physcomitrella estExt_GW.C_1390018_Takifugu	709-same
ZP711		AT5G63890.1_Arabidopsis AT5G63890.2_Arabidopsis NP_009900.2_Yeast NP_342119.1_Sulfolobuss NP_391371.1_Bacillus NP_416524.1_Ecoli NP_558997.1_Pyrobaculum NP_618092.1_Methano SPBC1711.13_Yeast e_gw1.233.41.1_Physcomitrella estExt_fgenesh1_pg.C_150283_Physcomitrella estExt_gwp_1H.C_70019_Chlamydomonas	674-same
ZP712	ENSDARP00000033890_Danio	AT5G66005.1_Arabidopsis AT5G66005.2_Arabidopsis AT5G66005.3_Arabidopsis NP_115700.1_Homo NP_343556.1_Sulfolobuss NP_560634.1_Pyrobaculum NP_618289.1_Methano e_gw2.335.12.1_Takifugu estExt_Genewise1.C_420136_Physcomitrella gw1.123.144.1_Physcomitrella pasa_Sanger_mRNA15771_Chlamydomonas	710-same
ZP713	ENSDARP00000097569_Danio ENSDARP00000102274_Danio	ATCG00750.1_Arabidopsis NP_073750.2_Homo NP_221000.1_Rickettsia NP_388023.1_Bacillus NP_417756.1_Ecoli NP_789775.1_Homo XP_001178889.1_Strongylocentrotus XP_780201.1_Strongylocentrotus e_gw2.92.76.1_Takifugu e_gwW.26.225.1_Chlamydomonas	734-same
ZP714	ENSDARP00000013902_Danio	ATMG00070.1_Arabidopsis NP_004542.1_Homo NP_220739.1_Rickettsia NP_341868.1_Sulfolobuss NP_560359.1_Pyrobaculum NP_616431.1_Methano XP_001178712.1_Strongylocentrotus XP_790261.2_Strongylocentrotus XP_796382.2_Strongylocentrotus e_gw2.1.474.1_Takifugu estExt_fgenesh2_kg.C_100127_Chlamydomonas	711-same
ZP715	ENSDARP00000005284_Danio	NP_000013.2_Homo NP_014258.1_Yeast NP_416140.1_Ecoli SPBC1198.02_Yeast SPBC1683.02_Yeast XP_001194778.1_Strongylocentrotus XP_001201833.1_Strongylocentrotus XP_785367.2_Strongylocentrotus XP_791641.1_Strongylocentrotus estExt_GW.C_3040024_Takifugu estExt_fgenesh1_pg.C_chromosome_50213_Chlamydomonas	713-same
ZP716		NP_011855.1_Yeast NP_390598.1_Bacillus NP_391685.1_Bacillus NP_415424.1_Ecoli NP_416987.1_Ecoli YP_026212.2_Ecoli estExt_fgenesh2_pg.C_300065_Chlamydomonas estExt_fgenesh2_pg.C_630033_Chlamydomonas estExt_gwp_1H.C_10411_Chlamydomonas estExt_gwp_1H.C_500017_Chlamydomonas estExt_gwp_1W.C_120012_Chlamydomonas estExt_gwp_1W.C_200161_Chlamydomonas	678-same
ZP717	ENSDARP00000071745_Danio	AT1G12370.1_Arabidopsis AT1G12370.2_Arabidopsis Chlre2_kg.scaffold_79000047_Chlamydomonas NP_618934.1_Methano XP_001192240.1_Strongylocentrotus XP_001195318.1_Strongylocentrotus XP_001202553.1_Strongylocentrotus XP_798489.1_Strongylocentrotus e_gw2.166.133.1_Takifugu estExt_gwp_gw1.C_720212_Physcomitrella	753-parent_set
ZP718		AT1G15810.1_Arabidopsis AT1G80620.1_Arabidopsis ATCG01120.1_Arabidopsis MAY_159470_Chlamydomonas NP_010624.1_Yeast NP_220879.1_Rickettsia NP_389550.1_Bacillus NP_417634.1_Ecoli SPBC11B10.04c_Yeast estExt_fgenesh1_pg.C_2570054_Physcomitrella estExt_fgenesh2_pg.C_680038_Chlamydomonas	682-same
ZP719		AT1G17560.1_Arabidopsis AT5G46160.1_Arabidopsis AT5G46160.2_Arabidopsis ATCG00780.1_Arabidopsis NP_012751.1_Yeast NP_221013.1_Rickettsia NP_388007.1_Bacillus NP_417769.1_Ecoli SPBC887.07_Yeast estExt_gwp_1W.C_200111_Chlamydomonas fgenesh1_pg.scaffold_424000004_Physcomitrella	683-same
ZP720		AT1G21140.1_Arabidopsis AT1G76800.1_Arabidopsis AT3G25190.1_Arabidopsis AT3G43630.1_Arabidopsis AT3G43660.1_Arabidopsis NP_344551.1_Sulfolobuss SPBC1683.10c_Yeast e_gw1.138.162.1_Physcomitrella e_gwW.5.310.1_Chlamydomonas estExt_fgenesh1_pm.C_chromosome_20405_Chlamydomonas fgenesh1_pg.scaffold_152000033_Physcomitrella	685-same
ZP721	ENSDARP00000088640_Danio	AT1G30550.1_Arabidopsis AT1G45231.2_Arabidopsis NP_015168.1_Yeast NP_079107.6_Homo NP_615168.1_Methano SPAC2G11.15c_Yeast XP_001199139.1_Strongylocentrotus XP_791145.2_Strongylocentrotus e_gw1.92.71.1_Physcomitrella estExt_GW.C_740015_Takifugu	719-same
ZP722	ENSDARP00000087876_Danio	AT2G07751.1_Arabidopsis ATCG00440.1_Arabidopsis ATMG00990.1_Arabidopsis NP_006973.1_Strongylocentrotus NP_220741.1_Rickettsia NP_416791.3_Ecoli NP_536850.1_Homo NP_616429.1_Methano e_gw2.2317.32.1_Takifugu estExt_fgenesh1_pm.C_210005_Chlamydomonas	740-parent_set
ZP723	ENSDARP00000072692_Danio	AT2G21070.1_Arabidopsis AT2G21070.2_Arabidopsis NP_076991.3_Homo NP_415328.4_Ecoli SPAC27D7.08c_Yeast XP_001177328.1_Strongylocentrotus XP_793611.1_Strongylocentrotus e_gw1.362.3.1_Physcomitrella e_gwW.1.628.1_Chlamydomonas estExt_GW.C_90017_Takifugu	723-same
ZP724	ENSDARP00000035128_Danio	AT2G23420.1_Arabidopsis AT4G36940.1_Arabidopsis NP_391053.1_Bacillus NP_660202.2_Homo XP_001176322.1_Strongylocentrotus XP_001201529.1_Strongylocentrotus XP_787773.2_Strongylocentrotus XP_788553.2_Strongylocentrotus e_gw1.387.6.1_Physcomitrella estExt_GW.C_21510004_Takifugu	724-same
ZP725		AT2G46110.1_Arabidopsis AT3G61530.1_Arabidopsis AT3G61530.2_Arabidopsis MTC_e_gwH.11.338.1_Chlamydomonas NP_009735.1_Yeast NP_343756.1_Sulfolobuss NP_390124.1_Bacillus NP_414676.1_Ecoli NP_560712.1_Pyrobaculum SPAC5H10.09c_Yeast estExt_fgenesh2_pg.C_1300083_Physcomitrella	694-same
ZP726		AT3G03710.1_Arabidopsis AT5G14580.1_Arabidopsis NP_149100.1_Homo NP_220880.1_Rickettsia NP_387944.1_Bacillus NP_389551.1_Bacillus NP_417633.4_Ecoli XP_001192933.1_Strongylocentrotus XP_788673.2_Strongylocentrotus e_gw1.336.44.1_Physcomitrella e_gw2.124.135.1_Takifugu	695-same
ZP727		AT3G20870.1_Arabidopsis NP_012746.1_Yeast NP_417512.1_Ecoli NP_615359.1_Methano SKA_164249_Chlamydomonas SKA_Chlre2_kg.scaffold_14000093_Chlamydomonas SKA_e_gwW.18.247.1_Chlamydomonas SKA_estExt_fgenesh2_pg.C_510070_Chlamydomonas SPCC126.09_Yeast estExt_gwp_gw1.C_1970078_Physcomitrella fgenesh2_pg.C_scaffold_23000018_Chlamydomonas	696-same
ZP728	ENSDARP00000090567_Danio	AT4G28830.1_Arabidopsis AT4G28830.2_Arabidopsis NP_054887.2_Homo NP_343544.1_Sulfolobuss NP_558482.1_Pyrobaculum NP_615679.1_Methano XP_001192571.1_Strongylocentrotus XP_788985.1_Strongylocentrotus estExt_Genewise1.C_1770052_Physcomitrella pasa_Sanger_mRNA32150_Chlamydomonas	728-same
ZP729	ENSDARP00000067993_Danio	AT4G33150.1_Arabidopsis AT4G33150.2_Arabidopsis NP_005754.2_Homo NP_014448.1_Yeast NP_559377.1_Pyrobaculum SPBC3B8.03_Yeast XP_001179692.1_Strongylocentrotus XP_797286.2_Strongylocentrotus e_gw2.104.155.1_Takifugu estExt_fgenesh1_pm.C_2140008_Physcomitrella	729-same
ZP730	ENSDARP00000086649_Danio	AT4G37460.1_Arabidopsis Chlre2_kg.scaffold_1000195_Chlamydomonas NP_078801.2_Homo NP_344119.1_Sulfolobuss XP_001192487.1_Strongylocentrotus XP_001195612.1_Strongylocentrotus XP_787775.2_Strongylocentrotus XP_792593.2_Strongylocentrotus e_gw1.76.104.1_Physcomitrella e_gw2.483.18.1_Takifugu	702-overlapping
ZP731		AT5G17990.1_Arabidopsis NP_010641.1_Yeast NP_342383.1_Sulfolobuss NP_390148.2_Bacillus NP_415321.1_Ecoli NP_415779.1_Ecoli NP_560029.1_Pyrobaculum NP_617882.1_Methano SPBC16G5.08_Yeast estExt_Genewise1.C_1730077_Physcomitrella estExt_gwp_1H.C_80012_Chlamydomonas	704-same
ZP732	ENSDARP00000018811_Danio	AT5G41150.1_Arabidopsis AT5G41150.2_Arabidopsis NP_005227.1_Homo NP_015303.1_Yeast NP_342236.1_Sulfolobuss SPCC970.01_Yeast XP_001186979.1_Strongylocentrotus XP_001199502.1_Strongylocentrotus e_gw2.3.727.1_Takifugu estExt_Genewise1.C_30500_Physcomitrella	732-same
ZP733	ENSDARP00000007840_Danio	AT5G49555.1_Arabidopsis NP_116098.1_Homo NP_342647.1_Sulfolobuss NP_343776.1_Sulfolobuss XP_001189187.1_Strongylocentrotus XP_001191896.1_Strongylocentrotus XP_001196794.1_Strongylocentrotus XP_792338.1_Strongylocentrotus e_gw1.224.9.1_Physcomitrella e_gw2.24.67.1_Takifugu	733-same
ZP734		AT5G51740.1_Arabidopsis NP_013013.2_Yeast NP_416989.1_Ecoli NP_660286.1_Homo SPAP14E8.04_Yeast XP_001193511.1_Strongylocentrotus XP_799173.2_Strongylocentrotus e_gw2.13.268.1_Takifugu estExt_gwp_gw1.C_820065_Physcomitrella fgenesh2_pg.C_scaffold_20000225_Chlamydomonas pasa_Sanger_mRNA28735_Chlamydomonas	707-same
ZP735		Chlre2_kg.scaffold_2000052_Chlamydomonas NP_012859.1_Yeast NP_014511.1_Yeast NP_116604.1_Yeast NP_388681.1_Bacillus NP_390354.1_Bacillus NP_418260.1_Ecoli NP_616648.1_Methano SPAC17A2.14_Yeast SPBC27B12.12c_Yeast pasa_Sanger_mRNA32067_Chlamydomonas	712-same
ZP736	ENSDARP00000011842_Danio	NP_057028.2_Homo NP_344001.1_Sulfolobuss NP_391381.1_Bacillus NP_415203.1_Ecoli XP_001191835.1_Strongylocentrotus XP_001193815.1_Strongylocentrotus XP_783109.2_Strongylocentrotus XP_794547.2_Strongylocentrotus e_gw1.3023.3.1_Physcomitrella fgh5_pg.C_scaffold_514000003_Takifugu	737-same
ZP737	ENSDARP00000099089_Danio	NP_009923.2_Yeast NP_077733.3_Homo NP_417080.4_Ecoli SPBP18G5.02_Yeast XP_001198386.1_Strongylocentrotus XP_001200987.1_Strongylocentrotus XP_001203016.1_Strongylocentrotus XP_786439.2_Strongylocentrotus e_gw1.255.22.1_Physcomitrella gw2.339.75.1_Takifugu	736-same
ZP738		NP_012317.1_Yeast NP_391965.1_Bacillus NP_414876.1_Ecoli NP_414992.1_Ecoli NP_416558.1_Ecoli NP_615378.1_Methano NP_615477.1_Methano NP_617091.1_Methano SPAC18B11.09c_Yeast e_gwW.4.121.1_Chlamydomonas estExt_gwp_gw1.C_650191_Physcomitrella	679-child_set
ZP739		AT1G05190.1_Arabidopsis AT2G18400.1_Arabidopsis NP_012017.1_Yeast NP_221008.1_Rickettsia NP_388012.1_Bacillus NP_417764.1_Ecoli SPAC12G12.08_Yeast estExt_fgenesh1_kg.C_1380004_Physcomitrella estExt_fgenesh2_kg.C_300050_Chlamydomonas estExt_gwp_gw1.C_4310006_Physcomitrella	716-same
ZP740	ENSDARP00000095783_Danio	AT1G11780.1_Arabidopsis Chlre2_kg.scaffold_38000058_Chlamydomonas NP_006011.2_Homo NP_416716.1_Ecoli SPBC13G1.04c_Yeast XP_001184087.1_Strongylocentrotus XP_785154.2_Strongylocentrotus estExt_fgenesh1_pg.C_2240017_Physcomitrella fgh5_pg.C_scaffold_491000004_Takifugu	738-same
ZP741		AT1G30300.1_Arabidopsis AT3G13800.1_Arabidopsis AT3G13800.2_Arabidopsis AT4G03610.1_Arabidopsis NP_221217.1_Rickettsia NP_418516.1_Ecoli NP_618933.1_Methano SPCC777.06c_Yeast e_gw1.140.21.1_Physcomitrella estExt_Genewise1.C_2260029_Physcomitrella	718-same
ZP742		AT1G67620.1_Arabidopsis NP_221161.1_Rickettsia NP_415170.4_Ecoli NP_612455.1_Homo XP_001188526.1_Strongylocentrotus XP_001204012.1_Strongylocentrotus XP_788764.1_Strongylocentrotus XP_797268.2_Strongylocentrotus e_gw2.48.393.1_Takifugu fgenesh1_pg.scaffold_184000046_Physcomitrella	688-child_set
ZP743		AT2G04900.1_Arabidopsis AT2G04900.2_Arabidopsis NP_417287.1_Ecoli SPAC1782.12c_Yeast XP_001175672.1_Strongylocentrotus XP_787117.1_Strongylocentrotus e_gw1.15.434.1_Physcomitrella e_gw1.15.435.1_Physcomitrella estExt_fgenesh1_pg.C_140088_Physcomitrella estExt_fgenesh1_pg.C_140089_Physcomitrella	721-same
ZP744		AT2G16790.1_Arabidopsis AT2G16790.2_Arabidopsis NP_001001551.1_Homo NP_010534.1_Yeast NP_417894.2_Ecoli NP_418689.1_Ecoli SPAC4G9.12_Yeast e_gw1.72.101.1_Physcomitrella e_gw2.11.245.1_Takifugu e_gwW.21.193.1_Chlamydomonas	722-same
ZP745		AT2G28820.1_Arabidopsis ATCG00790.1_Arabidopsis ATMG00080.1_Arabidopsis NP_009515.1_Yeast NP_221016.1_Rickettsia NP_388004.1_Bacillus NP_417772.1_Ecoli SPBC1105.03c_Yeast e_gw1.135.74.1_Physcomitrella estExt_gwp_1H.C_380099_Chlamydomonas	725-same
ZP746	ENSDARP00000098620_Danio	AT2G38700.1_Arabidopsis AT3G54250.1_Arabidopsis NP_002452.1_Homo NP_014441.1_Yeast NP_344304.1_Sulfolobuss SPAC24C9.03_Yeast e_gw2.14.90.1_Takifugu estExt_fgenesh1_pm.C_1690014_Physcomitrella estExt_fgenesh1_pm.C_1770009_Physcomitrella	742-same
ZP747		AT2G43360.1_Arabidopsis Chlre2_kg.scaffold_3000262_Chlamydomonas NP_011802.1_Yeast NP_390898.1_Bacillus NP_415296.1_Ecoli NP_615127.1_Methano SPCC1235.02_Yeast estExt_fgenesh1_kg.C_800003_Physcomitrella estExt_fgenesh1_pg.C_630075_Physcomitrella pasa_Sanger_mRNA27712_Chlamydomonas	726-same
ZP748	ENSDARP00000092472_Danio	AT3G12040.1_Arabidopsis NP_001015052.1_Homo NP_001015054.1_Homo NP_002425.2_Homo NP_220734.1_Rickettsia NP_391741.1_Bacillus XP_001179679.1_Strongylocentrotus XP_786488.1_Strongylocentrotus gw2.15.276.1_Takifugu	743-same
ZP749		AT3G21720.1_Arabidopsis NP_010987.1_Yeast NP_015331.1_Yeast NP_342781.1_Sulfolobuss NP_418439.1_Ecoli SPBC1683.11c_Yeast e_gw1.136.92.1_Physcomitrella estExt_fgenesh2_pg.C_260094_Chlamydomonas estExt_gwp_gw1.C_1360145_Physcomitrella fgenesh1_pg.scaffold_4197000001_Physcomitrella	727-same
ZP750	ENSDARP00000096598_Danio	AT4G20310.1_Arabidopsis NP_056968.1_Homo NP_341657.1_Sulfolobuss NP_559483.1_Pyrobaculum XP_001180869.1_Strongylocentrotus XP_001180967.1_Strongylocentrotus XP_001192885.1_Strongylocentrotus XP_787875.2_Strongylocentrotus e_gw2.204.28.1_Takifugu	746-same
ZP751	ENSDARP00000080380_Danio	AT4G29060.1_Arabidopsis AT4G29060.2_Arabidopsis MAY_157237_Chlamydomonas NP_005717.2_Homo NP_391017.1_Bacillus e_gw1.74.46.1_Physcomitrella e_gw2.258.69.1_Takifugu estExt_fgenesh1_pg.C_740160_Physcomitrella gw1.37.48.1_Physcomitrella	747-same
ZP752		AT4G37870.1_Arabidopsis AT5G65690.1_Arabidopsis MHS_estExt_GenewiseH_1.C_240017_Chlamydomonas NP_013023.1_Yeast NP_390934.1_Bacillus NP_417862.1_Ecoli e_gw1.1.342.1_Physcomitrella e_gw1.133.65.1_Physcomitrella e_gw1.159.5.1_Physcomitrella estExt_Genewise1.C_600167_Physcomitrella	730-same
ZP753	ENSDARP00000051029_Danio	AT5G19930.1_Arabidopsis NP_060749.2_Homo NP_559018.1_Pyrobaculum NP_616581.1_Methano XP_001193636.1_Strongylocentrotus XP_787408.2_Strongylocentrotus e_gw2.21.191.1_Takifugu kg.chromosome_2_#_1495_#_XP_001702425.1_Chlamydomonas pasa_Sanger_mRNA17736_Chlamydomonas	748-same
ZP754		AT5G37530.1_Arabidopsis AT5G37530.2_Arabidopsis NP_011866.1_Yeast NP_012898.1_Yeast NP_390632.2_Bacillus NP_417292.1_Ecoli SPAC1A6.10_Yeast estExt_Genewise1.C_340166_Physcomitrella estExt_gwp_1W.C_340020_Chlamydomonas fgenesh2_pg.C_scaffold_17000228_Chlamydomonas	731-same
ZP755	ENSDARP00000012513_Danio	NP_001025169.1_Homo NP_013748.1_Yeast NP_115504.1_Homo NP_416905.1_Ecoli NP_878063.1_Yeast XP_001194813.1_Strongylocentrotus XP_786622.2_Strongylocentrotus estExt_GW.C_3760018_Takifugu pasa_Sanger_mRNA5721_Chlamydomonas	750-same
ZP756	ENSDARP00000058292_Danio ENSDARP00000101767_Danio	NP_057044.2_Homo XP_001184549.1_Strongylocentrotus XP_785284.2_Strongylocentrotus YP_025309.2_Ecoli e_gw1.152.6.1_Physcomitrella e_gw2.24.397.1_Takifugu estExt_fgenesh2_pg.C_680008_Chlamydomonas fgenesh1_pg.scaffold_9176000001_Physcomitrella	770-same
ZP757	ENSDARP00000066805_Danio	NP_115990.2_Homo NP_343780.1_Sulfolobuss NP_390273.1_Bacillus XP_001187678.1_Strongylocentrotus XP_781898.1_Strongylocentrotus e_gw1.9.7.1_Physcomitrella e_gw2.1.493.1_Takifugu estExt_fgenesh1_pg.C_490133_Physcomitrella fgenesh2_pg.scaffold_137000081_Physcomitrella	751-same
ZP758	ENSDARP00000069361_Danio ENSDARP00000101136_Danio ENSDARP00000103166_Danio	NP_001073933.1_Homo NP_342423.1_Sulfolobuss NP_390239.1_Bacillus NP_416281.1_Ecoli NP_559010.1_Pyrobaculum e_gw2.88.104.1_Takifugu estExt_fgenesh1_pg.C_chromosome_130193_Chlamydomonas	451-overlapping
ZP759	ENSDARP00000103482_Danio	NP_388614.1_Bacillus NP_390772.1_Bacillus NP_418791.1_Ecoli NP_616191.1_Methano NP_689880.1_Homo XP_001176492.1_Strongylocentrotus XP_787883.1_Strongylocentrotus estExt_fgenesh1_pg.C_2350041_Physcomitrella fgh5_pg.C_scaffold_357000013_Takifugu	752-same
ZP760		FER_fgenesh2_pg.C_scaffold_3000448_Chlamydomonas NP_416129.1_Ecoli NP_417534.1_Ecoli NP_418546.1_Ecoli NP_559786.1_Pyrobaculum NP_617404.1_Methano XP_001185576.1_Strongylocentrotus XP_001186032.1_Strongylocentrotus XP_782370.2_Strongylocentrotus XP_793464.2_Strongylocentrotus	735-same
ZP761		AT1G31860.1_Arabidopsis NP_342122.1_Sulfolobuss NP_391366.1_Bacillus NP_416530.1_Ecoli NP_558975.1_Pyrobaculum NP_615861.1_Methano SPBC29A3.02c_Yeast e_gw1.272.40.1_Physcomitrella estExt_fgenesh2_pg.C_20267_Chlamydomonas	739-same
ZP762	ENSDARP00000087875_Danio	AT2G07687.1_Arabidopsis ATMG00730.1_Arabidopsis NP_006972.1_Strongylocentrotus NP_220580.1_Rickettsia NP_536849.1_Homo SPMIT.04_Yeast e_gw2.2317.27.1_Takifugu estExt_GenewiseH_1.C_150140_Chlamydomonas	758-same
ZP763		AT2G37500.1_Arabidopsis AT2G37500.2_Arabidopsis NP_013778.1_Yeast NP_389002.1_Bacillus NP_618445.1_Methano SPBC1271.14_Yeast au.g6947_t1_Chlamydomonas estExt_Genewise1.C_900159_Physcomitrella fgenesh1_pg.scaffold_10892000001_Physcomitrella	741-same
ZP764		AT3G24030.1_Arabidopsis NP_015110.1_Yeast NP_391709.1_Bacillus NP_416607.1_Ecoli NP_617622.1_Methano SPAC23H4.10c_Yeast e_gw1.5151.1.1_Physcomitrella estExt_fgenesh1_pg.C_290205_Physcomitrella estExt_gwp_1H.C_30409_Chlamydomonas	744-same
ZP765		AT3G50520.1_Arabidopsis AT5G04120.1_Arabidopsis NP_014926.1_Yeast NP_388915.1_Bacillus NP_415171.1_Ecoli SPAC1687.21_Yeast e_gw1.62.80.1_Physcomitrella fgenesh1_pg.C_scaffold_4000298_Chlamydomonas fgenesh1_pg.scaffold_196000026_Physcomitrella	567-child_set
ZP766		AT4G11120.1_Arabidopsis NP_220480.1_Rickettsia NP_389532.1_Bacillus NP_414712.1_Ecoli SPBC800.07c_Yeast e_gw1.58.85.1_Physcomitrella estExt_gwp_gw1.C_1260162_Physcomitrella estExt_gwp_gw1.C_2570073_Physcomitrella fgenesh2_pg.C_scaffold_10000218_Chlamydomonas	745-same
ZP767		AT5G57655.1_Arabidopsis AT5G57655.2_Arabidopsis NP_389642.1_Bacillus NP_418022.1_Ecoli XP_001185477.1_Strongylocentrotus XP_001195254.1_Strongylocentrotus XP_794920.2_Strongylocentrotus estExt_GW.C_580079_Takifugu estExt_gwp_gw1.C_1800050_Physcomitrella	749-same
ZP768	ENSDARP00000013436_Danio	Chlre2_kg.scaffold_52000052_Chlamydomonas NP_015222.1_Yeast NP_615332.1_Methano NP_615337.1_Methano NP_945341.2_Homo XP_001180010.1_Strongylocentrotus XP_782815.1_Strongylocentrotus e_gw2.8.442.1_Takifugu	768-same
ZP769	ENSDARP00000072478_Danio	NP_056399.1_Homo NP_414592.1_Ecoli XP_001194865.1_Strongylocentrotus XP_782632.1_Strongylocentrotus e_gw1.191.81.1_Physcomitrella e_gw2.181.111.1_Takifugu estExt_fgenesh1_pm.C_chromosome_160027_Chlamydomonas pasa_Sanger_mRNA20944_Chlamydomonas	769-same
ZP770	ENSDARP00000089565_Danio	NP_341916.1_Sulfolobuss NP_342111.1_Sulfolobuss NP_391195.1_Bacillus NP_443077.1_Homo XP_001184835.1_Strongylocentrotus XP_784498.2_Strongylocentrotus e_gw2.50.367.1_Takifugu e_gwW.72.16.1_Chlamydomonas	771-same
ZP771		AT1G15040.1_Arabidopsis AT1G15040.2_Arabidopsis AT1G66860.1_Arabidopsis AT5G38200.1_Arabidopsis NP_220785.1_Rickettsia NP_415814.4_Ecoli SPBPB2B2.05_Yeast estExt_gwp_gw1.C_1360002_Physcomitrella	754-same
ZP772		AT1G67550.1_Arabidopsis NP_391545.1_Bacillus NP_391546.1_Bacillus NP_391547.1_Bacillus SPAC1952.11c_Yeast XP_001180473.1_Strongylocentrotus XP_788434.2_Strongylocentrotus estExt_Genewise1.C_2740026_Physcomitrella	757-same
ZP773		AT2G44050.1_Arabidopsis NP_014498.1_Yeast NP_390206.1_Bacillus NP_414949.1_Ecoli SPBC409.13_Yeast estExt_Genewise1.C_150284_Physcomitrella estExt_Genewise1.C_540203_Physcomitrella estExt_fgenesh2_pg.C_70324_Chlamydomonas	759-same
ZP774		AT3G03380.1_Arabidopsis NP_014276.1_Yeast NP_220575.1_Rickettsia SPAC23G3.12c_Yeast SPBC1685.05_Yeast estExt_gwp_1H.C_820004_Chlamydomonas fgenesh1_pg.scaffold_21000178_Physcomitrella fgenesh1_pg.scaffold_237000002_Physcomitrella	760-same
ZP775		AT3G24560.1_Arabidopsis AT3G24560.2_Arabidopsis AT3G24560.3_Arabidopsis NP_220436.1_Rickettsia NP_387948.1_Bacillus NP_414730.1_Ecoli SPAC12B10.08c_Yeast e_gw1.41.35.1_Physcomitrella	761-same
ZP776		AT4G01310.1_Arabidopsis NP_010523.1_Yeast NP_221011.1_Rickettsia NP_388009.1_Bacillus NP_417767.1_Ecoli SPBC2F12.02c_Yeast e_gw1.21.241.1_Physcomitrella e_gw1.358.39.1_Physcomitrella	762-same
ZP777		AT4G15093.1_Arabidopsis NP_343316.1_Sulfolobuss NP_343447.1_Sulfolobuss NP_417511.1_Ecoli NP_615450.1_Methano SPBC1709.16c_Yeast au.g15647_t1_Chlamydomonas estExt_gwp_gw1.C_4260002_Physcomitrella	763-same
ZP778		AT4G24220.1_Arabidopsis AT4G24220.2_Arabidopsis AT5G58750.1_Arabidopsis NP_388320.1_Bacillus NP_388887.1_Bacillus SPCC757.02c_Yeast estExt_fgenesh1_pm.C_120036_Physcomitrella fgenesh1_pg.scaffold_4764000001_Physcomitrella	764-same
ZP779		AT4G25970.1_Arabidopsis AT5G57190.1_Arabidopsis NP_011686.1_Yeast NP_388111.1_Bacillus NP_418584.1_Ecoli SPAC31G5.15_Yeast e_gw1.189.20.1_Physcomitrella fgenesh2_pg.C_scaffold_79000026_Chlamydomonas	765-same
ZP780		AT5G47320.1_Arabidopsis ATCG00820.1_Arabidopsis NP_014435.1_Yeast NP_221019.1_Rickettsia NP_388001.1_Bacillus NP_417775.1_Ecoli SPAC1751.02c_Yeast e_gwW.21.199.1_Chlamydomonas	766-same
ZP781		AT5G48545.1_Arabidopsis NP_010158.1_Yeast NP_343549.1_Sulfolobuss NP_388884.1_Bacillus NP_560536.1_Pyrobaculum NP_615770.1_Methano SPCC1442.14c_Yeast e_gw1.111.48.1_Physcomitrella	767-same
ZP782	ENSDARP00000054604_Danio	NP_056238.2_Homo SPAC17C9.02c_Yeast XP_001196732.1_Strongylocentrotus XP_786735.2_Strongylocentrotus YP_054570.1_Bacillus au.g13909_t1_Chlamydomonas estExt_GW.C_1730049_Takifugu	776-same
ZP783	ENSDARP00000094210_Danio	NP_115888.1_Homo NP_616106.1_Methano XP_001192773.1_Strongylocentrotus XP_780639.1_Strongylocentrotus fgenesh1_pg.scaffold_370000030_Physcomitrella fgh5_pm.C_scaffold_10000027_Takifugu pasa_Sanger_mRNA4762_Chlamydomonas	778-same
ZP784	ENSDARP00000098290_Danio	NP_060549.3_Homo NP_388359.2_Bacillus NP_417866.4_Ecoli XP_001188777.1_Strongylocentrotus XP_799301.1_Strongylocentrotus e_gw2.124.66.1_Takifugu fgenesh1_pg.scaffold_7231000001_Physcomitrella	777-same
ZP785		AT2G20690.1_Arabidopsis NP_009815.1_Yeast NP_390208.1_Bacillus NP_416179.1_Ecoli SPCC1450.13c_Yeast estExt_fgenesh1_kg.C_120094_Chlamydomonas estExt_gwp_gw1.C_3430032_Physcomitrella	772-same
ZP786		AT4G37550.1_Arabidopsis AT4G37550.2_Arabidopsis AT4G37560.1_Arabidopsis NP_344131.1_Sulfolobuss SPAC869.04_Yeast estExt_Genewise1.C_1980061_Physcomitrella estExt_gwp_1H.C_460017_Chlamydomonas	773-same
ZP787		AT5G48840.1_Arabidopsis NP_012121.2_Yeast NP_390123.1_Bacillus NP_414675.1_Ecoli SPAC5H10.08c_Yeast e_gwH.7.153.1_Chlamydomonas estExt_gwp_gw1.C_160234_Physcomitrella	774-same
ZP788		NP_014122.1_Yeast NP_617613.1_Methano SPBC106.17c_Yeast SPBC56F2.11_Yeast XP_001181320.1_Strongylocentrotus XP_789179.2_Strongylocentrotus e_gw1.89.188.1_Physcomitrella	775-same
ZP789		AT1G03030.1_Arabidopsis NP_116662.1_Yeast NP_417403.1_Ecoli SPAC227.14_Yeast estExt_gwp_gw1.C_1730066_Physcomitrella pasa_Sanger_mRNA18786_Chlamydomonas	779-same
ZP790		AT2G39020.1_Arabidopsis AT2G39030.1_Arabidopsis NP_616718.1_Methano SPAC1002.07c_Yeast e_gw1.218.47.1_Physcomitrella e_gw1.236.25.1_Physcomitrella	780-same
ZP791		AT3G58830.1_Arabidopsis NP_011968.1_Yeast NP_390446.1_Bacillus SPCC645.02_Yeast e_gw1.13.141.1_Physcomitrella pasa_Sanger_mRNA24527_Chlamydomonas	781-same
ZP792		AT4G22930.1_Arabidopsis NP_013524.1_Yeast NP_415580.1_Ecoli SPAC16.03c_Yeast e_gw1.52.151.1_Physcomitrella estExt_fgenesh1_pg.C_chromosome_110005_Chlamydomonas	782-same
ZP793		NP_014170.1_Yeast NP_416805.1_Ecoli NP_417463.4_Ecoli SPCC191.09c_Yeast SPCC965.07c_Yeast estExt_fgenesh1_kg.C_3390002_Physcomitrella	783-same
ZP794		NP_388415.1_Bacillus NP_391484.1_Bacillus NP_417959.4_Ecoli XP_001185163.1_Strongylocentrotus XP_001204083.1_Strongylocentrotus fgenesh2_pg.C_scaffold_23000093_Chlamydomonas	784-same
ZP795		AT5G64250.1_Arabidopsis AT5G64250.2_Arabidopsis NP_012683.1_Yeast NP_390557.1_Bacillus estExt_Genewise1.C_2260005_Physcomitrella	785-same
ZP796		NP_009845.2_Yeast NP_391726.1_Bacillus NP_618107.1_Methano fgenesh1_pg.scaffold_11516000001_Physcomitrella fgenesh1_pg.scaffold_2119000002_Physcomitrella	786-same
ZP797		NP_012322.1_Yeast NP_343217.1_Sulfolobuss NP_343436.1_Sulfolobuss NP_343867.1_Sulfolobuss gwH.24.203.1_Chlamydomonas	787-same
ZP798		NP_012854.1_Yeast NP_390842.1_Bacillus NP_416346.4_Ecoli kg.chromosome_7_#_877_#_853940:1_Chlamydomonas pasa_Sanger_mRNA29633_Chlamydomonas	788-same
ZP799		NP_015527.1_Yeast NP_390456.1_Bacillus NP_618816.1_Methano fgenesh1_pm.scaffold_49000031_Physcomitrella	789-same
ZP800		NP_014858.1_Yeast NP_390418.1_Bacillus au.g9126_t1_Chlamydomonas	790-same
ZP801		NP_015387.1_Yeast NP_617251.1_Methano e_gw1.304.66.1_Physcomitrella	791-same
ZP802		NP_065862.1_Homo NP_391651.1_Bacillus au.g4718_t1_Chlamydomonas	792-same
ZP803		NP_391601.1_Bacillus SPBC19C7.09c_Yeast e_gwW.11.349.1_Chlamydomonas	793-same
ZP804		NP_616606.1_Methano SPCC297.04c_Yeast gw1.13.272.1_Physcomitrella	794-same

## Sheet: zebrafish-no_prokaryotes
This worksheet contains the MCL clustering results with zebrafish genes - clusters with genes from both Archeaplastida and Opisthokonta
Gene Cluster ID	Accession number of zebrafish genes	Accession number of other species	Counterpart in Analysis II
ZNP1	ENSDARP00000000618_Danio ENSDARP00000001137_Danio ENSDARP00000001500_Danio ENSDARP00000002159_Danio ENSDARP00000003005_Danio ENSDARP00000004889_Danio ENSDARP00000004965_Danio ENSDARP00000007006_Danio ENSDARP00000007619_Danio ENSDARP00000007655_Danio ENSDARP00000008476_Danio ENSDARP00000009683_Danio ENSDARP00000009795_Danio ENSDARP00000010177_Danio ENSDARP00000010693_Danio ENSDARP00000011189_Danio…	AT4G06634.1_Arabidopsis AT4G06634.2_Arabidopsis NP_000159.3_Homo NP_000369.3_Homo NP_000390.2_Homo NP_001001411.2_Homo NP_001001415.2_Homo NP_001001661.1_Homo NP_001001662.1_Homo NP_001001668.3_Homo NP_001002836.2_Homo NP_001003686.1_Homo NP_001003698.1_Homo NP_001003699.1_Homo NP_001003845.1_Homo NP_001004301.2_Homo NP_001004302.2_Homo NP_001004304.1_Homo NP_001004309.2_Homo NP_001004328.1_Homo …	1-overlapping
ZNP2	ENSDARP00000023777_Danio ENSDARP00000033844_Danio ENSDARP00000043125_Danio ENSDARP00000067130_Danio ENSDARP00000092301_Danio ENSDARP00000097899_Danio ENSDARP00000104394_Danio	AT1G01540.1_Arabidopsis AT1G01540.2_Arabidopsis AT1G01740.1_Arabidopsis AT1G03440.1_Arabidopsis AT1G05700.1_Arabidopsis AT1G06700.1_Arabidopsis AT1G06700.2_Arabidopsis AT1G06840.1_Arabidopsis AT1G07390.1_Arabidopsis AT1G07460.1_Arabidopsis AT1G07550.1_Arabidopsis AT1G07560.1_Arabidopsis AT1G07570.1_Arabidopsis AT1G07570.2_Arabidopsis AT1G07650.1_Arabidopsis AT1G07870.1_Arabidopsis AT1G08590.1_Ara…	2-same
ZNP3	ENSDARP00000000102_Danio ENSDARP00000000960_Danio ENSDARP00000002466_Danio ENSDARP00000002603_Danio ENSDARP00000003161_Danio ENSDARP00000003208_Danio ENSDARP00000003321_Danio ENSDARP00000004402_Danio ENSDARP00000005466_Danio ENSDARP00000005480_Danio ENSDARP00000006235_Danio ENSDARP00000006286_Danio ENSDARP00000006382_Danio ENSDARP00000006727_Danio ENSDARP00000007209_Danio ENSDARP00000007927_Danio…	AT1G01450.1_Arabidopsis AT1G04700.1_Arabidopsis AT1G08720.1_Arabidopsis AT1G14000.1_Arabidopsis AT1G16270.1_Arabidopsis AT1G18160.1_Arabidopsis AT1G62400.1_Arabidopsis AT1G64300.1_Arabidopsis AT1G64300.2_Arabidopsis AT1G67890.1_Arabidopsis AT1G67890.2_Arabidopsis AT1G73660.1_Arabidopsis AT1G79570.1_Arabidopsis AT2G17700.1_Arabidopsis AT2G24360.1_Arabidopsis AT2G31010.1_Arabidopsis AT2G31800.1_Ara…
ZNP4	ENSDARP00000004126_Danio ENSDARP00000008957_Danio ENSDARP00000009507_Danio ENSDARP00000011215_Danio ENSDARP00000012186_Danio ENSDARP00000013280_Danio ENSDARP00000014406_Danio ENSDARP00000014763_Danio ENSDARP00000017742_Danio ENSDARP00000018819_Danio ENSDARP00000019538_Danio ENSDARP00000021614_Danio ENSDARP00000022208_Danio ENSDARP00000025030_Danio ENSDARP00000025234_Danio ENSDARP00000028831_Danio…	AT1G01190.1_Arabidopsis AT1G01280.1_Arabidopsis AT1G01600.1_Arabidopsis AT1G11600.1_Arabidopsis AT1G11610.1_Arabidopsis AT1G13080.1_Arabidopsis AT1G13080.2_Arabidopsis AT1G13090.1_Arabidopsis AT1G13100.1_Arabidopsis AT1G13110.1_Arabidopsis AT1G13140.1_Arabidopsis AT1G13150.1_Arabidopsis AT1G13710.1_Arabidopsis AT1G16400.1_Arabidopsis AT1G16410.1_Arabidopsis AT1G16410.2_Arabidopsis AT1G17060.1_Ara…	4-overlapping
ZNP5	ENSDARP00000002531_Danio ENSDARP00000003188_Danio ENSDARP00000003571_Danio ENSDARP00000004030_Danio ENSDARP00000005231_Danio ENSDARP00000005519_Danio ENSDARP00000005530_Danio ENSDARP00000008423_Danio ENSDARP00000010427_Danio ENSDARP00000012097_Danio ENSDARP00000012139_Danio ENSDARP00000012152_Danio ENSDARP00000013754_Danio ENSDARP00000014099_Danio ENSDARP00000014703_Danio ENSDARP00000015776_Danio…	AT1G01200.1_Arabidopsis AT1G02130.1_Arabidopsis AT1G05810.1_Arabidopsis AT1G06400.1_Arabidopsis AT1G07410.1_Arabidopsis AT1G09630.1_Arabidopsis AT1G16920.1_Arabidopsis AT1G18200.1_Arabidopsis AT1G22740.1_Arabidopsis AT1G28550.1_Arabidopsis AT1G43890.1_Arabidopsis AT1G43890.2_Arabidopsis AT1G43890.3_Arabidopsis AT1G49300.1_Arabidopsis AT1G49300.2_Arabidopsis AT1G52280.1_Arabidopsis AT1G73640.1_Ara…	8-overlapping
ZNP6	ENSDARP00000002635_Danio ENSDARP00000002654_Danio ENSDARP00000006001_Danio ENSDARP00000006661_Danio ENSDARP00000007662_Danio ENSDARP00000011298_Danio ENSDARP00000011670_Danio ENSDARP00000011941_Danio ENSDARP00000012498_Danio ENSDARP00000012611_Danio ENSDARP00000016135_Danio ENSDARP00000020408_Danio ENSDARP00000022588_Danio ENSDARP00000023666_Danio ENSDARP00000024301_Danio ENSDARP00000024748_Danio…	AT1G01560.1_Arabidopsis AT1G01560.2_Arabidopsis AT1G03740.1_Arabidopsis AT1G03740.2_Arabidopsis AT1G06390.1_Arabidopsis AT1G06390.2_Arabidopsis AT1G07880.1_Arabidopsis AT1G07880.2_Arabidopsis AT1G09600.1_Arabidopsis AT1G09840.1_Arabidopsis AT1G09840.2_Arabidopsis AT1G09840.3_Arabidopsis AT1G09840.4_Arabidopsis AT1G09840.5_Arabidopsis AT1G09840.6_Arabidopsis AT1G10210.1_Arabidopsis AT1G10210.2_Ara…	5-parent_set
ZNP7	ENSDARP00000003002_Danio ENSDARP00000007038_Danio ENSDARP00000008999_Danio ENSDARP00000013764_Danio ENSDARP00000014204_Danio ENSDARP00000019688_Danio ENSDARP00000027216_Danio ENSDARP00000036329_Danio ENSDARP00000041165_Danio ENSDARP00000041823_Danio ENSDARP00000043117_Danio ENSDARP00000047961_Danio ENSDARP00000048504_Danio ENSDARP00000050619_Danio ENSDARP00000054865_Danio ENSDARP00000055352_Danio…	Chlre2_kg.scaffold_1000643_Chlamydomonas Chlre2_kg.scaffold_15000020_Chlamydomonas Chlre2_kg.scaffold_3000399_Chlamydomonas GLW_estExt_fgenesh2_pg.C_250113_Chlamydomonas GLW_estExt_fgenesh2_pg.C_40111_Chlamydomonas GLW_fgenesh2_pg.C_scaffold_1000619_Chlamydomonas NP_002309.1_Homo NP_003610.1_Homo NP_004235.3_Homo NP_004397.2_Homo NP_005885.1_Homo NP_006716.2_Homo NP_006761.1_Homo NP_015568.2_Homo…	7-overlapping
ZNP8	ENSDARP00000000192_Danio ENSDARP00000000486_Danio ENSDARP00000000854_Danio ENSDARP00000002722_Danio ENSDARP00000003403_Danio ENSDARP00000003540_Danio ENSDARP00000004654_Danio ENSDARP00000005473_Danio ENSDARP00000005710_Danio ENSDARP00000005919_Danio ENSDARP00000006793_Danio ENSDARP00000008331_Danio ENSDARP00000008916_Danio ENSDARP00000009114_Danio ENSDARP00000009124_Danio ENSDARP00000011116_Danio…	AT1G71860.1_Arabidopsis AT1G71860.2_Arabidopsis AT1G71860.3_Arabidopsis NP_000416.1_Homo NP_000606.3_Homo NP_001004356.1_Homo NP_001004358.1_Homo NP_001013686.1_Homo NP_001032209.1_Homo NP_001032210.1_Homo NP_001035059.1_Homo NP_001035802.1_Homo NP_001035816.1_Homo NP_001035817.1_Homo NP_001035818.1_Homo NP_001035819.1_Homo NP_001035820.1_Homo NP_001035821.1_Homo NP_001035822.1_Homo NP_001035823.…
ZNP9		AT1G01970.1_Arabidopsis AT1G02060.1_Arabidopsis AT1G02420.1_Arabidopsis AT1G03100.1_Arabidopsis AT1G03510.1_Arabidopsis AT1G03540.1_Arabidopsis AT1G03560.1_Arabidopsis AT1G04840.1_Arabidopsis AT1G05600.1_Arabidopsis AT1G05670.1_Arabidopsis AT1G05750.1_Arabidopsis AT1G06140.1_Arabidopsis AT1G06145.1_Arabidopsis AT1G06270.1_Arabidopsis AT1G06580.1_Arabidopsis AT1G06710.1_Arabidopsis AT1G07740.1_Ara…	9-child_set
ZNP10	ENSDARP00000001263_Danio ENSDARP00000006884_Danio ENSDARP00000011927_Danio ENSDARP00000012417_Danio ENSDARP00000012856_Danio ENSDARP00000013224_Danio ENSDARP00000014236_Danio ENSDARP00000014266_Danio ENSDARP00000014740_Danio ENSDARP00000018867_Danio ENSDARP00000020512_Danio ENSDARP00000022797_Danio ENSDARP00000026695_Danio ENSDARP00000027537_Danio ENSDARP00000029733_Danio ENSDARP00000035886_Danio…	AT1G01950.1_Arabidopsis AT1G09170.1_Arabidopsis AT1G12430.1_Arabidopsis AT1G18370.1_Arabidopsis AT1G18410.1_Arabidopsis AT1G18550.1_Arabidopsis AT1G20060.1_Arabidopsis AT1G21730.1_Arabidopsis AT1G55550.1_Arabidopsis AT1G59540.1_Arabidopsis AT1G59540.2_Arabidopsis AT1G63640.1_Arabidopsis AT1G63640.2_Arabidopsis AT1G72250.1_Arabidopsis AT1G73860.1_Arabidopsis AT2G21300.1_Arabidopsis AT2G21300.2_Ara…	11-overlapping
ZNP11	ENSDARP00000002825_Danio ENSDARP00000003152_Danio ENSDARP00000003411_Danio ENSDARP00000005309_Danio ENSDARP00000006118_Danio ENSDARP00000007164_Danio ENSDARP00000008454_Danio ENSDARP00000009591_Danio ENSDARP00000009810_Danio ENSDARP00000010220_Danio ENSDARP00000012715_Danio ENSDARP00000013244_Danio ENSDARP00000019085_Danio ENSDARP00000020514_Danio ENSDARP00000020894_Danio ENSDARP00000021458_Danio…	AT1G03920.1_Arabidopsis AT1G16440.1_Arabidopsis AT1G30640.1_Arabidopsis AT1G45160.1_Arabidopsis AT1G45160.2_Arabidopsis AT1G48490.1_Arabidopsis AT1G48490.2_Arabidopsis AT1G51170.1_Arabidopsis AT1G53700.1_Arabidopsis AT1G79250.1_Arabidopsis AT2G19400.1_Arabidopsis AT2G20050.1_Arabidopsis AT2G20470.1_Arabidopsis AT2G26700.1_Arabidopsis AT2G34650.1_Arabidopsis AT2G36350.1_Arabidopsis AT2G44830.1_Ara…	12-parent_set
ZNP12	ENSDARP00000003308_Danio ENSDARP00000004962_Danio ENSDARP00000005911_Danio ENSDARP00000008863_Danio ENSDARP00000011600_Danio ENSDARP00000014929_Danio ENSDARP00000022077_Danio ENSDARP00000029839_Danio ENSDARP00000030881_Danio ENSDARP00000031392_Danio ENSDARP00000032399_Danio ENSDARP00000032745_Danio ENSDARP00000033055_Danio ENSDARP00000037614_Danio ENSDARP00000039036_Danio ENSDARP00000039365_Danio…	AT1G07025.1_Arabidopsis AT1G07030.1_Arabidopsis AT1G14140.1_Arabidopsis AT1G14560.1_Arabidopsis AT1G25380.1_Arabidopsis AT1G34065.1_Arabidopsis AT1G72820.1_Arabidopsis AT1G74240.1_Arabidopsis AT1G78180.1_Arabidopsis AT1G79900.1_Arabidopsis AT2G22500.1_Arabidopsis AT2G26360.1_Arabidopsis AT2G30160.1_Arabidopsis AT2G33820.1_Arabidopsis AT2G35800.1_Arabidopsis AT2G37890.1_Arabidopsis AT2G47490.1_Ara…
ZNP13	ENSDARP00000002767_Danio ENSDARP00000003721_Danio ENSDARP00000004838_Danio ENSDARP00000031155_Danio ENSDARP00000033510_Danio ENSDARP00000052227_Danio ENSDARP00000053221_Danio ENSDARP00000054025_Danio ENSDARP00000055490_Danio ENSDARP00000056794_Danio ENSDARP00000058160_Danio ENSDARP00000070814_Danio ENSDARP00000070818_Danio ENSDARP00000072590_Danio ENSDARP00000073550_Danio ENSDARP00000077387_Danio…	AT1G19880.1_Arabidopsis AT1G27060.1_Arabidopsis AT1G55860.1_Arabidopsis AT1G65920.1_Arabidopsis AT1G69710.1_Arabidopsis AT1G70320.1_Arabidopsis AT1G76950.1_Arabidopsis AT3G02300.1_Arabidopsis AT3G02510.1_Arabidopsis AT3G02510.2_Arabidopsis AT3G03790.1_Arabidopsis AT3G03790.2_Arabidopsis AT3G15430.1_Arabidopsis AT3G15430.2_Arabidopsis AT3G17205.1_Arabidopsis AT3G17205.2_Arabidopsis AT3G23270.1_Ara…	14-overlapping
ZNP14	ENSDARP00000011269_Danio ENSDARP00000012490_Danio ENSDARP00000017756_Danio ENSDARP00000017991_Danio ENSDARP00000019276_Danio ENSDARP00000021727_Danio ENSDARP00000022330_Danio ENSDARP00000022798_Danio ENSDARP00000025782_Danio ENSDARP00000026450_Danio ENSDARP00000027033_Danio ENSDARP00000027227_Danio ENSDARP00000032580_Danio ENSDARP00000037924_Danio ENSDARP00000039809_Danio ENSDARP00000041141_Danio…	AT1G04160.1_Arabidopsis AT1G04600.1_Arabidopsis AT1G08730.1_Arabidopsis AT1G17580.1_Arabidopsis AT1G42680.1_Arabidopsis AT1G50360.1_Arabidopsis AT1G54560.1_Arabidopsis AT2G20290.1_Arabidopsis AT2G31900.1_Arabidopsis AT2G33240.1_Arabidopsis AT3G19960.1_Arabidopsis AT3G58160.1_Arabidopsis AT4G27370.1_Arabidopsis AT4G28710.1_Arabidopsis AT4G33200.1_Arabidopsis AT5G20450.1_Arabidopsis AT5G20450.2_Ara…	16-overlapping
ZNP15	ENSDARP00000048588_Danio ENSDARP00000050236_Danio ENSDARP00000053612_Danio ENSDARP00000055902_Danio ENSDARP00000055912_Danio ENSDARP00000057787_Danio ENSDARP00000067885_Danio ENSDARP00000067948_Danio ENSDARP00000068781_Danio ENSDARP00000072091_Danio ENSDARP00000077832_Danio ENSDARP00000082327_Danio ENSDARP00000088329_Danio ENSDARP00000088585_Danio ENSDARP00000093734_Danio ENSDARP00000093791_Danio…	AT1G07660.1_Arabidopsis AT1G07660.2_Arabidopsis AT1G07790.1_Arabidopsis AT1G07820.1_Arabidopsis AT1G07820.2_Arabidopsis AT1G08170.1_Arabidopsis AT2G28720.1_Arabidopsis AT2G28740.1_Arabidopsis AT2G37470.1_Arabidopsis AT3G09480.1_Arabidopsis AT3G45930.1_Arabidopsis AT3G45980.1_Arabidopsis AT3G46030.1_Arabidopsis AT3G46320.1_Arabidopsis AT3G53650.1_Arabidopsis AT3G53730.1_Arabidopsis AT5G02570.1_Ara…	42-parent_set 46-parent_set
ZNP16	ENSDARP00000000020_Danio ENSDARP00000003705_Danio ENSDARP00000008064_Danio ENSDARP00000010840_Danio ENSDARP00000011487_Danio ENSDARP00000012442_Danio ENSDARP00000016596_Danio ENSDARP00000018676_Danio ENSDARP00000021303_Danio ENSDARP00000028262_Danio ENSDARP00000029427_Danio ENSDARP00000031623_Danio ENSDARP00000033537_Danio ENSDARP00000035199_Danio ENSDARP00000035541_Danio ENSDARP00000047451_Danio…	AT1G14400.1_Arabidopsis AT1G14400.2_Arabidopsis AT1G16890.1_Arabidopsis AT1G16890.2_Arabidopsis AT1G36340.1_Arabidopsis AT1G45050.1_Arabidopsis AT1G50490.1_Arabidopsis AT1G63800.1_Arabidopsis AT1G64230.1_Arabidopsis AT1G64230.2_Arabidopsis AT1G75440.1_Arabidopsis AT1G78870.1_Arabidopsis AT1G78870.2_Arabidopsis AT1G78870.3_Arabidopsis AT2G02760.1_Arabidopsis AT2G16740.1_Arabidopsis AT2G18600.1_Ara…	15-overlapping
ZNP17	ENSDARP00000004932_Danio ENSDARP00000009247_Danio ENSDARP00000010393_Danio ENSDARP00000014968_Danio ENSDARP00000016061_Danio ENSDARP00000016102_Danio ENSDARP00000018197_Danio ENSDARP00000018820_Danio ENSDARP00000019915_Danio ENSDARP00000020536_Danio ENSDARP00000023063_Danio ENSDARP00000023685_Danio ENSDARP00000025083_Danio ENSDARP00000025541_Danio ENSDARP00000034885_Danio ENSDARP00000035027_Danio…	AT1G05990.1_Arabidopsis AT1G12310.1_Arabidopsis AT1G18210.1_Arabidopsis AT1G18210.2_Arabidopsis AT1G18530.1_Arabidopsis AT1G21550.1_Arabidopsis AT1G24620.1_Arabidopsis AT1G32250.1_Arabidopsis AT1G62820.1_Arabidopsis AT1G66400.1_Arabidopsis AT1G66410.1_Arabidopsis AT1G73630.1_Arabidopsis AT1G76640.1_Arabidopsis AT1G76650.1_Arabidopsis AT2G15680.1_Arabidopsis AT2G27030.1_Arabidopsis AT2G27030.2_Ara…	17-overlapping
ZNP18	ENSDARP00000004127_Danio ENSDARP00000008099_Danio ENSDARP00000009846_Danio ENSDARP00000010639_Danio ENSDARP00000013210_Danio ENSDARP00000015805_Danio ENSDARP00000019311_Danio ENSDARP00000022595_Danio ENSDARP00000024581_Danio ENSDARP00000028911_Danio ENSDARP00000037594_Danio ENSDARP00000040809_Danio ENSDARP00000041514_Danio ENSDARP00000046093_Danio ENSDARP00000046422_Danio ENSDARP00000053220_Danio…	AT1G02430.1_Arabidopsis AT1G02440.1_Arabidopsis AT1G02620.1_Arabidopsis AT1G09180.1_Arabidopsis AT1G10630.1_Arabidopsis AT1G23490.1_Arabidopsis AT1G56330.1_Arabidopsis AT1G70490.1_Arabidopsis AT1G70490.2_Arabidopsis AT1G70490.3_Arabidopsis AT2G15310.1_Arabidopsis AT2G18390.1_Arabidopsis AT2G24765.1_Arabidopsis AT2G24765.2_Arabidopsis AT2G47170.1_Arabidopsis AT3G03120.1_Arabidopsis AT3G22950.1_Ara…	20-overlapping
ZNP19	ENSDARP00000002476_Danio ENSDARP00000006759_Danio ENSDARP00000011409_Danio ENSDARP00000012238_Danio ENSDARP00000012991_Danio ENSDARP00000014696_Danio ENSDARP00000016945_Danio ENSDARP00000022485_Danio ENSDARP00000023457_Danio ENSDARP00000025618_Danio ENSDARP00000025821_Danio ENSDARP00000028820_Danio ENSDARP00000030003_Danio ENSDARP00000038002_Danio ENSDARP00000039584_Danio ENSDARP00000040128_Danio…	AT5G01660.1_Arabidopsis NP_001003760.2_Homo NP_001007076.1_Homo NP_001026880.1_Homo NP_001034637.1_Homo NP_001075144.1_Homo NP_003624.1_Homo NP_005884.1_Homo NP_005888.1_Homo NP_006054.2_Homo NP_006460.2_Homo NP_009177.2_Homo NP_036421.2_Homo NP_054874.3_Homo NP_055273.2_Homo NP_055666.2_Homo NP_055682.1_Homo NP_056298.1_Homo NP_057074.3_Homo NP_057590.2_Homo NP_059111.1_Homo NP_060114.2_Homo NP_…	25-overlapping
ZNP20	ENSDARP00000002175_Danio ENSDARP00000009320_Danio ENSDARP00000016775_Danio ENSDARP00000017326_Danio ENSDARP00000019888_Danio ENSDARP00000021016_Danio ENSDARP00000029933_Danio ENSDARP00000040203_Danio ENSDARP00000041278_Danio ENSDARP00000051336_Danio ENSDARP00000053303_Danio ENSDARP00000055379_Danio ENSDARP00000061148_Danio ENSDARP00000062670_Danio ENSDARP00000064561_Danio ENSDARP00000064564_Danio…	AT1G04820.1_Arabidopsis AT1G20010.1_Arabidopsis AT1G50010.1_Arabidopsis AT1G64740.1_Arabidopsis AT1G75780.1_Arabidopsis AT2G29550.1_Arabidopsis AT3G61650.1_Arabidopsis AT4G14960.1_Arabidopsis AT4G14960.2_Arabidopsis AT4G20890.1_Arabidopsis AT5G05620.1_Arabidopsis AT5G12250.1_Arabidopsis AT5G19770.1_Arabidopsis AT5G19780.1_Arabidopsis AT5G23860.1_Arabidopsis AT5G44340.1_Arabidopsis AT5G62690.1_Ara…	18-same
ZNP21	ENSDARP00000005529_Danio ENSDARP00000019395_Danio ENSDARP00000019421_Danio ENSDARP00000022219_Danio ENSDARP00000022958_Danio ENSDARP00000025103_Danio ENSDARP00000025419_Danio ENSDARP00000028543_Danio ENSDARP00000038031_Danio ENSDARP00000041614_Danio ENSDARP00000049828_Danio ENSDARP00000054509_Danio ENSDARP00000061623_Danio ENSDARP00000064470_Danio ENSDARP00000067979_Danio ENSDARP00000067985_Danio…	Chlre2_kg.scaffold_6000313_Chlamydomonas NP_000454.1_Homo NP_001063.2_Homo NP_001064.1_Homo NP_001065.1_Homo NP_001066.1_Homo NP_001067.2_Homo NP_001068.1_Homo NP_001099147.1_Homo NP_003351.2_Homo NP_006789.2_Homo NP_009051.1_Homo NP_061948.1_Homo NP_061949.3_Homo NP_061950.2_Homo NP_061951.1_Homo NP_061966.1_Homo NP_066307.1_Homo NP_066962.2_Homo NP_079019.2_Homo NP_444267.1_Homo NP_689617.2_Hom…	23-same
ZNP22	ENSDARP00000040576_Danio ENSDARP00000066654_Danio ENSDARP00000070207_Danio ENSDARP00000070211_Danio ENSDARP00000088244_Danio ENSDARP00000102304_Danio	AT1G06180.1_Arabidopsis AT1G08810.1_Arabidopsis AT1G08810.2_Arabidopsis AT1G09540.1_Arabidopsis AT1G14350.1_Arabidopsis AT1G14350.2_Arabidopsis AT1G16490.1_Arabidopsis AT1G17950.1_Arabidopsis AT1G18570.1_Arabidopsis AT1G18710.1_Arabidopsis AT1G18960.1_Arabidopsis AT1G22640.1_Arabidopsis AT1G25340.1_Arabidopsis AT1G25340.2_Arabidopsis AT1G26780.1_Arabidopsis AT1G34670.1_Arabidopsis AT1G35515.1_Ara…	19-same
ZNP23	ENSDARP00000092040_Danio ENSDARP00000097946_Danio ENSDARP00000099003_Danio ENSDARP00000100538_Danio ENSDARP00000100557_Danio ENSDARP00000101053_Danio ENSDARP00000104274_Danio	ATMG00860.1_Arabidopsis NP_011624.1_Yeast NP_012184.1_Yeast NP_058162.1_Yeast NP_060146.2_Homo SPAC13D1.01c_Yeast SPAC167.08_Yeast SPAC19D5.09c_Yeast SPAC26A3.13c_Yeast SPAC27E2.08_Yeast SPAC2E1P3.03c_Yeast SPAC9.04_Yeast SPAPB15E9.03c_Yeast SPBC1289.17_Yeast SPBC9B6.02c_Yeast SPCC1020.14_Yeast XP_001175618.1_Strongylocentrotus XP_001176216.1_Strongylocentrotus XP_001176325.1_Strongylocentrotus X…	21-same
ZNP24	ENSDARP00000002634_Danio ENSDARP00000002697_Danio ENSDARP00000002848_Danio ENSDARP00000007832_Danio ENSDARP00000010541_Danio ENSDARP00000010626_Danio ENSDARP00000011112_Danio ENSDARP00000011490_Danio ENSDARP00000011703_Danio ENSDARP00000013213_Danio ENSDARP00000013946_Danio ENSDARP00000016292_Danio ENSDARP00000016755_Danio ENSDARP00000019627_Danio ENSDARP00000022238_Danio ENSDARP00000023804_Danio…	AT2G18240.1_Arabidopsis AT2G18240.2_Arabidopsis AT2G21600.1_Arabidopsis AT2G23310.1_Arabidopsis AT2G23310.2_Arabidopsis AT4G39220.1_Arabidopsis NP_000379.2_Homo NP_000829.1_Homo NP_000830.2_Homo NP_000831.2_Homo NP_000832.1_Homo NP_000833.1_Homo NP_000834.2_Homo NP_000835.1_Homo NP_000836.1_Homo NP_008964.3_Homo NP_009925.1_Yeast NP_619642.2_Homo NP_683766.2_Homo NP_689414.1_Homo NP_689418.2_Homo…	805-parent_set
ZNP25	ENSDARP00000010052_Danio ENSDARP00000012983_Danio ENSDARP00000022287_Danio ENSDARP00000027348_Danio ENSDARP00000033462_Danio ENSDARP00000034426_Danio ENSDARP00000041297_Danio ENSDARP00000041443_Danio ENSDARP00000045039_Danio ENSDARP00000045046_Danio ENSDARP00000046165_Danio ENSDARP00000058170_Danio ENSDARP00000069282_Danio ENSDARP00000072900_Danio ENSDARP00000073517_Danio ENSDARP00000078699_Danio…	Chlre2_kg.scaffold_1000801_Chlamydomonas Chlre2_kg.scaffold_2000056_Chlamydomonas Chlre2_kg.scaffold_22000039_Chlamydomonas Chlre2_kg.scaffold_23000077_Chlamydomonas Chlre2_kg.scaffold_26000226_Chlamydomonas Chlre2_kg.scaffold_28000172_Chlamydomonas Chlre2_kg.scaffold_6000281_Chlamydomonas Chlre2_kg.scaffold_7000390_Chlamydomonas Chlre2_kg.scaffold_8000071_Chlamydomonas Chlre2_kg.scaffold_8100002…
ZNP26	ENSDARP00000005947_Danio ENSDARP00000012660_Danio ENSDARP00000015781_Danio ENSDARP00000024096_Danio ENSDARP00000045149_Danio ENSDARP00000048491_Danio ENSDARP00000052837_Danio ENSDARP00000054986_Danio ENSDARP00000055135_Danio ENSDARP00000055193_Danio ENSDARP00000056086_Danio ENSDARP00000058628_Danio ENSDARP00000062369_Danio ENSDARP00000064545_Danio ENSDARP00000066429_Danio ENSDARP00000068783_Danio…	AT1G13180.1_Arabidopsis AT1G18450.1_Arabidopsis AT1G49240.1_Arabidopsis AT1G73910.1_Arabidopsis AT2G37620.1_Arabidopsis AT2G37620.2_Arabidopsis AT2G42090.1_Arabidopsis AT2G42100.1_Arabidopsis AT2G42170.1_Arabidopsis AT3G12110.1_Arabidopsis AT3G12380.1_Arabidopsis AT3G18780.1_Arabidopsis AT3G18780.2_Arabidopsis AT3G27000.1_Arabidopsis AT3G33520.1_Arabidopsis AT3G46520.1_Arabidopsis AT3G53750.1_Ara…	26-same
ZNP27	ENSDARP00000011082_Danio ENSDARP00000011581_Danio ENSDARP00000012439_Danio ENSDARP00000014516_Danio ENSDARP00000014964_Danio ENSDARP00000031659_Danio ENSDARP00000036071_Danio ENSDARP00000039867_Danio ENSDARP00000047502_Danio ENSDARP00000054684_Danio ENSDARP00000059142_Danio ENSDARP00000066677_Danio ENSDARP00000070106_Danio ENSDARP00000080104_Danio ENSDARP00000083241_Danio ENSDARP00000083317_Danio…	AT1G04860.1_Arabidopsis AT1G17110.1_Arabidopsis AT1G32850.1_Arabidopsis AT2G22310.1_Arabidopsis AT2G24640.1_Arabidopsis AT2G32780.1_Arabidopsis AT2G40930.1_Arabidopsis AT3G14400.1_Arabidopsis AT3G49600.1_Arabidopsis AT4G10570.1_Arabidopsis AT4G10590.1_Arabidopsis AT4G10590.2_Arabidopsis AT4G17895.1_Arabidopsis AT4G24560.1_Arabidopsis AT4G31670.1_Arabidopsis AT4G39910.1_Arabidopsis AT5G10790.1_Ara…	24-overlapping
ZNP28	ENSDARP00000003682_Danio ENSDARP00000005647_Danio ENSDARP00000015813_Danio ENSDARP00000025608_Danio ENSDARP00000029477_Danio ENSDARP00000054387_Danio ENSDARP00000072394_Danio ENSDARP00000072436_Danio ENSDARP00000073750_Danio ENSDARP00000073798_Danio ENSDARP00000075739_Danio ENSDARP00000078912_Danio ENSDARP00000082141_Danio ENSDARP00000084932_Danio ENSDARP00000085209_Danio ENSDARP00000089814_Danio…	Chlre2_kg.scaffold_70a000005_Chlamydomonas FER_estExt_fgenesh2_pg.C_120262_Chlamydomonas NP_001073932.1_Homo NP_001077369.1_Homo NP_001360.1_Homo NP_001362.2_Homo NP_001363.2_Homo NP_001367.2_Homo NP_003768.2_Homo NP_004653.2_Homo NP_012980.1_Yeast NP_056327.3_Homo NP_060009.1_Homo NP_061720.2_Homo NP_065928.2_Homo NP_653267.1_Homo NP_775899.2_Homo NP_775916.1_Homo NP_997320.1_Homo SPAC1093.06c_Y…	27-overlapping
ZNP29	ENSDARP00000006004_Danio ENSDARP00000008977_Danio ENSDARP00000011222_Danio ENSDARP00000011295_Danio ENSDARP00000011459_Danio ENSDARP00000018669_Danio ENSDARP00000040450_Danio ENSDARP00000048813_Danio ENSDARP00000051665_Danio ENSDARP00000063491_Danio ENSDARP00000063550_Danio ENSDARP00000070999_Danio ENSDARP00000074081_Danio ENSDARP00000086614_Danio ENSDARP00000087438_Danio ENSDARP00000089958_Danio…	AT1G03590.1_Arabidopsis AT1G07160.1_Arabidopsis AT1G07430.1_Arabidopsis AT1G09160.1_Arabidopsis AT1G09160.2_Arabidopsis AT1G16220.1_Arabidopsis AT1G17545.1_Arabidopsis AT1G17550.1_Arabidopsis AT1G18030.1_Arabidopsis AT1G18030.2_Arabidopsis AT1G22280.1_Arabidopsis AT1G22280.2_Arabidopsis AT1G34750.1_Arabidopsis AT1G43900.1_Arabidopsis AT1G47380.1_Arabidopsis AT1G48040.1_Arabidopsis AT1G67820.1_Ara…
ZNP30	ENSDARP00000006849_Danio ENSDARP00000047268_Danio ENSDARP00000066544_Danio ENSDARP00000067892_Danio ENSDARP00000067896_Danio ENSDARP00000076584_Danio ENSDARP00000084277_Danio ENSDARP00000087462_Danio ENSDARP00000088579_Danio ENSDARP00000089753_Danio ENSDARP00000090633_Danio ENSDARP00000093742_Danio ENSDARP00000093745_Danio ENSDARP00000093781_Danio ENSDARP00000093790_Danio ENSDARP00000098445_Danio…	AT1G01370.1_Arabidopsis AT1G01370.2_Arabidopsis AT1G09200.1_Arabidopsis AT1G13370.1_Arabidopsis AT1G19890.1_Arabidopsis AT1G75600.1_Arabidopsis AT3G27360.1_Arabidopsis AT4G40030.1_Arabidopsis AT4G40030.2_Arabidopsis AT4G40030.3_Arabidopsis AT4G40040.1_Arabidopsis AT4G40040.2_Arabidopsis AT5G10390.1_Arabidopsis AT5G10400.1_Arabidopsis AT5G10980.1_Arabidopsis AT5G12910.1_Arabidopsis AT5G65350.1_Ara…	29-same
ZNP31	ENSDARP00000012454_Danio ENSDARP00000040327_Danio ENSDARP00000053624_Danio ENSDARP00000058161_Danio ENSDARP00000062323_Danio ENSDARP00000067891_Danio ENSDARP00000067893_Danio ENSDARP00000067895_Danio ENSDARP00000067945_Danio ENSDARP00000068975_Danio ENSDARP00000083259_Danio ENSDARP00000088586_Danio ENSDARP00000090434_Danio ENSDARP00000090632_Danio ENSDARP00000090794_Danio ENSDARP00000093747_Danio…	AT1G08880.1_Arabidopsis AT1G51060.1_Arabidopsis AT1G52740.1_Arabidopsis AT1G54690.1_Arabidopsis AT2G38810.1_Arabidopsis AT2G38810.2_Arabidopsis AT2G38810.3_Arabidopsis AT3G20670.1_Arabidopsis AT3G54560.1_Arabidopsis AT4G13570.1_Arabidopsis AT4G27230.1_Arabidopsis AT5G02560.1_Arabidopsis AT5G27670.1_Arabidopsis AT5G54640.1_Arabidopsis AT5G59870.1_Arabidopsis NP_001014426.1_Strongylocentrotus NP_00…	31-same
ZNP32	ENSDARP00000024796_Danio ENSDARP00000028698_Danio ENSDARP00000035358_Danio ENSDARP00000036586_Danio ENSDARP00000041035_Danio ENSDARP00000042623_Danio ENSDARP00000042777_Danio ENSDARP00000043255_Danio ENSDARP00000047528_Danio ENSDARP00000052901_Danio ENSDARP00000055626_Danio ENSDARP00000056615_Danio ENSDARP00000057695_Danio ENSDARP00000062785_Danio ENSDARP00000062794_Danio ENSDARP00000064834_Danio…	AT1G10870.1_Arabidopsis AT1G23140.1_Arabidopsis AT1G48590.1_Arabidopsis AT1G60860.1_Arabidopsis AT1G66360.1_Arabidopsis AT1G70790.1_Arabidopsis AT1G70790.2_Arabidopsis AT1G70800.1_Arabidopsis AT1G70810.1_Arabidopsis AT1G73580.1_Arabidopsis AT2G01540.1_Arabidopsis AT2G35210.1_Arabidopsis AT2G35210.2_Arabidopsis AT2G37550.1_Arabidopsis AT2G37550.2_Arabidopsis AT3G07940.1_Arabidopsis AT3G17660.1_Ara…	33-overlapping
ZNP33	ENSDARP00000000392_Danio ENSDARP00000006640_Danio ENSDARP00000007217_Danio ENSDARP00000009455_Danio ENSDARP00000012865_Danio ENSDARP00000013442_Danio ENSDARP00000016604_Danio ENSDARP00000024572_Danio ENSDARP00000027114_Danio ENSDARP00000027138_Danio ENSDARP00000030741_Danio ENSDARP00000066629_Danio ENSDARP00000067654_Danio ENSDARP00000068115_Danio ENSDARP00000073530_Danio ENSDARP00000073815_Danio…	Chlre2_kg.scaffold_24000216_Chlamydomonas Chlre2_kg.scaffold_44000043_Chlamydomonas Chlre2_kg.scaffold_44000044_Chlamydomonas NP_000274.2_Homo NP_000431.1_Homo NP_000912.3_Homo NP_000913.2_Homo NP_000914.2_Homo NP_000915.1_Homo NP_001001567.1_Homo NP_001001568.1_Homo NP_001001569.1_Homo NP_001001570.1_Homo NP_001001571.1_Homo NP_001001572.1_Homo NP_001001573.1_Homo NP_001001574.1_Homo NP_00100157…	35-parent_set
ZNP34	ENSDARP00000006457_Danio ENSDARP00000008860_Danio ENSDARP00000012109_Danio ENSDARP00000013803_Danio ENSDARP00000015866_Danio ENSDARP00000017815_Danio ENSDARP00000018009_Danio ENSDARP00000020234_Danio ENSDARP00000021064_Danio ENSDARP00000022759_Danio ENSDARP00000030680_Danio ENSDARP00000032015_Danio ENSDARP00000034301_Danio ENSDARP00000034822_Danio ENSDARP00000040286_Danio ENSDARP00000040426_Danio…	AT1G01080.1_Arabidopsis AT1G01080.2_Arabidopsis AT1G11650.1_Arabidopsis AT1G11650.2_Arabidopsis AT1G17370.1_Arabidopsis AT1G17370.2_Arabidopsis AT1G22760.1_Arabidopsis AT1G34140.1_Arabidopsis AT1G47490.1_Arabidopsis AT1G47490.2_Arabidopsis AT1G47500.1_Arabidopsis AT1G48920.1_Arabidopsis AT1G49600.1_Arabidopsis AT1G49760.1_Arabidopsis AT1G54080.1_Arabidopsis AT1G54080.2_Arabidopsis AT1G60000.1_Ara…	32-overlapping
ZNP35	ENSDARP00000005646_Danio ENSDARP00000008087_Danio ENSDARP00000017092_Danio ENSDARP00000017856_Danio ENSDARP00000019267_Danio ENSDARP00000024634_Danio ENSDARP00000025704_Danio ENSDARP00000030956_Danio ENSDARP00000032052_Danio ENSDARP00000032372_Danio ENSDARP00000033108_Danio ENSDARP00000035009_Danio ENSDARP00000039163_Danio ENSDARP00000041504_Danio ENSDARP00000041662_Danio ENSDARP00000041940_Danio…	AT1G33830.1_Arabidopsis AT1G33870.1_Arabidopsis AT1G33880.1_Arabidopsis AT1G33890.1_Arabidopsis AT1G33900.1_Arabidopsis AT1G33910.1_Arabidopsis AT1G33930.1_Arabidopsis AT1G33950.1_Arabidopsis AT1G33960.1_Arabidopsis AT1G33970.1_Arabidopsis AT1G33970.2_Arabidopsis AT1G33970.3_Arabidopsis AT1G33970.4_Arabidopsis AT2G26820.1_Arabidopsis AT4G09930.1_Arabidopsis AT4G09940.1_Arabidopsis AT4G09950.1_Ara…	163-same
ZNP36	ENSDARP00000024285_Danio ENSDARP00000026093_Danio ENSDARP00000033222_Danio ENSDARP00000063179_Danio ENSDARP00000081045_Danio ENSDARP00000086206_Danio ENSDARP00000086231_Danio ENSDARP00000086239_Danio ENSDARP00000086243_Danio ENSDARP00000086278_Danio ENSDARP00000087241_Danio ENSDARP00000102351_Danio ENSDARP00000102567_Danio	AT1G15210.1_Arabidopsis AT1G15520.1_Arabidopsis AT1G17840.1_Arabidopsis AT1G31770.1_Arabidopsis AT1G51460.1_Arabidopsis AT1G51500.1_Arabidopsis AT1G53270.1_Arabidopsis AT1G53390.1_Arabidopsis AT1G59870.1_Arabidopsis AT1G66950.1_Arabidopsis AT1G71960.1_Arabidopsis AT2G01320.1_Arabidopsis AT2G01320.2_Arabidopsis AT2G01320.3_Arabidopsis AT2G01320.4_Arabidopsis AT2G13610.1_Arabidopsis AT2G26910.1_Ara…	30-same
ZNP37	ENSDARP00000002944_Danio ENSDARP00000022301_Danio ENSDARP00000023693_Danio ENSDARP00000028564_Danio ENSDARP00000034818_Danio ENSDARP00000037763_Danio ENSDARP00000052914_Danio ENSDARP00000053862_Danio ENSDARP00000066045_Danio ENSDARP00000072614_Danio ENSDARP00000075175_Danio ENSDARP00000076076_Danio ENSDARP00000078256_Danio ENSDARP00000078549_Danio ENSDARP00000080239_Danio ENSDARP00000080257_Danio…	AT1G02580.1_Arabidopsis AT1G04050.1_Arabidopsis AT1G17770.1_Arabidopsis AT1G73100.1_Arabidopsis AT1G76710.1_Arabidopsis AT1G76710.2_Arabidopsis AT1G77300.1_Arabidopsis AT1G77300.2_Arabidopsis AT2G23380.1_Arabidopsis AT2G23740.1_Arabidopsis AT2G24740.1_Arabidopsis AT2G35160.1_Arabidopsis AT2G44150.1_Arabidopsis AT3G03750.1_Arabidopsis AT3G03750.2_Arabidopsis AT3G04380.1_Arabidopsis AT3G04380.2_Ara…	38-overlapping
ZNP38	ENSDARP00000019931_Danio ENSDARP00000021163_Danio ENSDARP00000033859_Danio ENSDARP00000044598_Danio ENSDARP00000048889_Danio ENSDARP00000071383_Danio ENSDARP00000072270_Danio ENSDARP00000072353_Danio ENSDARP00000073303_Danio ENSDARP00000073332_Danio ENSDARP00000076146_Danio ENSDARP00000076638_Danio ENSDARP00000090058_Danio ENSDARP00000090365_Danio ENSDARP00000094047_Danio ENSDARP00000095577_Danio…	AT1G16370.1_Arabidopsis AT1G16390.1_Arabidopsis AT1G73220.1_Arabidopsis AT1G79360.1_Arabidopsis AT1G79410.1_Arabidopsis AT3G20660.1_Arabidopsis NP_001004326.2_Homo NP_001034841.3_Homo NP_003048.1_Homo NP_003049.1_Homo NP_003050.2_Homo NP_003051.1_Homo NP_004245.2_Homo NP_004247.1_Homo NP_004781.2_Homo NP_004794.2_Homo NP_006663.2_Homo NP_057693.3_Homo NP_060890.1_Homo NP_060954.1_Homo NP_065105.2…	37-parent_set
[truncated: 2,235 more rows]

## Sheet: medaka-prokaryotes
This worksheet contains the MCL clustering results with medaka genes - clusters with genes from Archeaplastida, Opisthokonta and prokaryotes
[truncated: 808 more rows]

## Sheet: medaka-no_prokaryotes
This worksheet contains the MCL clustering results with medaka genes - clusters with genes from both Archeaplastida and Opisthokonta
[truncated: 2,262 more rows]

[truncated: 4 more sheets: clam-prokaryotes, clam-no_prokaryotes, Drosophila-prokaryotes, Drosophila-no_prokaryotes]
